# Supplementary material for: Construction and verification of the transcriptional regulatory response network of Streptococcus mutans upon treatment with the biofilm inhibitor carolacton
Source: BMC Genomics. 2014 May 12;15:362. doi: 10.1186/1471-2164-15-362 (PMC4048456; doi:10.1186/1471-2164-15-362)
Supplement: Supplementary file 1 — Additional file 1: Functional enrichment analysis (with respect to biological functional classes and KEGG metabolic pathways) of the set of up- and downregulated GTAAs upon carolacton treatment at each time point. The biological functional classes derived from the Oralgen database (version 2011 and now re-named as The Bioinformatic Resource for Oral Pathogens) were classified as main or sub-functional classes depending on their annotation hierarchies whereas the pathway information was derived from the KEGG database (version 2011). Functional classes that are most significantly enriched (significance score > =1) are marked in dark green and those with decreasing significance with diminishing shades of green under the threshold limitation of significance score > =0. The hypergeometric distribution with Benjamini-Hochberg correction was used to determine the significance of over-representation. NA indicates the absence of GTAAs at the given log2-fold ratio cutoff or the absence of statistically significant over-representation (significance score < 0) of functional categories. (XLS 114 KB) [file 12864_2013_6097_MOESM1_ESM.xls]

## Sheet: Additional file 1
Functional enrichment analysis of the set of up- and downregulated GTAAs upon carolacton treatment at every time point
Functional category		5 mins	5 mins	20 mins	20 mins	40 mins	40 mins	60 mins	60 mins	80 mins	80 mins	100 mins	100 mins	120 mins	120 mins	160 mins	160 mins	200 mins	200 mins	240 mins	240 mins	300 mins	300 mins
	Classification (Main or sub) of biological functional class / KEGG metabolic pathway id	Significance score for over representation of upregulated GTAAs in the functional category	Significance score for over representation of downregulated GTAAs in the functional category	Significance score for over representation of upregulated GTAAs in the functional category	Significance score for over representation of downregulated GTAAs in the functional category	Significance score for over representation of upregulated GTAAs in the functional category	Significance score for over representation of downregulated GTAAs in the functional category	Significance score for over representation of upregulated GTAAs in the functional category	Significance score for over representation of downregulated GTAAs in the functional category	Significance score for over representation of upregulated GTAAs in the functional category	Significance score for over representation of downregulated GTAAs in the functional category	Significance score for over representation of upregulated GTAAs in the functional category	Significance score for over representation of downregulated GTAAs in the functional category	Significance score for over representation of upregulated GTAAs in the functional category	Significance score for over representation of downregulated GTAAs in the functional category	Significance score for over representation of upregulated GTAAs in the functional category	Significance score for over representation of downregulated GTAAs in the functional category	Significance score for over representation of upregulated GTAAs in the functional category	Significance score for over representation of downregulated GTAAs in the functional category	Significance score for over representation of upregulated GTAAs in the functional category	Significance score for over representation of downregulated GTAAs in the functional category	Significance score for over representation of upregulated GTAAs in the functional category	Significance score for over representation of downregulated GTAAs in the functional category
ABC transporters	smu02010	NA	NA	NA	0.910333	NA	NA	NA	NA	NA	NA	0.466729	0.645996	0.445952	0.4426	0.370155	0.527354	0.466824	0.531061	0.884326	0.49775	0.460135	0.572959
Alanine, aspartate and glutamate metabolism	smu00250	3.1386	NA	3.1386	1.07564	NA	NA	0.408151	NA	NA	0.514468	NA	0.4009	0.410168	0.474363	0.37139	1.79687	0.431192	0.577641	0.395491	0.521369	0.478189	0.508085
Amino acid biosynthesis	Main	NA	NA	NA	0.59967	NA	NA	NA	NA	NA	0.431087	NA	3.3125	0.459266	8.22509	0.419979	9.46548	0.654161	6.87515	1.31296	5.21026	1.40552	1.9368
Amino acid biosynthesis Aromatic amino acid family	Sub	NA	NA	NA	NA	NA	NA	NA	NA	NA	NA	NA	0.795294	NA	1.49165	NA	3.05968	NA	1.04829	NA	0.425407	NA	0.510717
Amino acid biosynthesis Aspartate family	Sub	NA	NA	NA	NA	NA	NA	NA	NA	NA	NA	NA	0.39105	NA	0.418617	NA	0.390554	NA	0.484568	NA	0.507361	NA	0.516142
Amino acid biosynthesis Glutamate family	Sub	NA	NA	NA	1.16961	NA	NA	NA	NA	NA	0.519249	NA	0.396803	NA	0.547515	0.406985	0.526769	0.414809	0.472493	0.399838	0.502006	NA	0.536829
Amino acid biosynthesis Histidine family	Sub	NA	NA	NA	NA	NA	NA	NA	NA	NA	NA	NA	3.62797	NA	9.52015	NA	8.29153	NA	6.6799	NA	5.07307	NA	5.87739
Amino acid biosynthesis Pyruvate family	Sub	NA	NA	NA	NA	NA	NA	NA	NA	NA	NA	NA	0.983074	NA	0.78321	NA	1.01837	0.390445	2.77677	0.367838	2.97075	0.417401	0.559645
Amino acid biosynthesis Serine family	Sub	NA	NA	NA	NA	NA	NA	NA	NA	NA	NA	NA	0.352599	NA	0.483303	NA	0.541509	NA	0.491384	NA	0.493075	0.462798	0.519373
Amino sugar and nucleotide sugar metabolism	smu00520	NA	NA	NA	0.523061	NA	1.66542	NA	4.56141	NA	3.72827	NA	0.973282	0.447079	0.490896	0.388891	1.33039	0.405697	0.978151	0.38823	1.67267	0.471253	0.776876
Aminoacyl-tRNA biosynthesis	smu00970	NA	NA	NA	NA	NA	NA	NA	NA	NA	NA	NA	NA	NA	NA	0.356008	NA	0.576434	NA	0.379739	0.666708	0.499727	0.588899
Aminobenzoate degradation	smu00627	NA	NA	NA	NA	NA	NA	NA	NA	NA	NA	0.52729	NA	0.438007	NA	0.377555	NA	0.413713	NA	0.386581	0.39183	NA	0.373363
Arginine and proline metabolism	smu00330	NA	NA	NA	NA	NA	NA	NA	NA	NA	0.526499	NA	0.385534	NA	0.486437	0.407428	0.480797	0.416633	0.479263	0.399603	0.517243	NA	0.562538
Ascorbate and aldarate metabolism	smu00053	NA	NA	NA	NA	NA	NA	NA	NA	NA	NA	NA	NA	NA	NA	NA	NA	NA	NA	NA	NA	0.389716	NA
Bacterial chemotaxis	smu02030	NA	NA	NA	NA	NA	NA	NA	NA	NA	NA	NA	NA	NA	NA	NA	NA	NA	NA	NA	NA	NA	NA
Bacterial secretion system	smu03070	NA	NA	NA	NA	NA	NA	NA	NA	NA	NA	NA	NA	NA	NA	NA	0.366223	NA	0.393698	0.400015	0.37048	0.390357	0.420091
Base excision repair	smu03410	NA	NA	NA	NA	NA	NA	NA	NA	NA	NA	NA	0.365929	NA	0.370119	0.329382	0.406008	0.41455	0.405747	0.389364	0.400401	0.441833	0.532215
Benzoate degradation	smu00362	NA	NA	NA	NA	NA	NA	NA	NA	NA	NA	NA	NA	NA	NA	NA	NA	NA	NA	NA	NA	NA	NA
Biosynthesis of cofactors prosthetic groups and carriers	Main	NA	NA	NA	NA	NA	NA	NA	NA	NA	NA	NA	0.497192	NA	0.470419	NA	0.479767	0.465505	0.439219	0.476075	0.512467	0.459585	0.509597
Biosynthesis of cofactors prosthetic groups and carriers Biotin	Sub	NA	NA	NA	NA	NA	NA	NA	NA	NA	NA	NA	NA	NA	NA	NA	NA	NA	NA	NA	NA	NA	NA
Biosynthesis of cofactors prosthetic groups and carriers Folic acid	Sub	NA	NA	NA	NA	NA	NA	NA	NA	NA	NA	NA	NA	NA	NA	NA	NA	NA	NA	NA	0.394261	NA	0.500881
Biosynthesis of cofactors prosthetic groups and carriers Glutathione and analogs	Sub	NA	NA	NA	NA	NA	NA	NA	NA	NA	NA	NA	NA	NA	NA	NA	NA	0.420058	NA	0.375938	NA	0.631109	NA
Biosynthesis of cofactors prosthetic groups and carriers Heme and porphyrin	Sub	NA	NA	NA	NA	NA	NA	NA	NA	NA	NA	NA	NA	NA	NA	NA	NA	NA	NA	NA	NA	NA	NA
Biosynthesis of cofactors prosthetic groups and carriers Menaquinone and ubiquinone	Sub	NA	NA	NA	NA	NA	NA	NA	NA	NA	NA	NA	NA	NA	NA	NA	NA	NA	NA	NA	NA	NA	NA
Biosynthesis of cofactors prosthetic groups and carriers Other	Sub	NA	NA	NA	NA	NA	NA	NA	NA	NA	NA	NA	NA	NA	NA	NA	NA	NA	NA	NA	NA	NA	NA
Biosynthesis of cofactors prosthetic groups and carriers Pantothenate and coenzyme A	Sub	NA	NA	NA	NA	NA	NA	NA	NA	NA	NA	NA	1.42749	NA	1.28708	NA	1.01508	NA	0.749486	NA	0.557393	NA	0.674253
Biosynthesis of cofactors prosthetic groups and carriers Pyridine nucleotides	Sub	NA	NA	NA	NA	NA	NA	NA	NA	NA	NA	NA	NA	NA	NA	NA	NA	NA	0.417749	NA	0.384937	0.399185	0.370228
Biosynthesis of cofactors prosthetic groups and carriers Pyridoxine biosynthesis	Sub	NA	NA	NA	NA	NA	NA	NA	NA	NA	NA	NA	NA	NA	NA	NA	NA	NA	NA	NA	NA	NA	NA
Biosynthesis of cofactors prosthetic groups and carriers Riboflavin, FMN, and FAD	Sub	NA	NA	NA	NA	NA	NA	NA	NA	NA	NA	NA	NA	NA	NA	NA	NA	NA	NA	NA	NA	NA	NA
Biosynthesis of cofactors prosthetic groups and carriers Thiamine	Sub	NA	NA	NA	NA	NA	NA	NA	NA	NA	NA	NA	NA	NA	NA	NA	NA	NA	NA	NA	NA	NA	NA
Biosynthesis of unsaturated fatty acids	smu01040	NA	NA	NA	NA	NA	NA	NA	NA	NA	NA	NA	NA	NA	NA	NA	NA	NA	NA	NA	NA	NA	NA
Biotin metabolism	smu00780	NA	NA	NA	NA	NA	NA	NA	NA	NA	NA	NA	NA	NA	NA	NA	NA	NA	NA	NA	NA	NA	NA
Butanoate metabolism	smu00650	NA	NA	NA	0.582546	NA	0.690819	NA	0.626012	NA	0.530492	NA	0.782361	0.412904	0.538954	0.40592	0.510763	0.412478	0.478514	0.393082	0.422524	0.464967	0.487663
C5-Branched dibasic acid metabolism	smu00660	NA	NA	NA	NA	NA	0.784713	NA	0.728621	NA	0.544187	NA	1.35829	NA	1.19464	NA	0.933238	NA	1.69013	NA	1.2683	NA	0.523849
Cell envelope	Main	NA	NA	NA	NA	0.735855	0.409532	0.416156	0.865899	0.427733	0.629877	0.450072	0.497786	0.434069	0.451121	0.41218	0.527056	0.468706	0.56656	0.436336	0.682385	0.469994	1.82958
Cell envelope Biosynthesis and degradation of murein sacculus of murein sacculus and peptidoglycan	Sub	NA	NA	NA	NA	NA	NA	NA	0.491472	NA	0.450459	NA	0.366565	0.414165	0.412609	0.395958	0.504333	0.434579	0.494862	0.437568	0.488559	0.70402	0.51806
Cell envelope Biosynthesis and degradation of surface polysaccharides and lipopolysaccharides	Sub	NA	NA	NA	NA	NA	NA	NA	NA	NA	NA	NA	NA	NA	NA	NA	NA	NA	0.468833	NA	0.590994	0.468644	1.64963
Cell envelope Other	Sub	NA	NA	NA	NA	1.00026	NA	0.395822	NA	0.546073	NA	0.433333	NA	0.39711	NA	0.3947	0.436455	0.393836	0.47291	0.410124	0.673107	NA	0.842473
Cell envelope Surface polysaccharides polysaccharides and lipopolysaccharides	Sub	NA	NA	NA	NA	NA	NA	NA	NA	NA	NA	NA	NA	NA	NA	NA	NA	NA	NA	NA	NA	NA	0.4899
Cell envelope Surface structures	Sub	NA	NA	NA	NA	NA	0.928129	NA	2.36478	NA	2.04587	NA	3.7772	NA	3.6056	NA	3.05647	NA	2.38255	NA	1.96383	NA	0.783482
Cellular processes	Main	NA	NA	NA	NA	0.707656	0.419439	0.414493	0.751264	0.520009	0.576994	0.976523	0.981247	0.432129	1.08749	0.326612	0.589345	0.730229	0.766367	0.438931	0.608023	0.494919	0.558811
Cellular processes Adaptations to atypical conditions	Sub	NA	NA	NA	NA	NA	NA	NA	NA	0.623996	NA	0.446283	NA	0.433348	NA	0.40992	NA	0.395646	NA	0.373301	0.429529	NA	0.51587
Cellular processes Cell adhesion	Sub	NA	NA	NA	NA	NA	0.921742	NA	2.21438	NA	1.95505	NA	1.86124	NA	1.65735	NA	1.37377	NA	1.05184	NA	0.788487	NA	0.522673
Cellular processes Cell division	Sub	NA	NA	NA	NA	NA	NA	NA	NA	NA	NA	1.08247	NA	0.480492	NA	1.24339	NA	2.22232	0.492374	0.454089	0.511502	0.754937	0.511553
Cellular processes Cell killing	Sub	NA	NA	NA	NA	1.14638	NA	0.456329	NA	0.690876	NA	0.449586	NA	NA	0.411321	0.406341	0.392129	0.439426	0.388323	0.68621	0.396057	0.616341	NA
Cellular processes Chaperones	Sub	NA	NA	NA	NA	NA	NA	NA	NA	NA	NA	1.5515	NA	NA	NA	NA	NA	NA	0.392183	NA	0.399239	NA	0.391897
Cellular processes Competence	Sub	NA	NA	NA	NA	NA	NA	0.355386	NA	NA	NA	0.442132	0.351688	NA	0.35838	0.373801	0.397408	0.404331	0.448699	0.370576	0.407508	0.398165	0.4881
Cellular processes Detoxification	Sub	NA	NA	NA	NA	NA	NA	NA	NA	NA	NA	NA	0.359833	NA	0.466753	0.396378	0.481862	0.424138	0.635694	0.383105	0.75299	0.474515	0.826486
Cellular processes DNA transformation	Sub	NA	NA	NA	NA	NA	NA	NA	NA	NA	NA	NA	NA	NA	NA	0.38847	NA	0.407628	NA	0.408015	NA	0.46394	NA
Cellular processes Other	Sub	NA	NA	NA	NA	NA	NA	NA	NA	NA	NA	NA	NA	NA	NA	NA	NA	NA	NA	NA	NA	NA	0.382313
Cellular processes Pathogenesis	Sub	NA	NA	NA	NA	NA	NA	NA	0.754552	NA	0.591913	NA	0.360425	NA	0.373162	NA	0.385263	NA	0.385889	NA	0.407503	NA	0.506376
Cellular processes Protein and peptide secretion	Sub	NA	NA	NA	NA	NA	NA	NA	NA	NA	NA	NA	0.367678	NA	0.572598	NA	0.527656	NA	0.466094	0.379804	0.387707	0.396457	NA
Cellular processes Toxin production and resistance	Sub	NA	NA	NA	NA	NA	NA	NA	NA	NA	NA	NA	1.87298	NA	1.61186	NA	1.36515	NA	0.99934	NA	0.674333	NA	0.552627
Central intermediary metabolism	Main	NA	NA	NA	NA	NA	0.5673	NA	0.885519	NA	1.39537	NA	0.541069	0.423685	0.491681	0.388797	0.479908	0.436557	0.471969	0.386531	0.515383	0.440518	0.513855
Central intermediary metabolism Amino sugars	Sub	NA	NA	NA	NA	NA	NA	NA	0.885771	NA	0.665013	NA	0.465462	NA	0.455768	NA	0.418002	NA	0.391355	NA	0.807793	NA	0.627898
Central intermediary metabolism Nitrogen metabolism	Sub	NA	NA	NA	NA	NA	NA	NA	NA	NA	NA	NA	NA	NA	NA	NA	NA	NA	NA	NA	NA	NA	NA
Central intermediary metabolism Onecarbon metabolism	Sub	NA	NA	NA	NA	NA	NA	NA	NA	NA	NA	NA	0.612105	NA	0.474489	NA	0.524367	NA	0.455453	NA	0.417368	NA	0.433725
Central intermediary metabolism Other	Sub	NA	NA	NA	NA	NA	NA	NA	NA	NA	NA	NA	NA	NA	NA	NA	NA	NA	NA	0.355423	NA	0.380171	NA
Central intermediary metabolism Other metabolism	Sub	NA	NA	NA	NA	NA	NA	NA	NA	NA	0.519363	NA	NA	0.423638	NA	0.389717	NA	0.372526	NA	0.390774	0.363056	0.450499	NA
Central intermediary metabolism Phosphorus compounds	Sub	NA	NA	NA	NA	NA	NA	NA	NA	NA	NA	NA	NA	NA	NA	NA	NA	NA	NA	NA	NA	NA	0.437299
Central intermediary metabolism Sulfur metabolism	Sub	NA	NA	NA	NA	NA	NA	NA	NA	NA	NA	NA	NA	NA	NA	0.291156	NA	0.937278	NA	0.412973	NA	0.448849	NA
Chloroalkane and chloroalkene degradation	smu00625	NA	NA	NA	NA	NA	NA	NA	NA	NA	NA	0.489621	NA	0.423901	NA	0.376965	NA	0.437787	NA	0.390661	NA	0.65459	NA
Citrate cycle (TCA cycle)	smu00020	NA	NA	NA	1.89826	NA	1.19394	NA	0.624831	NA	0.528638	0.490068	0.416289	0.477537	0.385847	0.303472	0.405625	0.429889	0.475613	0.391558	0.495606	0.493376	0.583806
Conserved hypothetical proteins	Main	0.57179	NA	0.57179	0.639816	NA	0.531685	1.60666	0.690968	NA	0.584301	0.480394	0.976459	0.459283	1.18506	0.292139	1.803	0.50954	1.883	0.453604	1.24429	0.611863	0.585266
Cyanoamino acid metabolism	smu00460	NA	NA	NA	NA	NA	NA	NA	NA	NA	NA	NA	NA	NA	NA	NA	NA	NA	NA	NA	0.393615	NA	0.388894
Cysteine and methionine metabolism	smu00270	NA	NA	NA	NA	NA	NA	NA	NA	NA	NA	NA	NA	0.407672	0.386426	0.38841	0.417166	0.414206	0.470868	0.387507	0.492016	0.4631	0.514432
D-Alanine metabolism	smu00473	NA	NA	NA	NA	NA	NA	NA	NA	NA	NA	NA	NA	NA	NA	NA	NA	NA	0.399707	NA	0.387437	NA	0.527368
D-Glutamine and D-glutamate metabolism	smu00471	NA	NA	NA	NA	NA	NA	NA	NA	NA	NA	NA	NA	NA	NA	NA	NA	NA	NA	NA	NA	0.394411	NA
Dioxin degradation	smu00621	NA	NA	NA	NA	NA	NA	NA	NA	NA	NA	NA	NA	NA	NA	NA	NA	NA	NA	NA	NA	NA	NA
DNA metabolism	Main	NA	NA	NA	NA	NA	NA	0.375091	NA	0.408941	NA	0.6846	NA	1.05253	NA	2.58766	1.14374	1.87682	0.956682	0.766604	1.58484	0.833031	0.79768
DNA metabolism Chromosomeassociated proteins	Sub	NA	NA	NA	NA	NA	NA	NA	NA	NA	NA	NA	NA	NA	NA	NA	NA	0.444213	NA	NA	NA	NA	NA
DNA metabolism DNA replication recombination and repair	Sub	NA	NA	NA	NA	NA	NA	0.409551	NA	NA	NA	0.488413	NA	0.98578	NA	2.73362	0.985976	2.00676	0.845057	0.980174	1.3117	1.04472	0.694676
DNA metabolism DNA replication restriction modification recombination, and repair	Sub	NA	NA	NA	NA	NA	NA	0.760141	NA	0.991713	NA	0.52944	NA	0.451195	NA	0.314637	NA	NA	NA	NA	NA	NA	NA
DNA replication	Sub	NA	NA	NA	NA	NA	NA	NA	NA	NA	NA	NA	0.382472	0.406306	0.420789	0.389067	0.451488	0.412416	0.438086	0.394	0.417771	0.447515	0.485631
DNA replication	smu03030	NA	NA	NA	NA	NA	NA	NA	NA	NA	NA	NA	NA	NA	NA	NA	NA	NA	NA	NA	NA	NA	NA
Energy metabolism	Main	NA	NA	NA	0.938365	NA	0.760887	0.371893	0.871418	0.409393	0.784461	0.458322	0.499846	0.430904	0.468698	0.279199	0.535621	0.750554	0.504266	1.42248	0.677662	0.616988	0.785879
Energy metabolism Amino acids and amines	Sub	NA	NA	NA	NA	NA	NA	NA	NA	NA	NA	NA	NA	NA	NA	0.256639	NA	0.470704	NA	0.383393	NA	NA	NA
Energy metabolism Anaerobic	Sub	NA	NA	NA	1.00125	NA	NA	NA	NA	NA	NA	NA	NA	NA	NA	NA	NA	NA	0.448011	NA	0.381929	NA	NA
Energy metabolism ATPproton motive force interconversion	Sub	NA	NA	NA	NA	NA	NA	NA	NA	NA	NA	NA	NA	NA	NA	NA	NA	NA	NA	NA	0.386211	2.90017	0.428438
Energy metabolism Biosynthesis and degradation of polysaccharides	Sub	NA	NA	NA	NA	NA	NA	NA	0.881042	NA	0.723421	NA	0.491048	NA	0.462143	NA	0.455676	NA	0.422114	NA	0.388397	NA	0.523221
Energy metabolism Electron transport	Sub	NA	NA	NA	NA	NA	NA	NA	NA	NA	NA	0.490031	NA	0.434392	NA	0.405616	NA	NA	NA	NA	0.380857	0.38497	0.369864
Energy metabolism Fermentation	Sub	NA	NA	NA	NA	NA	NA	NA	NA	NA	NA	0.442878	NA	0.405079	NA	0.400233	NA	0.399826	NA	0.382977	NA	0.458627	0.550585
Energy metabolism Glycolysisgluconeogenesis	Sub	NA	NA	NA	NA	NA	NA	0.405013	NA	0.480265	0.496688	NA	0.388299	NA	0.373857	0.3849	0.478424	0.42524	0.441028	NA	0.500736	NA	0.51546
Energy metabolism Other	Sub	NA	NA	NA	NA	NA	NA	NA	NA	NA	NA	NA	NA	NA	NA	NA	NA	0.398325	NA	0.368628	NA	NA	NA
Energy metabolism Pentose phosphate pathway	Sub	NA	NA	NA	NA	NA	NA	NA	NA	NA	NA	0.456204	NA	0.436513	NA	0.401813	NA	0.381569	NA	0.384603	0.391061	0.400778	0.524074
Energy metabolism Sugars	Sub	NA	NA	NA	NA	NA	NA	NA	0.435438	NA	0.423559	NA	0.52777	NA	0.44244	NA	0.483851	NA	0.497023	NA	0.801104	0.811563	1.57046
Energy metabolism Sugars extracellular	Sub	NA	NA	NA	NA	NA	1.11327	NA	1.09344	NA	0.939276	NA	1.67745	NA	1.56365	NA	1.31126	NA	1.05768	NA	0.809175	NA	0.440844
Energy metabolism TCA cycle	Sub	NA	NA	NA	2.28448	NA	0.76232	NA	NA	NA	NA	0.717055	NA	0.480397	NA	0.270893	NA	0.403727	NA	0.389236	NA	NA	NA
Fatty acid and phospholipid metabolism	Main	NA	NA	NA	NA	NA	NA	0.426202	NA	NA	NA	0.424663	0.399368	0.455168	0.457734	0.390229	0.487169	0.413111	0.474085	0.374867	0.505068	0.459889	0.530523
Fatty acid and phospholipid metabolism Biosynthesis	Sub	NA	NA	NA	NA	NA	NA	NA	NA	NA	NA	NA	NA	0.435729	NA	0.379792	NA	0.409608	NA	0.375655	NA	0.436156	NA
Fatty acid biosynthesis	Sub	NA	NA	NA	NA	NA	NA	0.670451	NA	NA	NA	NA	NA	NA	0.474833	NA	0.475083	NA	0.45281	NA	0.38586	NA	0.385616
Fatty acid biosynthesis	Sub	NA	NA	NA	NA	NA	NA	NA	NA	NA	NA	NA	NA	NA	NA	NA	NA	NA	NA	NA	NA	NA	NA
Fatty acid metabolism	smu00061	NA	NA	NA	NA	NA	NA	NA	NA	NA	NA	0.457564	0.53213	0.441948	0.464929	0.41439	0.482883	0.400786	0.463593	0.372682	0.4004	0.422665	0.449795
Fatty acid metabolism	smu00071	NA	NA	NA	NA	NA	NA	NA	NA	NA	NA	0.512307	NA	0.45212	NA	0.415249	NA	0.42231	NA	0.378696	NA	0.512786	NA
Folate biosynthesis	smu00790	NA	NA	NA	NA	NA	NA	NA	NA	NA	NA	NA	NA	NA	NA	NA	NA	NA	NA	NA	0.374145	NA	0.423884
Fructose and mannose metabolism	smu00051	NA	NA	NA	0.507684	NA	1.60314	NA	3.3474	NA	2.6737	NA	0.629304	NA	0.410727	NA	0.472979	NA	0.484057	NA	0.508408	0.575695	0.874938
Galactose metabolism	smu00052	NA	NA	NA	0.520546	NA	0.933541	NA	0.898052	NA	0.657084	NA	0.382305	NA	0.41455	NA	0.459605	NA	0.480099	NA	0.505483	0.492569	0.744277
Glutathione metabolism	smu00480	NA	NA	NA	0.876011	NA	0.959531	NA	NA	NA	NA	0.533496	NA	0.469154	NA	0.42299	NA	0.492926	NA	0.441829	NA	0.399056	NA
Glycerolipid metabolism	smu00561	NA	NA	NA	NA	NA	NA	NA	NA	NA	NA	NA	NA	NA	NA	NA	NA	NA	0.397491	NA	0.427596	0.394811	0.433975
Glycerophospholipid metabolism	smu00564	NA	NA	NA	NA	NA	NA	NA	NA	NA	NA	NA	NA	0.43522	NA	0.396151	NA	0.383521	NA	0.404562	0.377779	0.457233	0.437381
Glycine, serine and threonine metabolism	smu00260	NA	NA	NA	NA	NA	NA	NA	NA	NA	NA	NA	0.504622	NA	0.470298	NA	1.1491	NA	0.773634	NA	0.682472	NA	0.522216
Glycolysis / Gluconeogenesis	smu00010	NA	NA	NA	NA	NA	0.543191	0.406444	0.504836	0.470227	0.461183	0.424245	0.373989	0.421464	0.45809	0.403382	0.514092	0.429207	0.444732	0.427293	0.501663	0.480727	0.659179
Glyoxylate and dicarboxylate metabolism	smu00630	NA	NA	NA	1.65492	NA	0.814677	NA	0.752102	NA	0.567668	0.463845	0.362045	0.446501	0.374024	0.402491	0.371022	0.388916	0.401251	0.409063	0.381383	NA	0.427644
Histidine metabolism	smu00340	NA	NA	NA	NA	NA	NA	NA	NA	NA	NA	NA	1.0094	NA	3.86805	NA	3.98354	NA	2.90171	NA	2.12315	NA	2.14923
Homologous recombination	smu03440	NA	NA	NA	NA	NA	NA	0.408249	NA	NA	NA	0.520031	0.421684	0.496842	0.39131	0.982965	0.410826	1.04295	0.481522	0.526964	0.50438	0.690418	0.502429
Hypothetical proteins	Main	0.440989	NA	0.440989	0.532756	1.00431	0.757405	3.29842	0.706639	4.59188	0.58207	0.46747	1.62877	0.448007	1.2043	0.312487	0.810747	0.434566	0.593349	1.08046	0.587319	1.21344	0.578286
Inositol phosphate metabolism	smu00562	NA	NA	NA	NA	NA	NA	NA	NA	NA	NA	NA	NA	NA	NA	NA	NA	NA	NA	NA	NA	NA	NA
Limonene and pinene degradation	smu00903	NA	NA	NA	NA	NA	NA	NA	NA	NA	NA	NA	NA	NA	NA	NA	NA	NA	NA	NA	NA	NA	NA
Lipoic acid metabolism	smu00785	NA	NA	NA	NA	NA	NA	NA	NA	NA	NA	NA	NA	NA	NA	NA	NA	NA	NA	NA	NA	NA	NA
Lysine biosynthesis	smu00300	NA	NA	NA	NA	NA	NA	NA	NA	NA	NA	0.459866	NA	0.408647	NA	0.419367	NA	0.377789	0.458198	0.393412	0.522193	NA	0.573915
Methane metabolism	smu00680	NA	NA	NA	NA	NA	NA	NA	NA	NA	NA	NA	0.40614	NA	0.402186	0.405696	0.519537	0.423861	0.495849	0.389411	0.494155	0.43732	0.523174
Mismatch repair	smu03430	NA	NA	NA	NA	NA	NA	NA	NA	NA	NA	0.461361	0.411672	0.473372	0.407388	0.456571	0.400166	0.554895	0.477321	0.433932	0.501662	0.580717	0.492028
Mobile and extrachromosomal element functions	Main	NA	NA	NA	NA	NA	NA	NA	NA	NA	NA	NA	0.363917	NA	0.464809	NA	0.580836	NA	0.942901	0.426866	1.32116	0.49982	0.519196
Mobile and extrachromosomal element functions Prophage function	Sub	NA	NA	NA	NA	NA	NA	NA	NA	NA	NA	NA	0.525245	NA	0.485298	NA	0.481816	NA	0.457556	NA	0.389755	0.429132	0.56453
Mobile and extrachromosomal element functions Transposon functions	Sub	NA	NA	NA	NA	NA	NA	NA	NA	NA	NA	NA	0.368266	NA	0.475186	NA	0.55047	NA	0.872139	0.451852	1.28959	0.598814	0.535853
Naphthalene degradation	smu00626	NA	NA	NA	NA	NA	NA	NA	NA	NA	NA	0.524383	NA	0.451929	NA	0.390754	NA	0.446387	NA	0.39784	NA	0.676867	NA
Nicotinate and nicotinamide metabolism	smu00760	NA	NA	NA	NA	NA	NA	NA	NA	NA	NA	NA	NA	NA	NA	NA	NA	NA	0.389819	NA	0.411868	0.393864	0.432103
Nitrogen metabolism	smu00910	NA	NA	NA	1.41638	NA	NA	NA	NA	NA	0.569541	NA	0.378576	NA	0.394969	0.394147	0.390701	0.406467	0.444335	0.37346	0.419838	0.433039	0.43415
Novobiocin biosynthesis	smu00401	NA	NA	NA	NA	NA	NA	NA	NA	NA	NA	NA	NA	NA	0.489212	NA	0.540757	NA	0.467863	NA	0.426511	NA	0.447849
Nucleotide excision repair	smu03420	NA	NA	NA	NA	NA	NA	NA	NA	NA	NA	0.674699	0.370163	0.432492	0.380364	0.214543	0.375768	0.440573	0.404979	0.387147	0.384957	0.463863	0.529382
One carbon pool by folate	smu00670	NA	NA	NA	NA	NA	NA	NA	NA	NA	NA	NA	0.368111	NA	0.379236	NA	0.389763	NA	0.577076	NA	0.498043	NA	0.435737
Oxidative phosphorylation	smu00190	NA	NA	NA	NA	NA	0.779069	NA	0.705064	NA	0.544714	NA	0.372878	NA	0.375871	0.385701	0.410245	0.414516	0.40975	0.380676	0.404638	2.77569	0.489896
Pantothenate and CoA biosynthesis	smu00770	NA	NA	NA	NA	NA	NA	NA	NA	NA	NA	NA	1.35349	NA	1.21303	NA	1.27196	NA	0.863023	NA	0.596085	NA	0.537209
Pentose and glucuronate interconversions	smu00040	NA	NA	NA	NA	NA	0.764655	NA	0.720169	NA	0.560093	NA	0.385964	NA	0.40992	NA	0.377266	NA	0.416825	NA	0.438971	0.427866	0.453761
Pentose phosphate pathway	smu00030	NA	NA	NA	NA	NA	0.785844	NA	0.736559	NA	0.575887	NA	0.392213	NA	0.415	NA	0.381862	NA	0.468093	NA	0.463667	NA	0.512007
Peptidoglycan biosynthesis	smu00550	NA	NA	NA	NA	NA	NA	NA	NA	NA	NA	NA	NA	NA	NA	0.406354	0.517285	0.415589	0.484403	0.397318	0.501179	0.487269	0.568384
Phenylalanine metabolism	smu00360	NA	NA	NA	NA	NA	NA	NA	NA	NA	NA	NA	NA	NA	0.495517	NA	0.488447	NA	0.462251	NA	0.626026	NA	0.583013
Phenylalanine, tyrosine and tryptophan biosynthesis	smu00400	NA	NA	NA	NA	NA	NA	NA	NA	NA	NA	NA	0.80009	NA	1.96027	NA	3.64492	NA	1.41961	NA	0.503298	NA	0.489838
Phosphonate and phosphinate metabolism	smu00440	NA	NA	NA	NA	NA	NA	NA	NA	NA	NA	NA	NA	NA	NA	NA	NA	NA	0.473937	NA	0.431012	NA	0.669186
Phosphotransferase system (PTS)	smu02060	NA	NA	NA	0.969065	NA	1.76786	NA	3.92861	NA	3.2372	NA	0.554858	NA	0.417908	NA	0.523198	NA	0.441166	0.442513	0.546127	0.442821	0.833949
Polycyclic aromatic hydrocarbon degradation	smu00624	NA	NA	NA	NA	NA	NA	NA	NA	NA	NA	NA	NA	NA	NA	NA	NA	NA	NA	NA	NA	NA	0.392147
Polyketide sugar unit biosynthesis	smu00523	NA	NA	NA	NA	NA	NA	NA	NA	NA	NA	NA	NA	NA	NA	NA	NA	NA	NA	NA	0.395236	NA	0.529561
Porphyrin and chlorophyll metabolism	smu00860	NA	NA	NA	NA	NA	NA	NA	NA	NA	NA	NA	NA	NA	NA	NA	NA	NA	NA	NA	NA	NA	NA
Propanoate metabolism	smu00640	NA	NA	NA	0.663672	NA	0.80255	NA	0.72437	NA	0.563197	NA	0.379717	NA	0.381548	NA	0.414441	NA	0.458683	NA	0.41578	NA	0.420159
Protein export	smu03060	NA	NA	NA	NA	NA	NA	NA	NA	NA	NA	NA	NA	NA	NA	NA	0.39511	NA	0.39971	0.378661	0.423878	0.406749	0.4853
Protein fate	Main	NA	NA	NA	NA	NA	NA	NA	NA	NA	NA	0.470006	NA	0.415168	NA	0.405458	NA	0.475831	0.494973	0.399649	0.689299	0.506345	0.559493
Protein fate Degradation of proteins peptides and glycopeptides	Sub	NA	NA	NA	NA	NA	NA	NA	NA	NA	NA	0.452218	NA	0.443334	NA	0.282689	NA	0.528566	0.455299	0.416899	0.447153	0.425582	0.511744
Protein fate Protein and peptide secretion and trafficking	Sub	NA	NA	NA	NA	NA	NA	NA	NA	NA	NA	NA	NA	NA	NA	NA	NA	NA	NA	NA	NA	NA	0.372955
Protein fate Protein folding and stabilization	Sub	NA	NA	NA	NA	NA	NA	NA	NA	NA	NA	0.500961	NA	NA	NA	NA	NA	NA	NA	NA	NA	NA	NA
Protein fate Protein modification and repair	Sub	NA	NA	NA	NA	NA	NA	NA	NA	NA	NA	NA	NA	NA	NA	NA	NA	0.378058	NA	0.395419	NA	NA	0.430541
Protein synthesis	Main	NA	NA	NA	NA	NA	NA	NA	NA	NA	NA	0.424251	0.501169	0.438336	0.483024	0.332243	0.710995	0.64487	0.931127	3.19386	0.539825	1.07862	0.606919
Protein synthesis Degradation of proteins peptides and glycopeptides	Sub	NA	NA	NA	NA	NA	NA	NA	NA	NA	NA	NA	NA	NA	NA	NA	NA	NA	NA	NA	NA	NA	NA
Protein synthesis Other	Sub	NA	NA	NA	NA	NA	NA	NA	NA	NA	NA	NA	NA	NA	NA	NA	NA	NA	NA	NA	NA	NA	0.511217
Protein synthesis Protein modification	Sub	NA	NA	NA	NA	NA	NA	NA	NA	NA	NA	NA	NA	NA	NA	NA	NA	NA	NA	NA	0.488778	NA	0.376024
Protein synthesis Ribosomal proteins synthesis and modification	Sub	NA	NA	NA	NA	NA	NA	NA	NA	NA	NA	0.440095	0.408878	0.463854	0.469753	0.424683	0.470942	0.412891	0.481166	4.26927	0.505248	2.49105	0.538905
Protein synthesis Translation factors	Sub	NA	NA	NA	NA	NA	NA	NA	NA	NA	NA	NA	0.358867	NA	0.364289	NA	0.401729	NA	0.45372	NA	0.411664	NA	0.492379
Protein synthesis tRNA aminoacylation	Sub	NA	NA	NA	NA	NA	NA	NA	NA	NA	NA	NA	NA	NA	NA	0.344583	0.459851	0.769259	0.479109	0.450048	0.475513	0.462554	0.524966
Protein synthesis tRNA and rRNA base modification	Sub	NA	NA	NA	NA	NA	NA	NA	NA	NA	NA	0.425113	NA	0.462718	NA	0.362312	NA	0.449368	NA	0.394439	NA	0.463732	0.758455
Purine metabolism	smu00230	NA	NA	NA	NA	NA	NA	0.365477	NA	0.735019	NA	0.43728	NA	0.429291	NA	0.412622	0.468343	0.425361	0.55862	0.416243	0.562675	0.499518	0.530101
Purines pyrimidines nucleosides and nucleotides	Main	10.7835	NA	10.7835	NA	NA	NA	0.62216	NA	0.64588	NA	0.459069	NA	0.442263	NA	0.410952	0.878747	0.616642	1.64052	0.674883	3.49068	1.34736	2.90268
Purines pyrimidines nucleosides and nucleotides 2'-Deoyribonucleotide metabolism	Sub	NA	NA	NA	NA	NA	NA	1.63619	NA	2.13402	NA	1.08957	NA	0.711344	NA	0.472008	NA	0.415876	0.395551	0.361252	0.38416	NA	0.379072
Purines pyrimidines nucleosides and nucleotides Nucleotide and nucleoside interconversions	Sub	NA	NA	NA	NA	NA	NA	NA	NA	NA	NA	NA	NA	NA	NA	NA	NA	NA	NA	0.380374	0.524395	0.382483	0.554017
Purines pyrimidines nucleosides and nucleotides Purine ribonucleotide biosynthesis	Sub	NA	NA	NA	NA	NA	NA	NA	NA	NA	NA	NA	NA	NA	NA	NA	0.516096	NA	1.66708	NA	1.5072	NA	0.738401
Purines pyrimidines nucleosides and nucleotides Pyrimidine ribonucleotide biosynthesis	Sub	17.3879	NA	17.3879	NA	NA	NA	0.34435	NA	NA	NA	NA	NA	NA	NA	NA	2.21223	NA	2.12476	NA	3.80237	NA	2.79478
Purines pyrimidines nucleosides and nucleotides Salvage of nucleotides and nucleosides	Sub	NA	NA	NA	NA	NA	NA	NA	NA	NA	NA	NA	NA	NA	NA	0.420513	NA	NA	NA	NA	0.434275	NA	0.478894
Purines pyrimidines nucleosides and nucleotides Sugar nucleotide biosynthesis and conversion	Sub	NA	NA	NA	NA	NA	NA	NA	NA	NA	NA	NA	NA	NA	NA	NA	NA	NA	NA	NA	NA	NA	NA
Pyrimidine metabolism	smu00240	8.65742	NA	8.65742	NA	NA	NA	0.794853	NA	0.686062	NA	0.479541	NA	0.445431	NA	0.407903	0.513729	0.431509	0.482971	0.387379	1.17583	0.481164	0.827068
Pyruvate metabolism	smu00620	NA	NA	NA	0.518791	NA	0.56384	NA	0.509245	NA	0.475585	0.421268	0.380836	0.417219	0.415075	0.418321	0.482673	0.42783	0.485353	0.457083	0.499007	NA	0.556624
Riboflavin metabolism	smu00740	NA	NA	NA	NA	NA	NA	NA	NA	NA	NA	NA	NA	NA	NA	NA	NA	NA	NA	NA	NA	NA	NA
Ribosome	smu03010	NA	NA	NA	NA	NA	NA	NA	NA	NA	NA	0.438146	0.533962	0.424637	0.462554	0.39632	0.490696	0.4036	0.460782	4.15015	0.597566	2.98767	0.531272
RNA degradation	smu03018	NA	NA	NA	NA	NA	NA	NA	NA	NA	NA	0.75388	NA	NA	NA	NA	NA	NA	NA	NA	0.388503	0.39922	0.440761
RNA polymerase	smu03020	NA	NA	NA	NA	NA	NA	NA	NA	NA	NA	NA	NA	NA	NA	NA	NA	NA	NA	0.38018	NA	0.486662	0.395078
Selenocompound metabolism	smu00450	NA	NA	NA	NA	NA	NA	NA	NA	NA	NA	NA	NA	NA	NA	0.413403	NA	0.385817	NA	NA	NA	0.404801	NA
Signal transduction	Main	NA	NA	NA	1.59556	NA	2.86917	NA	4.54637	NA	3.59452	NA	0.60065	0.451218	0.467788	0.400084	0.526068	0.464515	0.474437	0.444886	0.495772	0.50709	0.538769
Signal transduction PTS	Sub	NA	NA	NA	2.39007	NA	4.03662	NA	6.18571	NA	5.18532	NA	0.829842	NA	0.492742	NA	0.94797	NA	0.572268	0.450409	0.516936	0.446039	0.797429
Signal transduction Twocomponent systems	Sub	NA	NA	NA	NA	NA	NA	NA	NA	NA	NA	NA	0.380596	0.435435	NA	0.40807	0.473729	0.412328	0.462092	0.38246	0.507322	0.588227	0.575889
Starch and sucrose metabolism	smu00500	NA	NA	NA	NA	NA	0.945256	NA	1.47066	NA	1.93342	NA	1.02943	NA	1.50308	NA	0.74163	NA	0.493669	0.452116	0.507267	0.48987	0.55123
Streptomycin biosynthesis	smu00521	NA	NA	NA	NA	NA	NA	NA	NA	NA	NA	NA	NA	NA	NA	NA	NA	NA	NA	NA	0.396793	NA	0.494056
Styrene degradation	smu00643	NA	NA	NA	NA	NA	NA	NA	NA	NA	NA	NA	NA	NA	NA	NA	NA	NA	NA	NA	0.530255	NA	0.520868
Sulfur metabolism	smu00920	NA	NA	NA	NA	NA	NA	NA	NA	NA	NA	NA	NA	NA	0.463192	NA	0.423465	0.428651	0.403824	0.378286	0.390691	0.52502	0.385104
Sulfur relay system	smu04122	NA	NA	NA	NA	NA	NA	NA	NA	NA	NA	NA	NA	0.459196	NA	0.388551	NA	0.421137	NA	0.392655	NA	0.404206	NA
Taurine and hypotaurine metabolism	smu00430	NA	NA	NA	NA	NA	NA	NA	NA	NA	NA	NA	NA	NA	NA	NA	NA	NA	NA	NA	NA	NA	NA
Terpenoid backbone biosynthesis	smu00900	NA	NA	NA	NA	NA	NA	NA	NA	NA	NA	NA	NA	NA	NA	NA	NA	0.394245	NA	0.397131	NA	NA	0.444114
Thiamine metabolism	smu00730	NA	NA	NA	NA	NA	NA	NA	NA	NA	NA	NA	NA	NA	NA	0.420352	NA	0.391647	NA	NA	NA	NA	NA
Transcription	Main	0.414441	NA	0.414441	NA	NA	0.409785	NA	0.495562	NA	0.531717	0.509457	1.00122	0.469221	1.53384	0.357555	0.778498	0.497013	0.763955	0.418706	0.69345	0.643593	0.553156
Transcription Degradation of RNA	Sub	NA	NA	NA	NA	NA	NA	NA	NA	NA	NA	NA	NA	NA	NA	NA	0.36137	NA	0.450244	NA	0.366783	0.385856	0.416264
Transcription DNAdependent RNA polymerase	Sub	NA	NA	NA	NA	NA	NA	NA	NA	NA	NA	NA	NA	NA	NA	NA	NA	NA	NA	0.367004	NA	0.500197	0.382098
Transcription RNA processing	Sub	NA	NA	NA	NA	NA	NA	NA	NA	NA	NA	NA	NA	NA	NA	NA	NA	NA	NA	NA	NA	NA	NA
Transcription Transcription factors	Sub	0.372303	NA	0.372303	NA	NA	0.411581	NA	0.472677	NA	0.519899	0.465535	0.948317	0.438324	1.38966	0.35498	0.755778	0.463682	0.782096	0.429565	0.598907	0.642553	0.578775
Transport and binding proteins	Main	0.335609	NA	0.335609	0.940989	NA	0.450624	0.388705	0.495482	NA	0.508129	0.507849	0.529864	0.455829	0.521493	0.310989	1.1253	0.695257	1.34536	2.02002	1.65979	0.533563	0.543682
Transport and binding proteins ABC Superfamily ATPbinding proteins	Sub	NA	NA	NA	0.442227	NA	NA	0.425858	NA	NA	NA	0.462143	0.395837	0.434032	0.453898	0.411406	0.515467	0.411797	0.490599	0.448814	0.588578	0.646901	0.524479
Transport and binding proteins ABC Superfamily membrane spanning permease	Sub	NA	NA	NA	0.582288	NA	NA	0.378654	NA	NA	NA	0.470988	0.484605	0.430369	0.453793	0.407558	0.755765	0.453918	0.489233	0.739412	0.715499	0.479681	0.543483
Transport and binding proteins ABC Superfamily substrate binding proteins	Sub	NA	NA	NA	0.527856	NA	NA	0.438484	NA	NA	NA	NA	0.387416	NA	0.470099	NA	0.519628	NA	1.89028	NA	0.916847	0.491758	0.524334
Transport and binding proteins Amino acids peptides and amines	Sub	NA	NA	NA	NA	NA	NA	NA	NA	NA	NA	NA	NA	NA	NA	0.259025	NA	0.458731	NA	0.436592	NA	0.47839	NA
Transport and binding proteins Anions	Sub	NA	NA	NA	NA	NA	NA	NA	NA	NA	NA	NA	NA	NA	NA	NA	NA	NA	NA	NA	NA	NA	NA
Transport and binding proteins Carbohydrates organic alcohols acids	Sub	NA	NA	NA	NA	NA	0.710475	NA	1.19758	NA	0.946725	NA	0.808686	NA	0.484601	NA	1.19461	NA	1.10629	NA	0.412808	NA	0.553603
Transport and binding proteins Cations	Sub	NA	NA	NA	NA	NA	NA	NA	NA	NA	NA	NA	NA	NA	NA	NA	NA	NA	NA	NA	NA	NA	NA
Transport and binding proteins Cations and iron carrying compounds	Sub	NA	NA	NA	0.559065	NA	NA	NA	NA	NA	NA	NA	NA	NA	0.396922	NA	NA	NA	0.459894	NA	0.504186	0.43149	0.517497
Transport and binding proteins Ion channels	Sub	NA	NA	NA	NA	NA	NA	NA	NA	NA	NA	NA	NA	NA	NA	0.362725	NA	0.429013	NA	0.383362	0.613437	0.434595	0.57387
Transport and binding proteins Nucleosides purines and pyrimidines	Sub	1.6097	NA	1.6097	NA	NA	NA	NA	NA	NA	NA	NA	NA	NA	NA	NA	0.532639	NA	0.461702	NA	0.421964	NA	0.444361
Transport and binding proteins Other	Sub	NA	NA	NA	NA	NA	NA	NA	NA	NA	NA	NA	NA	NA	NA	NA	NA	NA	NA	NA	NA	NA	NA
Transport and binding proteins Unknown substrate	Sub	NA	NA	NA	NA	NA	NA	NA	NA	NA	NA	NA	0.792326	NA	0.609305	NA	0.577932	NA	0.487658	NA	0.524181	NA	0.51607
Tryptophan metabolism	smu00380	NA	NA	NA	NA	NA	NA	NA	NA	NA	NA	NA	NA	NA	NA	0.404118	NA	0.45482	NA	0.404901	0.397442	0.43999	0.395376
Two-component system	smu02020	NA	NA	NA	NA	NA	0.486438	NA	0.729793	NA	0.574907	NA	0.554998	0.435162	0.485608	0.432026	0.494219	0.415359	0.461904	0.377469	0.501284	0.579761	0.537323
Tyrosine metabolism	smu00350	NA	NA	NA	NA	NA	NA	NA	NA	NA	NA	0.478569	NA	0.511673	0.386613	0.252332	0.380463	0.453937	0.408675	0.406891	0.392019	0.568342	0.431372
Valine, leucine and isoleucine biosynthesis	smu00290	NA	NA	NA	NA	NA	NA	NA	NA	NA	NA	NA	NA	NA	NA	NA	0.395575	NA	0.477633	NA	0.508845	NA	0.547048
Valine, leucine and isoleucine degradation	smu00280	NA	NA	NA	NA	NA	NA	NA	NA	NA	NA	NA	1.6591	NA	1.53684	NA	2.1564	NA	1.65402	NA	1.29016	NA	0.790481
Vitamin B6 metabolism	smu00750	NA	NA	NA	NA	NA	NA	NA	NA	NA	NA	NA	NA	NA	NA	NA	0.42886	NA	0.407901	NA	0.393919	NA	0.388089
