# Supplementary material for: Construction and verification of the transcriptional regulatory response network of Streptococcus mutans upon treatment with the biofilm inhibitor carolacton
Source: BMC Genomics. 2014 May 12;15:362. doi: 10.1186/1471-2164-15-362 (PMC4048456; doi:10.1186/1471-2164-15-362)
Supplement: Supplementary file 2 — Additional file 2: The S. mutans genetic co-expression network in response to carolacton treatment as inferred using the Trend Correlation method. 8284 gene pairs were inferred as statistically significant by using the standard performance metrics and procedures as described in the Methods section. The P-value indicates the randomness of the inferred gene-gene co-expression relationships. Positive co-expression relationships between genes are denoted by 1 and negative inverted relationships by 0 under the ‘Relationship’ column. (XLSX 610 KB) [file 12864_2013_6097_MOESM2_ESM.xlsx]

## Sheet: Additional file 2
The S. mutans genetic co-expression network in response to carolacton treatment as inferred using the Trend Correlation reverse engineering method.
Gene 1 name	Gene 1 functional description	Gene 1 index	Gene 2 name	Gene 2 functional description	Gene 2 index	Gene 1 Correlation start (min)	Gene 1 Correlation stop (min)	Time shift between the expression of the genes (min)	Relationship	Absolute Correlation coefficient	P-value
dnaA	chromosomal-replication-initiation-protein	SMU.01	SMU.05	hypothetical-protein	SMU.05	20	120	20	1	0.528	0.00043352
dnaA	chromosomal-replication-initiation-protein	SMU.01	SMU.43	putative-site-specific-DNA-methyltransferase-restriction-modification-protein	SMU.43	20	100	20	0	0.8537	0.00034351
dnaA	chromosomal-replication-initiation-protein	SMU.01	SMU.47	hypothetical-protein	SMU.47	20	100	20	0	0.8822	0.00032263
dnaA	chromosomal-replication-initiation-protein	SMU.01	mutR	putative-transcriptional-regulator-MutR	SMU.110	20	100	20	0	0.9118	0.00029423
dnaA	chromosomal-replication-initiation-protein	SMU.01	SMU.118c	putative-esterase	SMU.118c	20	100	20	0	0.91	0.00029618
dnaA	chromosomal-replication-initiation-protein	SMU.01	adh	putative-alcohol-dehydrogenase-class-III	SMU.119	20	100	20	0	0.9185	0.00028659
dnaA	chromosomal-replication-initiation-protein	SMU.01	SMU.150	hypothetical-protein	SMU.150	20	100	20	1	0.978	0.00017208
dnaA	chromosomal-replication-initiation-protein	SMU.01	SMU.156	hypothetical-protein	SMU.156	20	80	0	1	0.8812	0.00032337
dnaA	chromosomal-replication-initiation-protein	SMU.01	SMU.167	hypothetical-protein	SMU.167	20	80	0	0	0.9035	0.00030317
dnaA	chromosomal-replication-initiation-protein	SMU.01	SMU.194c	bacteriophage-P2-associated	SMU.194c	20	120	0	0	0.9704	5.91e-05
dnaA	chromosomal-replication-initiation-protein	SMU.01	SMU.298	hypothetical-protein	SMU.298	20	120	20	0	0.8695	0.00026365
dnaA	chromosomal-replication-initiation-protein	SMU.01	SMU.302	hypothetical-protein	SMU.302	5	80	15	1	0.991	0.00011498
dnaA	chromosomal-replication-initiation-protein	SMU.01	SMU.384	hypothetical-protein	SMU.384	20	100	20	0	0.8452	0.00034887
dnaA	chromosomal-replication-initiation-protein	SMU.01	SMU.488	putative-hydrolase	SMU.488	5	80	0	1	0.9549	0.0001397
dnaA	chromosomal-replication-initiation-protein	SMU.01	ftsA	cell-division-protein-FtsA	SMU.551	5	240	15	0	0.8482	0.0001607
dnaA	chromosomal-replication-initiation-protein	SMU.01	pepT	peptidase-T	SMU.691	5	80	0	0	0.9461	0.0001592
dnaA	chromosomal-replication-initiation-protein	SMU.01	rpmI	50S-ribosomal-protein-L35	SMU.698	20	160	0	1	0.9165	0.00011639
dnaA	chromosomal-replication-initiation-protein	SMU.01	gtfA	sucrose-phosphorylase.-GtfA	SMU.881	20	100	20	1	0.9548	0.00023201
dnaA	chromosomal-replication-initiation-protein	SMU.01	galT	galactose-1-phosphate-uridylyltransferase	SMU.887	5	80	0	0	0.9626	0.00012447
dnaA	chromosomal-replication-initiation-protein	SMU.01	SMU.899	hypothetical-protein	SMU.899	5	80	15	0	0.9903	0.00011822
dnaA	chromosomal-replication-initiation-protein	SMU.01	murB	UDP-N-acetylenolpyruvoylglucosamine-reductase	SMU.972	5	120	0	1	0.9189	0.00011386
dnaA	chromosomal-replication-initiation-protein	SMU.01	SMU.986c	hypothetical-protein	SMU.986c	5	80	15	0	0.9861	0.00013904
dnaA	chromosomal-replication-initiation-protein	SMU.01	asd	aspartate-semialdehyde-dehydrogenase	SMU.989	5	80	0	0	0.9959	1.94e-05
dnaA	chromosomal-replication-initiation-protein	SMU.01	dapA	dihydrodipicolinate-synthase	SMU.990	5	80	15	0	0.9929	0.00010229
dnaA	chromosomal-replication-initiation-protein	SMU.01	rbgA	ribosomal-biogenesis-GTPase	SMU.993	5	80	15	0	0.9804	0.00016242
dnaA	chromosomal-replication-initiation-protein	SMU.01	xerS	site-specific-tyrosine-recombinase-XerS	SMU.1034c	20	120	20	1	0.5126	0.00043743
dnaA	chromosomal-replication-initiation-protein	SMU.01	SMU.1164c	putative-ABC-transporter.-ATP-binding-protein	SMU.1164c	5	80	15	0	0.9738	0.00018456
dnaA	chromosomal-replication-initiation-protein	SMU.01	SMU.1165c	putative-transcription-regulator	SMU.1165c	5	80	0	0	0.9885	4.77e-05
dnaA	chromosomal-replication-initiation-protein	SMU.01	SMU.1217c	putative-ABC-transporter.-amino-acid-binding-protein	SMU.1217c	20	100	20	1	0.9549	0.00023177
dnaA	chromosomal-replication-initiation-protein	SMU.01	nylA	amidase	SMU.1218	20	100	20	1	0.9383	0.00026047
dnaA	chromosomal-replication-initiation-protein	SMU.01	rpiA	ribose-5-phosphate-isomerase-A	SMU.1234	20	80	0	0	0.9098	0.00029635
dnaA	chromosomal-replication-initiation-protein	SMU.01	SMU.1256c	hypothetical-protein	SMU.1256c	20	100	20	0	0.9807	0.00016117
dnaA	chromosomal-replication-initiation-protein	SMU.01	SMU.1278c	hypothetical-protein	SMU.1278c	5	80	15	0	0.8557	0.00034227
dnaA	chromosomal-replication-initiation-protein	SMU.01	SMU.1290c	putative-permease.-chloride-channel	SMU.1290c	5	80	15	0	0.9884	0.00012821
dnaA	chromosomal-replication-initiation-protein	SMU.01	SMU.1306c	hypothetical-protein	SMU.1306c	20	100	20	1	0.8114	0.00036752
dnaA	chromosomal-replication-initiation-protein	SMU.01	aldR	putative-translation-initiation-inhibitor;-aldR-regulator-like-protein	SMU.1308	20	100	20	1	0.8438	0.00034958
dnaA	chromosomal-replication-initiation-protein	SMU.01	SMU.1309c	putative-glycerol-dehydrogenase	SMU.1309c	5	80	0	0	0.9632	0.00012302
dnaA	chromosomal-replication-initiation-protein	SMU.01	SMU.1349	hypothetical-protein	SMU.1349	5	80	0	0	0.9485	0.00015514
dnaA	chromosomal-replication-initiation-protein	SMU.01	SMU.1372c	hypothetical-protein	SMU.1372c	5	80	0	0	0.9899	4.27e-05
dnaA	chromosomal-replication-initiation-protein	SMU.01	SMU.1377c	hypothetical-protein	SMU.1377c	5	80	15	0	0.9875	0.00013285
dnaA	chromosomal-replication-initiation-protein	SMU.01	SMU.1391c	hypothetical-protein	SMU.1391c	5	80	0	0	0.9701	0.00010566
dnaA	chromosomal-replication-initiation-protein	SMU.01	SMU.1426c	putative-phospho-sugar-mutase	SMU.1426c	5	160	15	0	0.8706	0.00017437
dnaA	chromosomal-replication-initiation-protein	SMU.01	SMU.1447c	hypothetical-protein	SMU.1447c	5	80	0	0	0.9753	9.06e-05
dnaA	chromosomal-replication-initiation-protein	SMU.01	rmlC	putative-dTDP-4-keto-L-rhamnose-reductase	SMU.1460	5	80	15	0	0.9998	5e-08
dnaA	chromosomal-replication-initiation-protein	SMU.01	smpB	SsrA-binding-protein	SMU.1606	20	120	20	1	0.8375	0.00029102
dnaA	chromosomal-replication-initiation-protein	SMU.01	SMU.1679c	hypothetical-protein	SMU.1679c	20	100	20	0	0.9121	0.0002939
dnaA	chromosomal-replication-initiation-protein	SMU.01	SMU.1680c	hypothetical-protein	SMU.1680c	20	100	20	0	0.9662	0.00020561
dnaA	chromosomal-replication-initiation-protein	SMU.01	dltA	D-alanine--poly(phosphoribitol)-ligase-subunit-1	SMU.1691	20	100	20	0	0.9999	1.25e-05
dnaA	chromosomal-replication-initiation-protein	SMU.01	SMU.1721c	putative-diaminopimelate-decarboxylase	SMU.1721c	20	100	20	0	0.9639	0.00021091
dnaA	chromosomal-replication-initiation-protein	SMU.01	SMU.1792c	hypothetical-protein	SMU.1792c	5	80	15	1	0.9948	8.9e-05
dnaA	chromosomal-replication-initiation-protein	SMU.01	SMU.1794c	hypothetical-protein	SMU.1794c	20	100	20	1	0.8322	0.00035628
dnaA	chromosomal-replication-initiation-protein	SMU.01	SMU.1795c	hypothetical-protein	SMU.1795c	5	80	15	1	0.8384	0.00035278
dnaA	chromosomal-replication-initiation-protein	SMU.01	trxA	putative-thioredoxin	SMU.1869	20	100	20	0	0.9577	0.00022498
dnaA	chromosomal-replication-initiation-protein	SMU.01	comD	putative-histidine-kinase-of-the-competence-regulon.-ComD	SMU.1916	5	80	15	1	0.9999	1.25e-05
dnaA	chromosomal-replication-initiation-protein	SMU.01	htpX	heat-shock-protein-HtpX	SMU.1929	20	100	20	0	0.8428	0.00035022
dnaA	chromosomal-replication-initiation-protein	SMU.01	SMU.1946	hypothetical-protein	SMU.1946	20	100	20	0	0.8238	0.000361
dnaA	chromosomal-replication-initiation-protein	SMU.01	SMU.1956c	hypothetical-protein	SMU.1956c	5	80	0	0	0.987	5.29e-05
dnaA	chromosomal-replication-initiation-protein	SMU.01	SMU.1958c	putative-PTS-system.-mannose-specific-IIC-component	SMU.1958c	5	80	0	0	0.991	3.87e-05
dnaA	chromosomal-replication-initiation-protein	SMU.01	comX1	putative-ComX1.-transcriptional-regulator-of-competence-specific-genes	SMU.1997	20	120	20	0	0.8826	0.00024975
dnaA	chromosomal-replication-initiation-protein	SMU.01	SMU.2065	putative-UDP-glucose-4-epimerase	SMU.2065	5	80	0	1	0.9446	0.00016006
dnaA	chromosomal-replication-initiation-protein	SMU.01	cinA	competence-damage-inducible-protein-A	SMU.2086	20	120	20	0	0.8357	0.00029321
dnaA	chromosomal-replication-initiation-protein	SMU.01	SMU.2099c	hypothetical-protein	SMU.2099c	0	60	5	1	0.534	0.0004582
dnaA	chromosomal-replication-initiation-protein	SMU.01	SMU.2120c	putative-3-methyladenine-DNA-glycosylase	SMU.2120c	20	100	20	0	0.9838	0.00014965
dnaA	chromosomal-replication-initiation-protein	SMU.01	htrA	serine-protease-HtrA	SMU.2164	0	120	5	1	0.8094	0.00023668
SMU.38c	putative-transcriptional-regulator	SMU.38c	SMU.104	putative-alpha-glucosidase;-glycosyl-hydrolase	SMU.104	20	100	20	1	0.9607	0.00021901
SMU.38c	putative-transcriptional-regulator	SMU.38c	SMU.151	hypothetical-protein	SMU.151	0	60	5	0	0.9978	5.85e-05
SMU.38c	putative-transcriptional-regulator	SMU.38c	SMU.152	hypothetical-protein	SMU.152	20	120	0	0	0.8532	0.0002303
SMU.38c	putative-transcriptional-regulator	SMU.38c	SMU.191c	putative-integrase	SMU.191c	0	160	5	0	0.6956	0.00031035
SMU.38c	putative-transcriptional-regulator	SMU.38c	SMU.193c	hypothetical-protein	SMU.193c	0	80	5	0	0.986	5.61e-05
SMU.38c	putative-transcriptional-regulator	SMU.38c	SMU.334	argininosuccinate-synthase	SMU.334	20	100	20	1	0.6678	0.00042412
SMU.38c	putative-transcriptional-regulator	SMU.38c	SMU.367	hypothetical-protein	SMU.367	20	100	20	0	0.9523	0.0002362
SMU.38c	putative-transcriptional-regulator	SMU.38c	ftsA	cell-division-protein-FtsA	SMU.551	20	100	0	1	0.9	0.00022891
SMU.38c	putative-transcriptional-regulator	SMU.38c	SMU.566c	hypothetical-protein	SMU.566c	20	120	0	1	0.8049	0.0002769
SMU.38c	putative-transcriptional-regulator	SMU.38c	galT	galactose-1-phosphate-uridylyltransferase	SMU.887	5	120	15	0	0.8575	0.00022526
SMU.38c	putative-transcriptional-regulator	SMU.38c	gtfB	glucosyltransferase-I	SMU.1004	20	100	20	1	0.8477	0.00034711
SMU.38c	putative-transcriptional-regulator	SMU.38c	SMU.1014	hypothetical-protein	SMU.1014	20	100	0	0	0.947	0.00015754
SMU.38c	putative-transcriptional-regulator	SMU.38c	SMU.1054	putative-glutamine-amidotransferase	SMU.1054	5	100	0	0	0.979	4.16e-05
SMU.38c	putative-transcriptional-regulator	SMU.38c	SMU.1056	hypothetical-protein	SMU.1056	5	100	0	0	0.8703	0.00021099
SMU.38c	putative-transcriptional-regulator	SMU.38c	SMU.1171c	hypothetical-protein	SMU.1171c	5	80	15	0	0.9965	7.27e-05
SMU.38c	putative-transcriptional-regulator	SMU.38c	SMU.1217c	putative-ABC-transporter.-amino-acid-binding-protein	SMU.1217c	0	60	5	0	0.9921	0.0001072
SMU.38c	putative-transcriptional-regulator	SMU.38c	nylA	amidase	SMU.1218	0	60	5	0	0.9522	0.00023634
SMU.38c	putative-transcriptional-regulator	SMU.38c	SMU.1219c	hypothetical-protein	SMU.1219c	0	60	5	0	0.9021	0.0003047
SMU.38c	putative-transcriptional-regulator	SMU.38c	SMU.1299c	putative-acetate-kinase	SMU.1299c	5	100	15	0	0.3904	0.00046572
SMU.38c	putative-transcriptional-regulator	SMU.38c	SMU.1338c	multidrug-ABC-transporter-permease	SMU.1338c	0	80	5	1	0.388	0.00046642
SMU.38c	putative-transcriptional-regulator	SMU.38c	leuB	3-isopropylmalate-dehydrogenase	SMU.1383	5	80	0	0	0.996	1.89e-05
SMU.38c	putative-transcriptional-regulator	SMU.38c	leuA	2-isopropylmalate-synthase	SMU.1384	5	80	0	0	0.9969	1.48e-05
SMU.38c	putative-transcriptional-regulator	SMU.38c	SMU.1390	hypothetical-protein	SMU.1390	20	100	20	1	0.8593	0.00034021
SMU.38c	putative-transcriptional-regulator	SMU.38c	SMU.1400c	hypothetical-protein	SMU.1400c	5	80	15	0	0.8937	0.0003126
SMU.38c	putative-transcriptional-regulator	SMU.38c	secG	preprotein-translocase-subunit-SecG	SMU.1609c	20	120	0	1	0.9769	4.47e-05
SMU.38c	putative-transcriptional-regulator	SMU.38c	SMU.1685c	hypothetical-protein	SMU.1685c	20	100	20	0	0.9969	6.86e-05
SMU.38c	putative-transcriptional-regulator	SMU.38c	SMU.1723c	hypothetical-protein	SMU.1723c	0	120	0	1	0.9022	0.0001104
SMU.38c	putative-transcriptional-regulator	SMU.38c	SMU.1725	putative-acylphosphatase	SMU.1725	0	80	5	0	0.9068	0.00022148
SMU.38c	putative-transcriptional-regulator	SMU.38c	SMU.1781	hypothetical-protein	SMU.1781	5	80	0	1	0.9881	4.92e-05
SMU.38c	putative-transcriptional-regulator	SMU.38c	SMU.1792c	hypothetical-protein	SMU.1792c	20	120	0	0	0.8076	0.00027213
SMU.38c	putative-transcriptional-regulator	SMU.38c	SMU.1912c	hypothetical-protein	SMU.1912c	20	100	0	0	0.9814	7.21e-05
SMU.38c	putative-transcriptional-regulator	SMU.38c	SMU.1956c	hypothetical-protein	SMU.1956c	5	80	15	0	0.9707	0.00019343
SMU.38c	putative-transcriptional-regulator	SMU.38c	SMU.1961c	putative-PTS-system.-sugar-specific-enzyme-IIA-component	SMU.1961c	5	80	15	0	0.9963	7.47e-05
SMU.38c	putative-transcriptional-regulator	SMU.38c	rplO	50S-ribosomal-protein-L15	SMU.2007	20	100	20	1	0.9847	0.00014633
SMU.38c	putative-transcriptional-regulator	SMU.38c	rplF	50S-ribosomal-protein-L6	SMU.2011	5	80	0	0	0.8499	0.00028169
SMU.38c	putative-transcriptional-regulator	SMU.38c	rplE	50S-ribosomal-protein-L5	SMU.2015	0	120	5	1	0.7195	0.00031425
SMU.38c	putative-transcriptional-regulator	SMU.38c	rplN	50S-ribosomal-protein-L14	SMU.2017	20	100	20	1	0.9673	0.00020347
SMU.38c	putative-transcriptional-regulator	SMU.38c	recA	recombinase-A	SMU.2085	5	160	0	1	0.9271	7.82e-05
SMU.38c	putative-transcriptional-regulator	SMU.38c	argR	putative-transcriptional-regulator-of-arginine-metabolism	SMU.2093	5	80	0	1	0.9932	3.01e-05
SMU.38c	putative-transcriptional-regulator	SMU.38c	SMU.2094c	hypothetical-protein	SMU.2094c	5	300	0	1	0.9443	4.3e-05
SMU.38c	putative-transcriptional-regulator	SMU.38c	SMU.2096c	hypothetical-protein	SMU.2096c	5	300	0	1	0.9689	2.08e-05
SMU.38c	putative-transcriptional-regulator	SMU.38c	SMU.2127	putative-succinate-semialdehyde-dehydrogenase	SMU.2127	5	80	0	1	0.9804	7.46e-05
SMU.38c	putative-transcriptional-regulator	SMU.38c	SMU.2147c	hypothetical-protein	SMU.2147c	20	100	0	1	0.9424	0.00016432
SMU.38c	putative-transcriptional-regulator	SMU.38c	SMU.2152c	hypothetical-protein	SMU.2152c	5	80	0	1	0.8767	0.00025609
SMU.61	putative-transcriptional-regulator	SMU.61	SMU.11	hypothetical-protein	SMU.11	0	40	0	0	0.9999	1.25e-05
SMU.61	putative-transcriptional-regulator	SMU.61	ftsH	putative-cell-division-protein-FtsH	SMU.15	0	60	5	1	0.935	0.00026564
SMU.61	putative-transcriptional-regulator	SMU.61	SMU.65	putative-protein-tyrosine-phosphatase	SMU.65	0	60	5	1	0.9862	0.00014011
SMU.61	putative-transcriptional-regulator	SMU.61	SMU.74	hypothetical-protein	SMU.74	0	60	5	1	0.9706	0.00019466
SMU.61	putative-transcriptional-regulator	SMU.61	def	peptide-deformylase	SMU.143c	0	60	5	1	0.9607	0.00021901
SMU.61	putative-transcriptional-regulator	SMU.61	SMU.149	putative-transposase	SMU.149	0	60	5	1	0.988	0.00013143
SMU.61	putative-transcriptional-regulator	SMU.61	SMU.160	metallopeptidase	SMU.160	0	80	0	0	0.9885	2.07e-05
SMU.61	putative-transcriptional-regulator	SMU.61	SMU.179	hypothetical-protein	SMU.179	0	60	5	1	0.9881	0.00013098
SMU.61	putative-transcriptional-regulator	SMU.61	SMU.180	putative-oxidoreductase;-fumarate-reductase	SMU.180	0	60	5	1	0.9789	0.00016884
SMU.61	putative-transcriptional-regulator	SMU.61	SMU.194c	bacteriophage-P2-associated	SMU.194c	20	120	20	0	0.9493	0.00015339
SMU.61	putative-transcriptional-regulator	SMU.61	SMU.201c	putative-transposon-protein	SMU.201c	5	120	15	0	0.9196	0.00014622
SMU.61	putative-transcriptional-regulator	SMU.61	SMU.205c	hypothetical-protein	SMU.205c	20	120	20	0	0.89	0.00024127
SMU.61	putative-transcriptional-regulator	SMU.61	SMU.212c	hypothetical-protein	SMU.212c	5	120	15	0	0.9793	4.1e-05
SMU.61	putative-transcriptional-regulator	SMU.61	ilvC	ketol-acid-reductoisomerase	SMU.233	20	100	20	1	0.9709	0.00019294
SMU.61	putative-transcriptional-regulator	SMU.61	SMU.242c	putative-amino-acid-ABC-transporter.-permease-protein.-glutamine-transport-system	SMU.242c	0	60	5	0	0.9793	0.00016637
SMU.61	putative-transcriptional-regulator	SMU.61	SMU.290	putative-L-ascorbate-6-phosphate-lactonase	SMU.290	0	100	5	0	0.7021	0.00035283
SMU.61	putative-transcriptional-regulator	SMU.61	SMU.338	Jag-family-RNA-binding-protein	SMU.338	20	100	20	1	0.8238	0.000361
SMU.61	putative-transcriptional-regulator	SMU.61	SMU.339	hypothetical-protein	SMU.339	20	100	20	1	0.9013	0.00030544
SMU.61	putative-transcriptional-regulator	SMU.61	nusA	transcription-elongation-factor-NusA	SMU.418	20	100	0	1	0.9827	6.79e-05
SMU.61	putative-transcriptional-regulator	SMU.61	SMU.460	putative-amino-acid-ABC-transporter.-permease	SMU.460	0	60	5	0	0.9998	5e-08
SMU.61	putative-transcriptional-regulator	SMU.61	SMU.461	putative-amino-acid-ABC-transporter.-ATP-binding-protein	SMU.461	0	60	5	0	0.9978	5.85e-05
SMU.61	putative-transcriptional-regulator	SMU.61	recU	Holliday-junction-specific-endonuclease	SMU.469	20	100	20	1	0.9886	0.00012704
SMU.61	putative-transcriptional-regulator	SMU.61	SMU.531	putative-chorismate-mutase	SMU.531	20	100	20	1	0.9386	0.00025939
SMU.61	putative-transcriptional-regulator	SMU.61	dpr	peroxide-resistance-protein-Dpr	SMU.540	0	60	5	1	0.9913	0.00011333
SMU.61	putative-transcriptional-regulator	SMU.61	SMU.567	putative-glutamine-ABC-transporter.-permease-component	SMU.567	20	100	20	1	0.9583	0.00022388
SMU.61	putative-transcriptional-regulator	SMU.61	SMU.609	putative-40K-cell-wall-protein-precursor	SMU.609	20	100	20	0	0.9998	6e-08
SMU.61	putative-transcriptional-regulator	SMU.61	spaP	cell-surface-antigen-SpaP	SMU.610	0	100	5	1	0.9931	1.04e-05
SMU.61	putative-transcriptional-regulator	SMU.61	SMU.632	putative-transcriptional-regulator	SMU.632	0	80	5	0	0.9943	2.58e-05
SMU.61	putative-transcriptional-regulator	SMU.61	citB	aconitate-hydratase	SMU.670	0	80	5	0	0.9999	4.8e-07
SMU.61	putative-transcriptional-regulator	SMU.61	idh	isocitrate-dehydrogenase	SMU.672	0	100	5	0	0.8684	0.0002132
SMU.61	putative-transcriptional-regulator	SMU.61	SMU.706c	hypothetical-protein	SMU.706c	20	100	20	1	0.984	0.00014869
SMU.61	putative-transcriptional-regulator	SMU.61	SMU.788	RNA-methyltransferase,-TrmA-family	SMU.788	0	60	5	0	0.9959	7.86e-05
SMU.61	putative-transcriptional-regulator	SMU.61	SMU.802	hypothetical-protein	SMU.802	0	60	5	0	0.9241	0.00027942
SMU.61	putative-transcriptional-regulator	SMU.61	mscL	putative-large-conductance-mechanosensitive-channel	SMU.819	5	120	15	1	0.6954	0.00035516
SMU.61	putative-transcriptional-regulator	SMU.61	dnaG	DNA-primase	SMU.821	20	100	20	1	0.9811	0.00015973
SMU.61	putative-transcriptional-regulator	SMU.61	rgpB	rhamnosyltransferase	SMU.826	20	100	20	1	0.938	0.00026022
SMU.61	putative-transcriptional-regulator	SMU.61	SMU.848	hypothetical-protein	SMU.848	5	120	15	1	0.7345	0.00033053
SMU.61	putative-transcriptional-regulator	SMU.61	SMU.862	putative-permease	SMU.862	20	100	20	1	0.904	0.00030259
SMU.61	putative-transcriptional-regulator	SMU.61	pbpX	putative-penicillin-binding-protein.-class-C;-fmt-like-protein	SMU.889	0	60	5	1	0.9752	0.00018146
SMU.61	putative-transcriptional-regulator	SMU.61	SMU.913	glutamate-dehydrogenase	SMU.913	20	100	20	1	0.8329	0.00035614
SMU.61	putative-transcriptional-regulator	SMU.61	SMU.932	hypothetical-protein	SMU.932	0	60	5	0	0.9971	6.64e-05
SMU.61	putative-transcriptional-regulator	SMU.61	SMU.933	amino-acid-ABC-transporter,-amino-acid-substrate-binding-protein	SMU.933	0	60	5	0	0.9621	0.00021503
SMU.61	putative-transcriptional-regulator	SMU.61	potA	putative-spermidine/putrescine-ABC-transporter.-ATP-binding-protein	SMU.973	5	120	0	0	0.8945	0.00014683
SMU.61	putative-transcriptional-regulator	SMU.61	gtfB	glucosyltransferase-I	SMU.1004	20	100	0	1	0.9808	7.33e-05
SMU.61	putative-transcriptional-regulator	SMU.61	SMU.1053	redox-sensing-transcriptional-repressor-Rex	SMU.1053	0	60	5	0	0.9941	9.39e-05
SMU.61	putative-transcriptional-regulator	SMU.61	SMU.1054	putative-glutamine-amidotransferase	SMU.1054	0	60	5	0	0.9925	0.00010465
SMU.61	putative-transcriptional-regulator	SMU.61	SMU.1111c	hypothetical-protein	SMU.1111c	20	100	20	1	0.7672	0.00038813
SMU.61	putative-transcriptional-regulator	SMU.61	ldh	L-lactate-dehydrogenase	SMU.1115	0	120	5	1	0.8615	0.00018402
SMU.61	putative-transcriptional-regulator	SMU.61	SMU.1118c	ribonucleoside-ABC-transporter-permease	SMU.1118c	0	100	5	0	0.899	0.00017511
SMU.61	putative-transcriptional-regulator	SMU.61	SMU.1158c	hypothetical-protein	SMU.1158c	0	120	0	1	0.9736	1.72e-05
SMU.61	putative-transcriptional-regulator	SMU.61	phnA	putative-alkylphosphonate-uptake-protein	SMU.1180	5	120	0	1	0.7357	0.0003014
SMU.61	putative-transcriptional-regulator	SMU.61	lepB	putative-signal-peptidase	SMU.1188	0	120	5	1	0.9007	0.0001376
SMU.61	putative-transcriptional-regulator	SMU.61	SMU.1193	putative-transcriptional-regulator	SMU.1193	0	60	5	0	0.9721	0.00018972
SMU.61	putative-transcriptional-regulator	SMU.61	SMU.1194	putative-ABC-transporter.-ATP-binding-protein	SMU.1194	0	60	5	0	0.9849	0.00014439
SMU.61	putative-transcriptional-regulator	SMU.61	rpsA	30S-ribosomal-protein-S1	SMU.1200	20	100	20	1	0.8591	0.00034007
SMU.61	putative-transcriptional-regulator	SMU.61	uvrC	excinuclease-ABC-subunit-C	SMU.1241	0	80	5	1	0.9892	4.53e-05
SMU.61	putative-transcriptional-regulator	SMU.61	SMU.1245c	hypothetical-protein	SMU.1245c	0	60	5	0	0.981	0.00016011
SMU.61	putative-transcriptional-regulator	SMU.61	SMU.1249c	hypothetical-protein	SMU.1249c	20	100	20	1	0.9971	6.64e-05
SMU.61	putative-transcriptional-regulator	SMU.61	SMU.1260c	hypothetical-protein	SMU.1260c	20	100	20	1	0.9005	0.00030613
SMU.61	putative-transcriptional-regulator	SMU.61	SMU.1305c	hypothetical-protein	SMU.1305c	0	60	5	0	0.9595	0.00022137
SMU.61	putative-transcriptional-regulator	SMU.61	prfB	peptide-chain-release-factor-2	SMU.1326	0	60	5	1	0.9535	0.00023435
SMU.61	putative-transcriptional-regulator	SMU.61	SMU.1347c	permease	SMU.1347c	5	120	15	1	0.9436	0.00010962
SMU.61	putative-transcriptional-regulator	SMU.61	SMU.1365c	permease	SMU.1365c	5	120	15	1	0.935	0.00012349
SMU.61	putative-transcriptional-regulator	SMU.61	leuC	isopropylmalate-isomerase-large-subunit	SMU.1382	0	60	5	0	0.9675	0.00020199
SMU.61	putative-transcriptional-regulator	SMU.61	leuA	2-isopropylmalate-synthase	SMU.1384	0	60	5	0	0.9367	0.00026206
SMU.61	putative-transcriptional-regulator	SMU.61	SMU.1420	putative-oxidoreductase	SMU.1420	0	60	5	1	0.9129	0.00029322
SMU.61	putative-transcriptional-regulator	SMU.61	SMU.1486c	hypothetical-protein	SMU.1486c	0	40	0	1	0.9985	4.94e-05
SMU.61	putative-transcriptional-regulator	SMU.61	lacR	lactose-repressor	SMU.1498	0	100	5	1	0.6999	0.00035252
SMU.61	putative-transcriptional-regulator	SMU.61	SMU.1520	putative-ABC-transporter.-glutamine-binding-protein	SMU.1520	0	80	5	0	0.9798	7.72e-05
SMU.61	putative-transcriptional-regulator	SMU.61	atpB	F0F1-ATP-synthase-subunit-beta	SMU.1528	0	80	5	1	0.9446	0.00016006
SMU.61	putative-transcriptional-regulator	SMU.61	atpD	F0F1-ATP-synthase-subunit-alpha	SMU.1530	0	60	5	1	0.976	0.0001787
SMU.61	putative-transcriptional-regulator	SMU.61	ccpA	catabolite-control-protein-A.-CcpA	SMU.1591	5	120	0	1	0.8542	0.00019211
SMU.61	putative-transcriptional-regulator	SMU.61	SMU.1636c	hypothetical-protein	SMU.1636c	0	80	5	0	0.9415	0.00016826
SMU.61	putative-transcriptional-regulator	SMU.61	nrgA	putative-ammonium-transporter.-NrgA-protein	SMU.1658	0	80	5	0	0.9748	9.24e-05
SMU.61	putative-transcriptional-regulator	SMU.61	livM	putative-branched-chain-amino-acid-ABC-transporter.-permease-protein	SMU.1667	0	60	5	0	0.9998	1.77e-05
SMU.61	putative-transcriptional-regulator	SMU.61	SMU.1683c	hypothetical-protein	SMU.1683c	0	80	5	0	0.8126	0.00031035
SMU.61	putative-transcriptional-regulator	SMU.61	SMU.1723c	hypothetical-protein	SMU.1723c	0	60	5	1	0.9528	0.00023574
SMU.61	putative-transcriptional-regulator	SMU.61	SMU.1750c	hypothetical-protein	SMU.1750c	20	100	0	1	0.9956	2.04e-05
SMU.61	putative-transcriptional-regulator	SMU.61	SMU.1753c	hypothetical-protein	SMU.1753c	20	100	0	1	0.9888	4.64e-05
SMU.61	putative-transcriptional-regulator	SMU.61	SMU.1761c	hypothetical-protein	SMU.1761c	20	100	0	1	0.9392	0.00016979
SMU.61	putative-transcriptional-regulator	SMU.61	SMU.1763c	hypothetical-protein	SMU.1763c	20	100	0	1	0.9687	0.00010769
SMU.61	putative-transcriptional-regulator	SMU.61	SMU.1790c	putative-transcriptional-regulator	SMU.1790c	20	100	0	0	0.8473	0.00028408
SMU.61	putative-transcriptional-regulator	SMU.61	nadD	nicotinic-acid-mononucleotide-adenylyltransferase	SMU.1799	20	100	20	0	0.8272	0.00035893
SMU.61	putative-transcriptional-regulator	SMU.61	SMU.1958c	putative-PTS-system.-mannose-specific-IIC-component	SMU.1958c	20	100	20	0	0.855	0.00034281
SMU.61	putative-transcriptional-regulator	SMU.61	rpoC	DNA-directed-RNA-polymerase-subunit-beta'	SMU.1989	5	120	0	1	0.9073	0.00012868
SMU.61	putative-transcriptional-regulator	SMU.61	rpmD	50S-ribosomal-protein-L30	SMU.2008	0	60	5	0	0.9998	1.77e-05
SMU.61	putative-transcriptional-regulator	SMU.61	rplX	50S-ribosomal-protein-L24	SMU.2016	0	60	5	0	0.9978	5.85e-05
SMU.61	putative-transcriptional-regulator	SMU.61	rplP	50S-ribosomal-protein-L16	SMU.2020	0	60	5	0	0.9894	0.00012304
SMU.61	putative-transcriptional-regulator	SMU.61	SMU.2055	putative-acetyltransferase	SMU.2055	0	60	5	1	0.968	0.00020153
SMU.61	putative-transcriptional-regulator	SMU.61	SMU.2058	putative-transcriptional-regulator	SMU.2058	0	60	5	1	0.9771	0.00017522
SMU.61	putative-transcriptional-regulator	SMU.61	SMU.2092c	hypothetical-protein	SMU.2092c	0	60	5	1	0.9503	0.00023995
SMU.61	putative-transcriptional-regulator	SMU.61	argR	putative-transcriptional-regulator-of-arginine-metabolism	SMU.2093	0	60	5	1	0.9516	0.00023765
SMU.61	putative-transcriptional-regulator	SMU.61	SMU.2094c	hypothetical-protein	SMU.2094c	0	60	5	1	0.9683	0.00020085
SMU.61	putative-transcriptional-regulator	SMU.61	SMU.2109	putative-MDR-permease;-multidrug-efflux-pump	SMU.2109	0	100	5	0	0.8203	0.00026062
SMU.61	putative-transcriptional-regulator	SMU.61	SMU.2121c	hypothetical-protein	SMU.2121c	0	60	5	1	0.9998	6e-08
SMU.61	putative-transcriptional-regulator	SMU.61	SMU.2140c	hypothetical-protein	SMU.2140c	0	60	5	1	0.9665	0.00020522
SMU.61	putative-transcriptional-regulator	SMU.61	cbiO	cobalt-transporter-ATP-binding-subunit	SMU.2149c	20	100	20	0	0.6307	0.00043486
SMU.61	putative-transcriptional-regulator	SMU.61	SMU.2152c	hypothetical-protein	SMU.2152c	0	60	5	1	0.9998	6e-08
SMU.61	putative-transcriptional-regulator	SMU.61	SMU.2154c	putative-peptidase	SMU.2154c	0	60	5	1	0.9402	0.00025775
SMU.61	putative-transcriptional-regulator	SMU.61	SMU.2159	putative-ABC-transporter.-ATP-binding-protein	SMU.2159	0	60	5	1	0.9615	0.0002171
SMU.61	putative-transcriptional-regulator	SMU.61	htrA	serine-protease-HtrA	SMU.2164	0	60	5	1	0.9847	0.00014633
SMU.61	putative-transcriptional-regulator	SMU.61	SMU.2165	putative-SpoJ	SMU.2165	20	100	20	0	0.6112	0.00044013
hrcA	heat-inducible-transcription-repressor	SMU.80	SMU.24	aromatic-amino-acid-aminotransferase	SMU.24	0	60	0	0	0.9302	0.00018763
hrcA	heat-inducible-transcription-repressor	SMU.80	acpP	acyl-carrier-protein	SMU.27	0	60	0	0	0.9519	0.0001482
hrcA	heat-inducible-transcription-repressor	SMU.80	grpE	heat-shock-protein-GrpE-(HSP-70-cofactor)	SMU.81	0	300	0	1	0.9973	2.11e-06
hrcA	heat-inducible-transcription-repressor	SMU.80	SMU.101	putative-sorbose-PTS-system.-IIC-component	SMU.101	0	80	5	1	0.9669	0.00011226
hrcA	heat-inducible-transcription-repressor	SMU.80	SMU.196c	putative-transfer-protein	SMU.196c	5	80	15	0	0.9989	4.18e-05
hrcA	heat-inducible-transcription-repressor	SMU.80	SMU.198c	putative-conjugative-transposon-protein	SMU.198c	0	60	0	0	0.9538	0.00014372
hrcA	heat-inducible-transcription-repressor	SMU.80	SMU.206c	hypothetical-protein	SMU.206c	0	80	5	0	0.6931	0.00037533
hrcA	heat-inducible-transcription-repressor	SMU.80	SMU.212c	hypothetical-protein	SMU.212c	0	60	0	0	0.9256	0.00019441
hrcA	heat-inducible-transcription-repressor	SMU.80	SMU.214c	hypothetical-protein	SMU.214c	5	80	15	0	0.9192	0.00028656
hrcA	heat-inducible-transcription-repressor	SMU.80	ilvH	acetolactate-synthase-3-regulatory-subunit	SMU.232	0	80	5	1	0.9741	9.28e-05
hrcA	heat-inducible-transcription-repressor	SMU.80	ilvC	ketol-acid-reductoisomerase	SMU.233	5	80	15	1	0.9742	0.00018417
hrcA	heat-inducible-transcription-repressor	SMU.80	SMU.277	hypothetical-protein	SMU.277	5	80	15	1	0.9971	6.75e-05
hrcA	heat-inducible-transcription-repressor	SMU.80	SMU.301	hypothetical-protein	SMU.301	0	60	5	0	0.434	0.00047245
hrcA	heat-inducible-transcription-repressor	SMU.80	gltD	glutamate-synthase-subunit-beta	SMU.366	5	80	15	0	0.789	0.00037797
hrcA	heat-inducible-transcription-repressor	SMU.80	SMU.387	putative-DNA-binding/iron-metalloprotein/AP-endonuclease	SMU.387	0	80	5	0	0.907	0.00022107
hrcA	heat-inducible-transcription-repressor	SMU.80	SMU.393	hypothetical-protein	SMU.393	0	80	5	1	0.9829	6.72e-05
hrcA	heat-inducible-transcription-repressor	SMU.80	recU	Holliday-junction-specific-endonuclease	SMU.469	0	80	5	1	0.9646	0.00011798
hrcA	heat-inducible-transcription-repressor	SMU.80	SMU.501	hypothetical-protein	SMU.501	0	80	5	1	0.9501	0.0001495
hrcA	heat-inducible-transcription-repressor	SMU.80	trpC	indole-3-glycerol-phosphate-synthase	SMU.535	0	80	5	1	0.8965	0.00023333
hrcA	heat-inducible-transcription-repressor	SMU.80	SMU.567	putative-glutamine-ABC-transporter.-permease-component	SMU.567	0	80	5	1	0.9683	0.00010873
hrcA	heat-inducible-transcription-repressor	SMU.80	SMU.609	putative-40K-cell-wall-protein-precursor	SMU.609	0	60	0	0	0.9786	8.1e-05
hrcA	heat-inducible-transcription-repressor	SMU.80	SMU.635	hypothetical-protein	SMU.635	0	60	5	1	0.9999	1.25e-05
hrcA	heat-inducible-transcription-repressor	SMU.80	SMU.659	putative-response-regulator-SpaR	SMU.659	5	80	15	1	0.9297	0.00027228
hrcA	heat-inducible-transcription-repressor	SMU.80	SMU.669c	putative-glutaredoxin	SMU.669c	5	80	15	0	0.9666	0.00020493
hrcA	heat-inducible-transcription-repressor	SMU.80	SMU.673	hypothetical-protein	SMU.673	0	100	5	0	0.9854	0.0016027
hrcA	heat-inducible-transcription-repressor	SMU.80	fol	putative-folyl-polyglutamate-synthetase	SMU.839	5	80	15	1	0.6129	0.00044082
hrcA	heat-inducible-transcription-repressor	SMU.80	SMU.863	putative-ABC-transporter.-ATP-binding-protein	SMU.863	0	60	0	1	0.9848	6.07e-05
hrcA	heat-inducible-transcription-repressor	SMU.80	msmE	multiple-sugar-binding-ABC-transporter.-sugar-binding-protein-precursor-MsmE	SMU.878	0	80	5	1	0.8431	0.00028652
hrcA	heat-inducible-transcription-repressor	SMU.80	SMU.925	hypothetical-protein	SMU.925	0	60	5	0	0.4228	0.00047479
hrcA	heat-inducible-transcription-repressor	SMU.80	clp	putative-Clp-like-ATP-dependent-protease.-ATP-binding-subunit	SMU.956	0	80	0	1	0.9704	5.96e-05
hrcA	heat-inducible-transcription-repressor	SMU.80	gtfB	glucosyltransferase-I	SMU.1004	0	80	5	1	0.9369	0.00017412
hrcA	heat-inducible-transcription-repressor	SMU.80	SMU.1097c	putative-transcriptional-regulator-protein	SMU.1097c	0	80	0	1	0.9811	3.54e-05
hrcA	heat-inducible-transcription-repressor	SMU.80	SMU.1111c	hypothetical-protein	SMU.1111c	0	60	0	1	0.984	6.33e-05
hrcA	heat-inducible-transcription-repressor	SMU.80	ciaR	putative-response-regulator-CiaR	SMU.1129	0	80	0	0	0.9844	2.98e-05
hrcA	heat-inducible-transcription-repressor	SMU.80	SMU.1249c	hypothetical-protein	SMU.1249c	5	80	15	1	0.7294	0.00040276
hrcA	heat-inducible-transcription-repressor	SMU.80	SMU.1260c	hypothetical-protein	SMU.1260c	0	80	5	1	0.8387	0.00028993
hrcA	heat-inducible-transcription-repressor	SMU.80	hisI	putative-phosphoribosyl-ATP-pyrophosphatase-/-phosphoribosyl-AMP-cyclohydrolase	SMU.1263	0	80	5	1	0.9549	0.0001397
hrcA	heat-inducible-transcription-repressor	SMU.80	hisF	imidazole-glycerol-phosphate-synthase-subunit-HisF	SMU.1264	5	80	15	1	0.9889	0.00012548
hrcA	heat-inducible-transcription-repressor	SMU.80	hisH	imidazole-glycerol-phosphate-synthase-subunit-HisH	SMU.1266	0	80	5	1	0.9512	0.00014751
hrcA	heat-inducible-transcription-repressor	SMU.80	SMU.1290c	putative-permease.-chloride-channel	SMU.1290c	0	80	0	1	0.7233	0.00033748
hrcA	heat-inducible-transcription-repressor	SMU.80	SMU.1297	hypothetical-protein	SMU.1297	5	80	15	1	0.9616	0.00021694
hrcA	heat-inducible-transcription-repressor	SMU.80	SMU.1361c	TetR-family-transcriptional-regulator	SMU.1361c	0	60	0	1	0.9492	0.00015103
hrcA	heat-inducible-transcription-repressor	SMU.80	SMU.1367c	hypothetical-protein	SMU.1367c	0	60	0	1	0.8499	0.00028157
hrcA	heat-inducible-transcription-repressor	SMU.80	SMU.1428c	hypothetical-protein	SMU.1428c	0	60	0	1	0.9943	2.6e-05
hrcA	heat-inducible-transcription-repressor	SMU.80	SMU.1434c	putative-glycosyltransferase	SMU.1434c	0	80	5	1	0.9784	8.06e-05
hrcA	heat-inducible-transcription-repressor	SMU.80	SMU.1435c	hypothetical-protein	SMU.1435c	0	80	5	1	0.9168	0.00020573
hrcA	heat-inducible-transcription-repressor	SMU.80	SMU.1436c	hypothetical-protein	SMU.1436c	0	80	5	1	0.9686	0.00010785
hrcA	heat-inducible-transcription-repressor	SMU.80	SMU.1754c	hypothetical-protein	SMU.1754c	0	80	5	1	0.9869	5.34e-05
hrcA	heat-inducible-transcription-repressor	SMU.80	SMU.1791c	hypothetical-protein	SMU.1791c	5	80	0	0	0.9775	8.41e-05
hrcA	heat-inducible-transcription-repressor	SMU.80	SMU.1795c	hypothetical-protein	SMU.1795c	5	80	0	0	0.8522	0.00027957
hrcA	heat-inducible-transcription-repressor	SMU.80	SMU.1797c	hypothetical-protein	SMU.1797c	5	80	15	0	0.9355	0.00026494
hrcA	heat-inducible-transcription-repressor	SMU.80	SMU.1879	putative-PTS-system.-mannose-specific-component-IID	SMU.1879	0	80	5	1	0.987	5.3e-05
hrcA	heat-inducible-transcription-repressor	SMU.80	SMU.1963c	putative-sugar-binding-periplasmic-protein	SMU.1963c	5	100	0	1	0.9975	8.12e-05
hrcA	heat-inducible-transcription-repressor	SMU.80	adk	adenylate-kinase	SMU.2005	0	80	5	1	0.986	5.65e-05
hrcA	heat-inducible-transcription-repressor	SMU.80	pttB	putative-PTS-system.-trehalose-specific-IIABC-component	SMU.2038	0	80	0	1	0.8766	0.00020109
hrcA	heat-inducible-transcription-repressor	SMU.80	SMU.2090c	hypothetical-protein	SMU.2090c	5	80	15	0	0.9865	0.00013873
SMU.105	putative-transcriptional-regulator;-repressor-of-sugar-transport-operon	SMU.105	SMU.18	hypothetical-protein	SMU.18	20	80	0	0	0.9518	0.00023723
SMU.105	putative-transcriptional-regulator;-repressor-of-sugar-transport-operon	SMU.105	SMU.101	putative-sorbose-PTS-system.-IIC-component	SMU.101	5	120	0	1	0.9221	0.00010915
SMU.105	putative-transcriptional-regulator;-repressor-of-sugar-transport-operon	SMU.105	SMU.102	putative-PTS-system.-IID-component	SMU.102	5	160	0	1	0.9214	8.51e-05
SMU.105	putative-transcriptional-regulator;-repressor-of-sugar-transport-operon	SMU.105	SMU.104	putative-alpha-glucosidase;-glycosyl-hydrolase	SMU.104	0	120	0	1	0.9853	7.29e-06
SMU.105	putative-transcriptional-regulator;-repressor-of-sugar-transport-operon	SMU.105	SMU.194c	bacteriophage-P2-associated	SMU.194c	20	120	20	0	0.9528	0.00014615
SMU.105	putative-transcriptional-regulator;-repressor-of-sugar-transport-operon	SMU.105	SMU.208c	putative-transposon-protein;-DNA-segregation-ATPase	SMU.208c	5	100	0	0	0.9979	4.07e-05
SMU.105	putative-transcriptional-regulator;-repressor-of-sugar-transport-operon	SMU.105	SMU.210c	hypothetical-protein	SMU.210c	0	120	5	0	0.3174	0.00048414
SMU.105	putative-transcriptional-regulator;-repressor-of-sugar-transport-operon	SMU.105	SMU.279	hypothetical-protein	SMU.279	20	100	20	1	0.9963	7.57e-05
SMU.105	putative-transcriptional-regulator;-repressor-of-sugar-transport-operon	SMU.105	SMU.290	putative-L-ascorbate-6-phosphate-lactonase	SMU.290	20	100	20	0	0.6873	0.00041923
SMU.105	putative-transcriptional-regulator;-repressor-of-sugar-transport-operon	SMU.105	SMU.334	argininosuccinate-synthase	SMU.334	0	100	0	1	0.8197	0.00022947
SMU.105	putative-transcriptional-regulator;-repressor-of-sugar-transport-operon	SMU.105	SMU.367	hypothetical-protein	SMU.367	5	80	15	0	0.9506	0.00023936
SMU.105	putative-transcriptional-regulator;-repressor-of-sugar-transport-operon	SMU.105	SMU.417	hypothetical-protein	SMU.417	5	100	0	1	0.7988	0.00028148
SMU.105	putative-transcriptional-regulator;-repressor-of-sugar-transport-operon	SMU.105	pbp1a	penicillin-binding-protein-1a;-membrane-carboxypeptidase	SMU.467	0	100	5	1	0.8083	0.00027391
SMU.105	putative-transcriptional-regulator;-repressor-of-sugar-transport-operon	SMU.105	SMU.501	hypothetical-protein	SMU.501	0	100	5	1	0.7265	0.00033531
SMU.105	putative-transcriptional-regulator;-repressor-of-sugar-transport-operon	SMU.105	SMU.503c	hypothetical-protein	SMU.503c	0	100	5	0	0.8057	0.00027609
SMU.105	putative-transcriptional-regulator;-repressor-of-sugar-transport-operon	SMU.105	trpG	anthranilate-synthase-component-II	SMU.533	0	80	0	1	0.9043	0.00016701
SMU.105	putative-transcriptional-regulator;-repressor-of-sugar-transport-operon	SMU.105	SMU.616	hypothetical-protein	SMU.616	20	100	20	1	0.9898	0.00012219
SMU.105	putative-transcriptional-regulator;-repressor-of-sugar-transport-operon	SMU.105	SMU.618	hypothetical-protein	SMU.618	20	100	20	1	0.9268	0.00027676
SMU.105	putative-transcriptional-regulator;-repressor-of-sugar-transport-operon	SMU.105	SMU.636	putative-N-acetylglucosamine-6-phosphate-isomerase	SMU.636	0	60	5	1	0.8494	0.00034631
SMU.105	putative-transcriptional-regulator;-repressor-of-sugar-transport-operon	SMU.105	SMU.820	hypothetical-protein	SMU.820	0	60	0	1	0.8928	0.00023779
SMU.105	putative-transcriptional-regulator;-repressor-of-sugar-transport-operon	SMU.105	SMU.896	hypothetical-protein	SMU.896	5	80	15	0	0.5726	0.00044985
SMU.105	putative-transcriptional-regulator;-repressor-of-sugar-transport-operon	SMU.105	SMU.922	putative-ABC-transporter.-ATP-binding-protein	SMU.922	0	120	5	1	0.7407	0.00029725
SMU.105	putative-transcriptional-regulator;-repressor-of-sugar-transport-operon	SMU.105	guaA	GMP-synthase	SMU.1066	5	100	15	1	0.9516	0.00014668
SMU.105	putative-transcriptional-regulator;-repressor-of-sugar-transport-operon	SMU.105	SMU.1097c	putative-transcriptional-regulator-protein	SMU.1097c	0	60	0	1	0.8068	0.00031344
SMU.105	putative-transcriptional-regulator;-repressor-of-sugar-transport-operon	SMU.105	SMU.1098c	putative-oxidoreductase	SMU.1098c	0	60	0	1	0.9317	0.00018288
SMU.105	putative-transcriptional-regulator;-repressor-of-sugar-transport-operon	SMU.105	SMU.1109c	putative-integral-membrane-protein;-permease	SMU.1109c	0	80	0	1	0.9826	3.22e-05
SMU.105	putative-transcriptional-regulator;-repressor-of-sugar-transport-operon	SMU.105	naoX	NADH-oxidase-(H2O-forming)	SMU.1117	0	100	0	1	0.9579	5.54e-05
SMU.105	putative-transcriptional-regulator;-repressor-of-sugar-transport-operon	SMU.105	SMU.1171c	hypothetical-protein	SMU.1171c	20	160	20	0	0.9223	0.00014235
SMU.105	putative-transcriptional-regulator;-repressor-of-sugar-transport-operon	SMU.105	SMU.1179c	putative-amino-acid-ABC-transporter.-permease-protein	SMU.1179c	0	120	5	1	0.8493	0.00019808
SMU.105	putative-transcriptional-regulator;-repressor-of-sugar-transport-operon	SMU.105	SMU.1278c	hypothetical-protein	SMU.1278c	0	60	5	1	0.997	6.86e-05
SMU.105	putative-transcriptional-regulator;-repressor-of-sugar-transport-operon	SMU.105	SMU.1321c	hypothetical-protein	SMU.1321c	0	100	5	1	0.8696	0.00020991
SMU.105	putative-transcriptional-regulator;-repressor-of-sugar-transport-operon	SMU.105	SMU.1347c	permease	SMU.1347c	0	120	5	1	0.8864	0.00015642
SMU.105	putative-transcriptional-regulator;-repressor-of-sugar-transport-operon	SMU.105	SMU.1351	putative-putative-transposase	SMU.1351	20	160	20	0	0.7807	0.00029488
SMU.105	putative-transcriptional-regulator;-repressor-of-sugar-transport-operon	SMU.105	SMU.1352	putative-transposase	SMU.1352	0	60	0	1	0.9527	0.00014436
SMU.105	putative-transcriptional-regulator;-repressor-of-sugar-transport-operon	SMU.105	SMU.1390	hypothetical-protein	SMU.1390	5	80	0	1	0.9398	0.0001687
SMU.105	putative-transcriptional-regulator;-repressor-of-sugar-transport-operon	SMU.105	amyA	cytoplasmic-alpha-amylase	SMU.1590	0	120	5	1	0.9192	0.00011316
SMU.105	putative-transcriptional-regulator;-repressor-of-sugar-transport-operon	SMU.105	SMU.1683c	hypothetical-protein	SMU.1683c	5	80	15	0	0.9518	0.00023723
SMU.105	putative-transcriptional-regulator;-repressor-of-sugar-transport-operon	SMU.105	SMU.1750c	hypothetical-protein	SMU.1750c	5	80	0	1	0.9208	0.00019995
SMU.105	putative-transcriptional-regulator;-repressor-of-sugar-transport-operon	SMU.105	SMU.1760c	hypothetical-protein	SMU.1760c	5	100	0	1	0.8892	0.00018598
SMU.105	putative-transcriptional-regulator;-repressor-of-sugar-transport-operon	SMU.105	SMU.1764c	hypothetical-protein	SMU.1764c	5	80	0	1	0.8284	0.00029769
SMU.105	putative-transcriptional-regulator;-repressor-of-sugar-transport-operon	SMU.105	scrA	putative-PTS-system.-sucrose-specific-IIABC-component	SMU.1841	0	60	0	1	0.9696	0.0001052
SMU.105	putative-transcriptional-regulator;-repressor-of-sugar-transport-operon	SMU.105	SMU.1958c	putative-PTS-system.-mannose-specific-IIC-component	SMU.1958c	20	100	20	0	0.9706	0.00019363
SMU.105	putative-transcriptional-regulator;-repressor-of-sugar-transport-operon	SMU.105	rplO	50S-ribosomal-protein-L15	SMU.2007	5	100	0	1	0.8601	0.00022017
mutR	putative-transcriptional-regulator-MutR	SMU.110	SMU.47	hypothetical-protein	SMU.47	5	80	0	1	0.8115	0.00031012
mutR	putative-transcriptional-regulator-MutR	SMU.110	SMU.73	hypothetical-protein	SMU.73	0	80	5	0	0.8158	0.00030818
mutR	putative-transcriptional-regulator-MutR	SMU.110	dnaK	molecular-chaperone-DnaK	SMU.82	0	80	5	0	0.863	0.00026986
mutR	putative-transcriptional-regulator-MutR	SMU.110	SMU.150	hypothetical-protein	SMU.150	20	120	0	0	0.8373	0.00024584
mutR	putative-transcriptional-regulator-MutR	SMU.110	SMU.161	putative-transcriptional-regulator	SMU.161	0	60	5	1	0.7768	0.00038346
mutR	putative-transcriptional-regulator-MutR	SMU.110	SMU.187c	hypothetical-protein	SMU.187c	0	120	0	1	0.9641	2.61e-05
mutR	putative-transcriptional-regulator-MutR	SMU.110	SMU.241c	putative-ABC-transporter.-ATP-binding-protein;-amino-acid-transport-system	SMU.241c	0	300	5	1	0.7611	0.00024395
mutR	putative-transcriptional-regulator-MutR	SMU.110	nifU	putative-nitrogen-fixation-like-protein.-NifU	SMU.250	5	100	0	1	0.9456	0.00010612
mutR	putative-transcriptional-regulator-MutR	SMU.110	SMU.303	hypothetical-protein	SMU.303	5	100	0	1	0.9934	9.99e-06
mutR	putative-transcriptional-regulator-MutR	SMU.110	SMU.442	hypothetical-protein	SMU.442	0	60	5	1	0.9921	0.00010836
mutR	putative-transcriptional-regulator-MutR	SMU.110	SMU.460	putative-amino-acid-ABC-transporter.-permease	SMU.460	0	80	5	1	0.8128	0.00030941
mutR	putative-transcriptional-regulator-MutR	SMU.110	SMU.461	putative-amino-acid-ABC-transporter.-ATP-binding-protein	SMU.461	0	80	5	1	0.7668	0.00033834
mutR	putative-transcriptional-regulator-MutR	SMU.110	SMU.464	nicotinate-phosphoribosyltransferase	SMU.464	20	200	0	0	0.84	0.00018318
mutR	putative-transcriptional-regulator-MutR	SMU.110	gmk	guanylate-kinase	SMU.478	5	100	15	0	0.3491	0.00047294
mutR	putative-transcriptional-regulator-MutR	SMU.110	SMU.514	putative-transcriptional-regulator	SMU.514	0	60	5	1	0.8335	0.00035557
mutR	putative-transcriptional-regulator-MutR	SMU.110	clpE	ATP-dependent-protease-ClpE	SMU.562	0	80	5	0	0.7878	0.00032632
mutR	putative-transcriptional-regulator-MutR	SMU.110	SMU.566c	hypothetical-protein	SMU.566c	5	80	15	0	0.89	0.00031611
mutR	putative-transcriptional-regulator-MutR	SMU.110	SMU.768c	hypothetical-protein	SMU.768c	5	160	0	0	0.8988	0.00012406
mutR	putative-transcriptional-regulator-MutR	SMU.110	SMU.770c	manganese-transporter/possible-HitA-ferric-iron-binding-periplasmic-protein	SMU.770c	20	200	0	0	0.8202	0.00020253
mutR	putative-transcriptional-regulator-MutR	SMU.110	fol	putative-folyl-polyglutamate-synthetase	SMU.839	0	40	0	0	0.8777	0.00032618
mutR	putative-transcriptional-regulator-MutR	SMU.110	clp	putative-Clp-like-ATP-dependent-protease.-ATP-binding-subunit	SMU.956	5	100	15	0	0.9703	0.00010506
mutR	putative-transcriptional-regulator-MutR	SMU.110	SMU.991	putative-ribonucleotide-reductase	SMU.991	0	120	5	0	0.6126	0.00038473
mutR	putative-transcriptional-regulator-MutR	SMU.110	fthS	formate--tetrahydrofolate-ligase	SMU.1073	0	60	5	0	0.9223	0.00028175
mutR	putative-transcriptional-regulator-MutR	SMU.110	SMU.1106c	phosphoglycerate-mutase-like-protein	SMU.1106c	0	60	5	0	0.6299	0.00043617
mutR	putative-transcriptional-regulator-MutR	SMU.110	SMU.1291c	hypothetical-protein	SMU.1291c	0	120	0	0	0.9661	2.9e-05
mutR	putative-transcriptional-regulator-MutR	SMU.110	SMU.1296	putative-glutathione-S-transferase-YghU	SMU.1296	5	100	0	1	0.8476	0.00023292
mutR	putative-transcriptional-regulator-MutR	SMU.110	ftsX	putative-cell-division-protein-FtsX	SMU.1324	0	80	5	0	0.7734	0.00033442
mutR	putative-transcriptional-regulator-MutR	SMU.110	SMU.1360c	hypothetical-protein	SMU.1360c	5	160	0	0	0.9075	0.00011297
mutR	putative-transcriptional-regulator-MutR	SMU.110	SMU.1373c	hypothetical-protein	SMU.1373c	5	100	0	0	0.896	0.0001787
mutR	putative-transcriptional-regulator-MutR	SMU.110	SMU.1377c	hypothetical-protein	SMU.1377c	5	100	15	0	0.9901	4.19e-05
mutR	putative-transcriptional-regulator-MutR	SMU.110	lepA	GTP-binding-protein-LepA	SMU.1394	5	160	0	0	0.9036	0.00011865
mutR	putative-transcriptional-regulator-MutR	SMU.110	SMU.1398	putative-transcriptional-regulator	SMU.1398	5	80	15	0	0.999	3.97e-05
mutR	putative-transcriptional-regulator-MutR	SMU.110	SMU.1426c	putative-phospho-sugar-mutase	SMU.1426c	5	80	15	0	0.998	5.57e-05
mutR	putative-transcriptional-regulator-MutR	SMU.110	SMU.1484c	hypothetical-protein	SMU.1484c	5	160	0	0	0.9284	8.43e-05
mutR	putative-transcriptional-regulator-MutR	SMU.110	lacR	lactose-repressor	SMU.1498	0	60	5	0	0.8139	0.0003663
mutR	putative-transcriptional-regulator-MutR	SMU.110	vicK	histidine-kinase-VicK	SMU.1516	5	80	15	0	0.9002	0.00030637
mutR	putative-transcriptional-regulator-MutR	SMU.110	SMU.1521	putative-amino-acid-ABC-transporter.-permease-protein	SMU.1521	0	60	5	1	0.7729	0.00038513
mutR	putative-transcriptional-regulator-MutR	SMU.110	atpB	F0F1-ATP-synthase-subunit-beta	SMU.1528	0	60	5	0	0.9489	0.00024232
mutR	putative-transcriptional-regulator-MutR	SMU.110	atpD	F0F1-ATP-synthase-subunit-alpha	SMU.1530	0	80	5	0	0.9182	0.0002046
mutR	putative-transcriptional-regulator-MutR	SMU.110	SMU.1655c	hypothetical-protein	SMU.1655c	5	80	0	0	0.9007	0.00022819
mutR	putative-transcriptional-regulator-MutR	SMU.110	livG	putative-branched-chain-amino-acid-ABC-transporter.-ATP-binding-protein	SMU.1666	0	80	5	1	0.719	0.0003629
mutR	putative-transcriptional-regulator-MutR	SMU.110	SMU.1679c	hypothetical-protein	SMU.1679c	5	120	0	1	0.9409	8.16e-05
mutR	putative-transcriptional-regulator-MutR	SMU.110	SMU.1683c	hypothetical-protein	SMU.1683c	0	60	5	1	0.9979	5.79e-05
mutR	putative-transcriptional-regulator-MutR	SMU.110	SMU.1685c	hypothetical-protein	SMU.1685c	0	60	5	1	0.9822	0.0001566
mutR	putative-transcriptional-regulator-MutR	SMU.110	scpB	segregation-and-condensation-protein-B	SMU.1712c	0	60	5	1	0.8774	0.00032628
mutR	putative-transcriptional-regulator-MutR	SMU.110	SMU.1782	hypothetical-protein	SMU.1782	5	80	0	1	0.9253	0.00019314
mutR	putative-transcriptional-regulator-MutR	SMU.110	SMU.1791c	hypothetical-protein	SMU.1791c	5	80	15	1	0.9037	0.00030272
mutR	putative-transcriptional-regulator-MutR	SMU.110	SMU.1792c	hypothetical-protein	SMU.1792c	5	80	15	1	0.9636	0.00021259
mutR	putative-transcriptional-regulator-MutR	SMU.110	SMU.1794c	hypothetical-protein	SMU.1794c	5	80	15	1	0.9988	4.42e-05
mutR	putative-transcriptional-regulator-MutR	SMU.110	SMU.1800c	hypothetical-protein	SMU.1800c	0	100	5	1	0.9921	0.0005807
mutR	putative-transcriptional-regulator-MutR	SMU.110	scnG	putative-bacteroiocin-operon-protein-ScnG-like-protein	SMU.1809	0	60	5	1	0.7821	0.00038131
mutR	putative-transcriptional-regulator-MutR	SMU.110	SMU.1875	putative-exodeoxyribonuclease-V.-conjugation-transfer-protein	SMU.1875	5	160	0	1	0.9075	0.00010339
mutR	putative-transcriptional-regulator-MutR	SMU.110	groEL	chaperonin-GroEL	SMU.1954	0	60	0	1	0.9998	3.83e-05
mutR	putative-transcriptional-regulator-MutR	SMU.110	ipk	4-diphosphocytidyl-2-C-methyl-D-erythritol-kinase	SMU.1996	5	300	0	1	0.8546	0.0001394
mutR	putative-transcriptional-regulator-MutR	SMU.110	rpmC	50S-ribosomal-protein-L29	SMU.2019	0	120	5	1	0.8388	0.00021023
mutR	putative-transcriptional-regulator-MutR	SMU.110	SMU.2056	recombination-factor-protein-RarA	SMU.2056	5	300	0	1	0.9393	4.52e-05
mutR	putative-transcriptional-regulator-MutR	SMU.110	SMU.2091c	DNA-mismatch-repair-protein-MutS	SMU.2091c	20	100	0	1	0.9935	2.89e-05
mutR	putative-transcriptional-regulator-MutR	SMU.110	SMU.2104	integral-membrane-protein	SSMMUU..22110044 a	20	100	0	1	0.9619	0.00012421
mutR	putative-transcriptional-regulator-MutR	SMU.110	SMU.2121c	hypothetical-protein	SMU.2121c	0	80	5	0	0.8048	0.00031565
mutR	putative-transcriptional-regulator-MutR	SMU.110	SMU.2127	putative-succinate-semialdehyde-dehydrogenase	SMU.2127	0	80	5	0	0.7291	0.00035755
mutR	putative-transcriptional-regulator-MutR	SMU.110	SMU.2155	hypothetical-protein	SMU.2155	5	80	0	1	0.889	0.00024236
SMU.112c	putative-transcriptional-regulator	SMU.112c	purL	putative-phosphoribosylformylglycinamidine-synthase.-(FGAM-synthase)	SMU.30	0	80	5	0	0.9991	4.75e-06
SMU.112c	putative-transcriptional-regulator	SMU.112c	purF	amidophosphoribosyltransferase	SMU.32	0	80	5	0	0.9919	3.53e-05
SMU.112c	putative-transcriptional-regulator	SMU.112c	SMU.150	hypothetical-protein	SMU.150	0	60	5	0	0.9963	7.47e-05
SMU.112c	putative-transcriptional-regulator	SMU.112c	SMU.151	hypothetical-protein	SMU.151	0	60	5	0	0.9998	1.77e-05
SMU.112c	putative-transcriptional-regulator	SMU.112c	SMU.159	hypothetical-protein	SMU.159	0	60	5	1	0.832	0.00035638
SMU.112c	putative-transcriptional-regulator	SMU.112c	SMU.167	hypothetical-protein	SMU.167	0	80	5	0	0.8956	0.0002343
SMU.112c	putative-transcriptional-regulator	SMU.112c	SMU.168	putative-transcriptional-regulator	SMU.168	0	80	5	0	0.9644	0.00012071
SMU.112c	putative-transcriptional-regulator	SMU.112c	SMU.428	hypothetical-protein	SMU.428	0	100	5	1	0.755	0.00031564
SMU.112c	putative-transcriptional-regulator	SMU.112c	SMU.653c	putative-ABC-transporter.-permease-protein	SMU.653c	0	60	5	1	0.7165	0.0004075
SMU.112c	putative-transcriptional-regulator	SMU.112c	carB	carbamoyl-phosphate-synthase-large-subunit	SMU.860	0	60	5	0	0.8752	0.0003282
SMU.112c	putative-transcriptional-regulator	SMU.112c	rplJ	50S-ribosomal-protein-L10	SMU.957	0	120	5	1	0.9476	7.08e-05
SMU.112c	putative-transcriptional-regulator	SMU.112c	SMU.958	hypothetical-protein	SMU.958	0	80	5	1	0.9704	0.00010304
SMU.112c	putative-transcriptional-regulator	SMU.112c	rplL	50S-ribosomal-protein-L7/L12	SMU.960	0	80	5	1	0.9001	0.00022872
SMU.112c	putative-transcriptional-regulator	SMU.112c	SMU.1217c	putative-ABC-transporter.-amino-acid-binding-protein	SMU.1217c	0	60	5	0	0.9992	3.52e-05
SMU.112c	putative-transcriptional-regulator	SMU.112c	SMU.1232c	hypothetical-protein	SMU.1232c	0	60	5	0	0.9798	0.00016459
SMU.112c	putative-transcriptional-regulator	SMU.112c	SMU.1502c	hypothetical-protein	SMU.1502c	0	60	5	1	0.9577	0.0002259
SMU.112c	putative-transcriptional-regulator	SMU.112c	uppS	putative-undecaprenyl-pyrophosphate-synthetase	SMU.1786	0	80	5	1	0.9613	0.0001254
SMU.112c	putative-transcriptional-regulator	SMU.112c	SMU.2104	integral-membrane-protein	SSMMUU..22110044 a	0	60	5	1	0.9533	0.00023483
SMU.124	MarR-family-transcriptional-regulator	SMU.124	SMU.101	putative-sorbose-PTS-system.-IIC-component	SMU.101	0	100	5	1	0.9388	0.00011801
SMU.124	MarR-family-transcriptional-regulator	SMU.124	SMU.168	putative-transcriptional-regulator	SMU.168	20	200	20	0	0.5326	0.00042255
SMU.124	MarR-family-transcriptional-regulator	SMU.124	SMU.206c	hypothetical-protein	SMU.206c	0	80	5	0	0.8103	0.00031117
SMU.124	MarR-family-transcriptional-regulator	SMU.124	ilvB	acetolactate-synthase-catalytic-subunit	SMU.231	0	80	5	1	0.9569	0.00013548
SMU.124	MarR-family-transcriptional-regulator	SMU.124	ilvH	acetolactate-synthase-3-regulatory-subunit	SMU.232	0	80	5	1	0.9374	0.00017329
SMU.124	MarR-family-transcriptional-regulator	SMU.124	oppA	putative-oligopeptide-ABC-transporter.-substrate-binding-protein-OppA	SMU.255	0	80	5	1	0.9547	0.00014022
SMU.124	MarR-family-transcriptional-regulator	SMU.124	SMU.334	argininosuccinate-synthase	SMU.334	0	100	5	1	0.9248	0.00014031
SMU.124	MarR-family-transcriptional-regulator	SMU.124	SMU.337	hypothetical-protein	SMU.337	5	80	15	1	0.8297	0.00035788
SMU.124	MarR-family-transcriptional-regulator	SMU.124	SMU.339	hypothetical-protein	SMU.339	5	80	15	1	0.9307	0.00027085
SMU.124	MarR-family-transcriptional-regulator	SMU.124	SMU.393	hypothetical-protein	SMU.393	0	80	5	1	0.9584	0.0001325
SMU.124	MarR-family-transcriptional-regulator	SMU.124	nusA	transcription-elongation-factor-NusA	SMU.418	0	100	5	1	0.9043	0.00016701
SMU.124	MarR-family-transcriptional-regulator	SMU.124	SMU.448	hypothetical-protein	SMU.448	20	100	20	0	0.9977	5.98e-05
SMU.124	MarR-family-transcriptional-regulator	SMU.124	SMU.460	putative-amino-acid-ABC-transporter.-permease	SMU.460	20	200	0	0	0.8288	0.00019509
SMU.124	MarR-family-transcriptional-regulator	SMU.124	SMU.461	putative-amino-acid-ABC-transporter.-ATP-binding-protein	SMU.461	20	200	0	0	0.8351	0.00018967
SMU.124	MarR-family-transcriptional-regulator	SMU.124	rpoZ	DNA-directed-RNA-polymerase-subunit-omega	SMU.479	5	100	15	0	0.8337	0.00029497
SMU.124	MarR-family-transcriptional-regulator	SMU.124	SMU.489	hypothetical-protein	SMU.489	0	120	0	0	0.8565	0.00016789
SMU.124	MarR-family-transcriptional-regulator	SMU.124	SMU.530c	hypothetical-protein	SMU.530c	5	80	15	1	0.9227	0.00028245
SMU.124	MarR-family-transcriptional-regulator	SMU.124	trpE	anthranilate-synthase-component-I	SMU.532	5	80	15	1	0.9559	0.00022976
SMU.124	MarR-family-transcriptional-regulator	SMU.124	trpD	anthranilate-phosphoribosyltransferase	SMU.534	0	80	5	1	0.9809	7.28e-05
SMU.124	MarR-family-transcriptional-regulator	SMU.124	trpB	tryptophan-synthase-subunit-beta	SMU.537	0	80	5	1	0.835	0.00029301
SMU.124	MarR-family-transcriptional-regulator	SMU.124	murF	putative-D-Ala-D-Ala-adding-enzyme;-UDP-N-acetylmuramoylalanyl-D-glutamyl-2.6--diaminopimelate-D-alanyl-D-alanyl-ligase-pentapeptide-synthase	SMU.603	20	200	0	0	0.9319	7.81e-05
SMU.124	MarR-family-transcriptional-regulator	SMU.124	SMU.632	putative-transcriptional-regulator	SMU.632	5	100	15	0	0.8775	0.00025516
SMU.124	MarR-family-transcriptional-regulator	SMU.124	SMU.649	hypothetical-protein	SMU.649	0	120	5	1	0.8623	0.0001834
SMU.124	MarR-family-transcriptional-regulator	SMU.124	SMU.652c	nitrate-ABC-transporter-ATP-binding-protein	SMU.652c	5	80	0	0	0.9725	9.88e-05
SMU.124	MarR-family-transcriptional-regulator	SMU.124	nrdF	ribonucleotide-diphosphate-reductase-subunit-beta	SMU.667	5	80	15	0	0.9999	1.25e-05
SMU.124	MarR-family-transcriptional-regulator	SMU.124	citB	aconitate-hydratase	SMU.670	5	120	15	0	0.9353	0.00012162
SMU.124	MarR-family-transcriptional-regulator	SMU.124	gbpD	putative-glucan-binding-protein-D;-BglB-like-protein	SMU.772	0	80	5	1	0.9541	0.00014143
SMU.124	MarR-family-transcriptional-regulator	SMU.124	SMU.788	RNA-methyltransferase,-TrmA-family	SMU.788	20	100	0	0	0.9339	0.00018115
SMU.124	MarR-family-transcriptional-regulator	SMU.124	SMU.807	hypothetical-protein	SMU.807	0	80	5	1	0.9305	0.00018487
SMU.124	MarR-family-transcriptional-regulator	SMU.124	dnaG	DNA-primase	SMU.821	5	80	15	1	0.9817	0.00015838
SMU.124	MarR-family-transcriptional-regulator	SMU.124	SMU.848	hypothetical-protein	SMU.848	5	80	15	1	0.8399	0.00035227
SMU.124	MarR-family-transcriptional-regulator	SMU.124	SMU.866	hypothetical-protein	SMU.866	5	80	15	1	0.8711	0.00033132
SMU.124	MarR-family-transcriptional-regulator	SMU.124	msmE	multiple-sugar-binding-ABC-transporter.-sugar-binding-protein-precursor-MsmE	SMU.878	0	80	5	1	0.9139	0.00021025
SMU.124	MarR-family-transcriptional-regulator	SMU.124	galR	galactose-operon-repressor-GalR	SMU.885	0	100	0	1	0.9238	0.00010684
SMU.124	MarR-family-transcriptional-regulator	SMU.124	dapB	dihydrodipicolinate-reductase	SMU.900	5	80	0	1	0.9044	0.00022313
SMU.124	MarR-family-transcriptional-regulator	SMU.124	SMU.913	glutamate-dehydrogenase	SMU.913	0	80	5	1	0.9337	0.00017971
SMU.124	MarR-family-transcriptional-regulator	SMU.124	murB	UDP-N-acetylenolpyruvoylglucosamine-reductase	SMU.972	0	100	5	0	0.9955	0.0001798
SMU.124	MarR-family-transcriptional-regulator	SMU.124	SMU.1014	hypothetical-protein	SMU.1014	0	240	0	0	0.8983	9.97e-05
SMU.124	MarR-family-transcriptional-regulator	SMU.124	SMU.1056	hypothetical-protein	SMU.1056	20	120	0	0	0.9182	0.00014815
SMU.124	MarR-family-transcriptional-regulator	SMU.124	opuBa	putative-ABC-transporter.-ATP-binding-protein.-choline-transporter	SMU.1096	20	100	20	0	0.937	0.00026171
SMU.124	MarR-family-transcriptional-regulator	SMU.124	SMU.1098c	putative-oxidoreductase	SMU.1098c	0	80	0	1	0.9959	5.17e-06
SMU.124	MarR-family-transcriptional-regulator	SMU.124	SMU.1121c	ribonucleoside-ABC-transporter,-solute-binding-protein	SMU.1121c	0	120	5	1	0.7465	0.00029395
SMU.124	MarR-family-transcriptional-regulator	SMU.124	deoC	deoxyribose-phosphate-aldolase	SMU.1123	5	80	0	1	0.9882	4.88e-05
SMU.124	MarR-family-transcriptional-regulator	SMU.124	SMU.1131c	hypothetical-protein	SMU.1131c	5	80	0	0	0.9246	0.00019547
SMU.124	MarR-family-transcriptional-regulator	SMU.124	SMU.1165c	putative-transcription-regulator	SMU.1165c	20	100	20	0	0.7247	0.00040557
SMU.124	MarR-family-transcriptional-regulator	SMU.124	cysD	putative-O-acetylhomoserine-sulfhydrylase	SMU.1173	5	80	15	0	0.9963	7.47e-05
SMU.124	MarR-family-transcriptional-regulator	SMU.124	SMU.1194	putative-ABC-transporter.-ATP-binding-protein	SMU.1194	20	100	0	0	0.9766	8.68e-05
SMU.124	MarR-family-transcriptional-regulator	SMU.124	SMU.1195	permease	SMU.1195	20	100	0	0	0.9755	8.99e-05
SMU.124	MarR-family-transcriptional-regulator	SMU.124	ilvE	branched-chain-amino-acid-aminotransferase	SMU.1203	5	80	15	1	0.9758	0.0001793
SMU.124	MarR-family-transcriptional-regulator	SMU.124	SMU.1260c	hypothetical-protein	SMU.1260c	0	80	5	1	0.9838	6.42e-05
SMU.124	MarR-family-transcriptional-regulator	SMU.124	SMU.1305c	hypothetical-protein	SMU.1305c	20	100	0	0	0.9671	0.0001137
SMU.124	MarR-family-transcriptional-regulator	SMU.124	SMU.1321c	hypothetical-protein	SMU.1321c	0	80	5	1	0.985	6e-05
SMU.124	MarR-family-transcriptional-regulator	SMU.124	SMU.1348c	putative-ABC-transporter.-ATP-binding-protein	SMU.1348c	5	80	15	1	0.9478	0.00024491
SMU.124	MarR-family-transcriptional-regulator	SMU.124	SMU.1367c	hypothetical-protein	SMU.1367c	0	80	5	1	0.8089	0.00031209
SMU.124	MarR-family-transcriptional-regulator	SMU.124	SMU.1426c	putative-phospho-sugar-mutase	SMU.1426c	0	120	0	1	0.8532	0.00016154
SMU.124	MarR-family-transcriptional-regulator	SMU.124	SMU.1447c	hypothetical-protein	SMU.1447c	20	100	20	0	0.9951	8.59e-05
SMU.124	MarR-family-transcriptional-regulator	SMU.124	SMU.1485c	putative-endonuclease	SMU.1485c	20	200	0	0	0.9249	8.9e-05
SMU.124	MarR-family-transcriptional-regulator	SMU.124	lacR	lactose-repressor	SMU.1498	5	80	15	1	0.8362	0.00035409
SMU.124	MarR-family-transcriptional-regulator	SMU.124	vicK	histidine-kinase-VicK	SMU.1516	0	120	0	1	0.8382	0.00017516
SMU.124	MarR-family-transcriptional-regulator	SMU.124	SMU.1521	putative-amino-acid-ABC-transporter.-permease-protein	SMU.1521	5	120	15	0	0.9004	0.00017361
SMU.124	MarR-family-transcriptional-regulator	SMU.124	secG	preprotein-translocase-subunit-SecG	SMU.1609c	20	100	0	1	0.9268	0.00019105
SMU.124	MarR-family-transcriptional-regulator	SMU.124	nrgA	putative-ammonium-transporter.-NrgA-protein	SMU.1658	5	120	15	0	0.899	0.00017511
SMU.124	MarR-family-transcriptional-regulator	SMU.124	livF	putative-branched-chain-amino-acid-ABC-transporter.-ATP-binding-protein	SMU.1665	5	100	15	0	0.902	0.00022683
SMU.124	MarR-family-transcriptional-regulator	SMU.124	livM	putative-branched-chain-amino-acid-ABC-transporter.-permease-protein	SMU.1667	20	100	0	0	0.9678	0.00011177
SMU.124	MarR-family-transcriptional-regulator	SMU.124	upp	uracil-phosphoribosyltransferase	SMU.1673	20	100	20	0	0.9971	6.64e-05
SMU.124	MarR-family-transcriptional-regulator	SMU.124	SMU.1723c	hypothetical-protein	SMU.1723c	20	100	0	1	0.9139	0.00021025
SMU.124	MarR-family-transcriptional-regulator	SMU.124	SMU.1762c	hypothetical-protein	SMU.1762c	0	80	5	1	0.8694	0.00026346
SMU.124	MarR-family-transcriptional-regulator	SMU.124	SMU.1763c	hypothetical-protein	SMU.1763c	0	80	5	1	0.9319	0.00018248
SMU.124	MarR-family-transcriptional-regulator	SMU.124	SMU.1794c	hypothetical-protein	SMU.1794c	0	100	0	0	0.8443	0.00020212
SMU.124	MarR-family-transcriptional-regulator	SMU.124	scrA	putative-PTS-system.-sucrose-specific-IIABC-component	SMU.1841	0	80	0	1	0.9712	5.78e-05
SMU.124	MarR-family-transcriptional-regulator	SMU.124	SMU.1876	hypothetical-protein	SMU.1876	5	80	0	1	0.9309	0.0001843
SMU.124	MarR-family-transcriptional-regulator	SMU.124	ptnA	putative-PTS-system.-mannose-specific-component-IIAB	SMU.1877	0	120	5	1	0.9544	6.06e-05
SMU.124	MarR-family-transcriptional-regulator	SMU.124	ptnC	putative-PTS-system.-mannose-specific-component-IIC	SMU.1878	0	80	5	1	0.9373	0.00017346
SMU.124	MarR-family-transcriptional-regulator	SMU.124	SMU.1904c	hypothetical-protein	SMU.1904c	5	100	0	0	0.9027	0.00017054
SMU.124	MarR-family-transcriptional-regulator	SMU.124	SMU.1912c	hypothetical-protein	SMU.1912c	5	160	0	0	0.9001	0.00012257
SMU.124	MarR-family-transcriptional-regulator	SMU.124	SMU.2071	putative-anaerobic-ribonucleotide-reductase-activating-protein	SMU.2071	5	80	0	0	0.9719	0.00010003
SMU.124	MarR-family-transcriptional-regulator	SMU.124	SMU.2121c	hypothetical-protein	SMU.2121c	20	200	0	1	0.4658	0.00043582
SMU.124	MarR-family-transcriptional-regulator	SMU.124	SMU.2147c	hypothetical-protein	SMU.2147c	0	120	0	1	0.9184	8.98e-05
SMU.124	MarR-family-transcriptional-regulator	SMU.124	SMU.2158c	tryptophanyl-tRNA-synthetase-II	SMU.2158c	20	200	0	1	0.8908	0.00012208
mleR	putative-transcriptional-regulator	SMU.135	recO	DNA-repair-protein-RecO	SMU.25	0	60	5	1	0.9528	0.00023574
mleR	putative-transcriptional-regulator	SMU.135	acpP	acyl-carrier-protein	SMU.27	0	60	5	1	0.9275	0.00027586
mleR	putative-transcriptional-regulator	SMU.135	SMU.36	hypothetical-protein	SMU.36	0	60	5	1	0.7607	0.00039037
mleR	putative-transcriptional-regulator	SMU.135	SMU.44	DNA-mismatch-repair-protein	SMU.44	0	60	5	1	0.9997	2.16e-05
mleR	putative-transcriptional-regulator	SMU.135	SMU.87	hypothetical-protein	SMU.87	0	100	5	0	0.9878	0.0013108
mleR	putative-transcriptional-regulator	SMU.135	SMU.101	putative-sorbose-PTS-system.-IIC-component	SMU.101	0	60	5	0	0.9942	9.31e-05
mleR	putative-transcriptional-regulator	SMU.135	SMU.150	hypothetical-protein	SMU.150	20	100	20	1	0.9725	0.00018942
mleR	putative-transcriptional-regulator	SMU.135	SMU.152	hypothetical-protein	SMU.152	0	100	5	1	0.8007	0.00028017
mleR	putative-transcriptional-regulator	SMU.135	rpsO	30S-ribosomal-protein-S15	SMU.154	20	100	20	0	0.9106	0.00029566
mleR	putative-transcriptional-regulator	SMU.135	SMU.201c	putative-transposon-protein	SMU.201c	0	40	0	1	0.9981	5.52e-05
mleR	putative-transcriptional-regulator	SMU.135	rgpG	putative-glycosyl-transferase-N-acetylglucosaminyltransferase).-RgpG	SMU.246	20	100	20	0	0.9998	5e-08
mleR	putative-transcriptional-regulator	SMU.135	oppA	putative-oligopeptide-ABC-transporter.-substrate-binding-protein-OppA	SMU.255	0	60	5	0	0.998	5.57e-05
mleR	putative-transcriptional-regulator	SMU.135	SMU.287	putative-ComB.-accessory-factor-for-ComA	SMU.287	0	60	5	0	0.9858	0.00014038
mleR	putative-transcriptional-regulator	SMU.135	SMU.299c	putative-bacteriocin-peptide-precursor	SMU.299c	5	80	15	0	0.8144	0.00036596
mleR	putative-transcriptional-regulator	SMU.135	SMU.329	hypothetical-protein	SMU.329	20	100	20	0	0.5694	0.00045173
mleR	putative-transcriptional-regulator	SMU.135	SMU.335	argininosuccinate-lyase	SMU.335	0	100	5	0	0.9846	0.0018502
mleR	putative-transcriptional-regulator	SMU.135	SMU.384	hypothetical-protein	SMU.384	20	100	20	0	0.5324	0.0004589
mleR	putative-transcriptional-regulator	SMU.135	SMU.393	hypothetical-protein	SMU.393	0	60	5	0	0.982	0.00015652
mleR	putative-transcriptional-regulator	SMU.135	pfl	pyruvate-formate-lyase	SMU.402	5	80	15	1	0.906	0.00030039
mleR	putative-transcriptional-regulator	SMU.135	SMU.459	putative-ABC-transporter.-amino-acid-binding-protein	SMU.459	5	160	15	1	0.7868	0.00025968
mleR	putative-transcriptional-regulator	SMU.135	SMU.510c	hypothetical-protein	SMU.510c	0	40	0	1	0.9881	0.00013098
mleR	putative-transcriptional-regulator	SMU.135	SMU.531	putative-chorismate-mutase	SMU.531	0	60	5	0	0.9854	0.00014225
mleR	putative-transcriptional-regulator	SMU.135	trpE	anthranilate-synthase-component-I	SMU.532	0	60	5	0	0.9477	0.00024439
mleR	putative-transcriptional-regulator	SMU.135	trpF	N-(5'-phosphoribosyl)anthranilate-isomerase	SMU.536	0	60	5	0	0.994	9.46e-05
mleR	putative-transcriptional-regulator	SMU.135	trpB	tryptophan-synthase-subunit-beta	SMU.537	0	60	5	0	0.9991	3.74e-05
mleR	putative-transcriptional-regulator	SMU.135	trpA	tryptophan-synthase-subunit-alpha	SMU.538	0	60	5	0	0.9761	0.00017705
mleR	putative-transcriptional-regulator	SMU.135	SMU.567	putative-glutamine-ABC-transporter.-permease-component	SMU.567	0	60	5	0	0.998	5.57e-05
mleR	putative-transcriptional-regulator	SMU.135	SMU.568	putative-amino-acid-ABC-transporter.-ATP-binding-protein	SMU.568	0	60	5	0	0.9546	0.00023152
mleR	putative-transcriptional-regulator	SMU.135	prfC	peptide-chain-release-factor-3	SMU.608	0	60	5	0	0.9804	0.00016242
mleR	putative-transcriptional-regulator	SMU.135	sod	putative-manganese-type-superoxide-dismutase.-Fe/Mn-SOD	SMU.629	0	60	5	0	0.8717	0.00033078
mleR	putative-transcriptional-regulator	SMU.135	SMU.694c	putative-ferredoxin-[4Fe-4S]	SMU.694c	5	80	15	0	0.9247	0.00027874
mleR	putative-transcriptional-regulator	SMU.135	SMU.820	hypothetical-protein	SMU.820	0	100	5	0	0.8565	0.0002264
mleR	putative-transcriptional-regulator	SMU.135	galR	galactose-operon-repressor-GalR	SMU.885	0	100	5	0	0.9082	0.00016285
mleR	putative-transcriptional-regulator	SMU.135	gtfD	glucosyltransferase-S	SMU.910	0	80	5	0	0.9826	6.77e-05
mleR	putative-transcriptional-regulator	SMU.135	SMU.963c	putative-deacetylase	SMU.963c	0	60	5	0	0.9373	0.00026129
mleR	putative-transcriptional-regulator	SMU.135	SMU.992	hypothetical-protein	SMU.992	0	80	5	0	0.9744	9.36e-05
mleR	putative-transcriptional-regulator	SMU.135	SMU.1014	hypothetical-protein	SMU.1014	0	40	0	1	0.9957	8.12e-05
mleR	putative-transcriptional-regulator	SMU.135	SMU.1041	putative-ABC-transporter.-ATP-binding-protein	SMU.1041	0	60	5	0	0.9905	0.00011705
mleR	putative-transcriptional-regulator	SMU.135	wapE	cell-wall-protein.-WapE	SMU.1091	0	100	5	0	0.9904	0.00081201
mleR	putative-transcriptional-regulator	SMU.135	opuBc	putative-choline-ABC-transporter.-osmoprotectant-binding-protein	SMU.1095	0	80	5	0	0.9604	0.00012941
mleR	putative-transcriptional-regulator	SMU.135	SMU.1097c	putative-transcriptional-regulator-protein	SMU.1097c	0	80	5	0	0.8223	0.00030336
mleR	putative-transcriptional-regulator	SMU.135	SMU.1098c	putative-oxidoreductase	SMU.1098c	0	80	5	0	0.9449	0.00016171
mleR	putative-transcriptional-regulator	SMU.135	SMU.1111c	hypothetical-protein	SMU.1111c	0	60	5	0	0.9858	0.00014038
mleR	putative-transcriptional-regulator	SMU.135	SMU.1112c	hypothetical-protein	SMU.1112c	0	60	5	0	0.9568	0.0002269
mleR	putative-transcriptional-regulator	SMU.135	naoX	NADH-oxidase-(H2O-forming)	SMU.1117	0	60	5	0	0.9413	0.0002549
mleR	putative-transcriptional-regulator	SMU.135	ciaH	putative-histidine-kinase-sensor-CiaH	SMU.1128	0	60	5	1	0.3848	0.00047871
mleR	putative-transcriptional-regulator	SMU.135	SMU.1131c	hypothetical-protein	SMU.1131c	0	60	5	1	0.998	5.66e-05
mleR	putative-transcriptional-regulator	SMU.135	SMU.1171c	hypothetical-protein	SMU.1171c	5	80	0	0	0.9912	3.81e-05
mleR	putative-transcriptional-regulator	SMU.135	SMU.1179c	putative-amino-acid-ABC-transporter.-permease-protein	SMU.1179c	0	60	5	0	0.9987	4.56e-05
mleR	putative-transcriptional-regulator	SMU.135	SMU.1261c	putative-phosphoribosyl-ATP-pyrophosphohydrolase	SMU.1261c	0	60	5	0	0.9857	0.00014095
mleR	putative-transcriptional-regulator	SMU.135	SMU.1262c	hypothetical-protein	SMU.1262c	0	60	5	0	0.9822	0.00015574
mleR	putative-transcriptional-regulator	SMU.135	hisH	imidazole-glycerol-phosphate-synthase-subunit-HisH	SMU.1266	0	60	5	0	0.9932	0.00010018
mleR	putative-transcriptional-regulator	SMU.135	SMU.1267c	hypothetical-protein	SMU.1267c	0	60	5	0	0.9995	2.8e-05
mleR	putative-transcriptional-regulator	SMU.135	hisD	histidinol-dehydrogenase	SMU.1270	0	60	5	0	0.9943	9.22e-05
mleR	putative-transcriptional-regulator	SMU.135	SMU.1290c	putative-permease.-chloride-channel	SMU.1290c	0	80	5	0	0.9887	4.69e-05
mleR	putative-transcriptional-regulator	SMU.135	SMU.1300c	hypothetical-protein	SMU.1300c	5	80	0	0	0.9591	0.00013229
mleR	putative-transcriptional-regulator	SMU.135	SMU.1309c	putative-glycerol-dehydrogenase	SMU.1309c	5	80	0	0	0.9815	7.18e-05
mleR	putative-transcriptional-regulator	SMU.135	SMU.1351	putative-putative-transposase	SMU.1351	5	100	0	0	0.9559	8.63e-05
mleR	putative-transcriptional-regulator	SMU.135	SMU.1367c	hypothetical-protein	SMU.1367c	0	60	5	0	0.9298	0.00027215
mleR	putative-transcriptional-regulator	SMU.135	SMU.1372c	hypothetical-protein	SMU.1372c	5	80	0	0	0.9835	6.42e-05
mleR	putative-transcriptional-regulator	SMU.135	SMU.1397c	hypothetical-protein	SMU.1397c	0	60	5	0	0.9579	0.00022456
mleR	putative-transcriptional-regulator	SMU.135	SMU.1434c	putative-glycosyltransferase	SMU.1434c	0	60	5	0	0.8841	0.00032096
mleR	putative-transcriptional-regulator	SMU.135	SMU.1436c	hypothetical-protein	SMU.1436c	0	60	5	0	0.8557	0.00034227
mleR	putative-transcriptional-regulator	SMU.135	SMU.1447c	hypothetical-protein	SMU.1447c	5	80	0	0	0.999	5.3e-06
mleR	putative-transcriptional-regulator	SMU.135	SMU.1486c	hypothetical-protein	SMU.1486c	20	100	20	1	0.9106	0.00029548
mleR	putative-transcriptional-regulator	SMU.135	thrS	threonyl-tRNA-synthetase	SMU.1586	5	80	15	1	0.6626	0.00042565
mleR	putative-transcriptional-regulator	SMU.135	ccpA	catabolite-control-protein-A.-CcpA	SMU.1591	0	60	5	0	0.9657	0.00020682
mleR	putative-transcriptional-regulator	SMU.135	SMU.1753c	hypothetical-protein	SMU.1753c	0	60	5	0	0.9955	8.26e-05
mleR	putative-transcriptional-regulator	SMU.135	SMU.1754c	hypothetical-protein	SMU.1754c	0	60	5	0	0.9949	8.74e-05
mleR	putative-transcriptional-regulator	SMU.135	SMU.1758c	hypothetical-protein	SMU.1758c	0	60	5	0	0.983	0.00015292
mleR	putative-transcriptional-regulator	SMU.135	SMU.1760c	hypothetical-protein	SMU.1760c	0	60	5	0	0.9962	7.57e-05
mleR	putative-transcriptional-regulator	SMU.135	SMU.1761c	hypothetical-protein	SMU.1761c	0	60	5	0	0.9887	0.00012641
mleR	putative-transcriptional-regulator	SMU.135	SMU.1764c	hypothetical-protein	SMU.1764c	0	60	5	0	0.9739	0.00018432
mleR	putative-transcriptional-regulator	SMU.135	scrA	putative-PTS-system.-sucrose-specific-IIABC-component	SMU.1841	0	60	5	0	0.9939	9.53e-05
mleR	putative-transcriptional-regulator	SMU.135	SMU.1876	hypothetical-protein	SMU.1876	0	80	5	0	0.9916	3.65e-05
mleR	putative-transcriptional-regulator	SMU.135	ptnC	putative-PTS-system.-mannose-specific-component-IIC	SMU.1878	0	60	5	0	0.998	5.57e-05
mleR	putative-transcriptional-regulator	SMU.135	SMU.1895c	hypothetical-protein	SMU.1895c	0	100	5	0	0.9523	9.27e-05
mleR	putative-transcriptional-regulator	SMU.135	comD	putative-histidine-kinase-of-the-competence-regulon.-ComD	SMU.1916	5	100	15	1	0.9784	8.06e-05
mleR	putative-transcriptional-regulator	SMU.135	SMU.1945	hypothetical-protein	SMU.1945	0	60	0	1	0.9996	2.11e-06
mleR	putative-transcriptional-regulator	SMU.135	SMU.1946	hypothetical-protein	SMU.1946	0	60	0	1	0.9986	7.03e-06
mleR	putative-transcriptional-regulator	SMU.135	SMU.1958c	putative-PTS-system.-mannose-specific-IIC-component	SMU.1958c	5	160	0	0	0.8766	0.00014733
mleR	putative-transcriptional-regulator	SMU.135	SMU.1960c	putative-PTS-system.-mannose-specific-IIB-component	SMU.1960c	5	160	0	0	0.8622	0.00016072
mleR	putative-transcriptional-regulator	SMU.135	comX1	putative-ComX1.-transcriptional-regulator-of-competence-specific-genes	SMU.1997	20	100	20	0	0.7298	0.00040336
mleR	putative-transcriptional-regulator	SMU.135	rplX	50S-ribosomal-protein-L24	SMU.2016	5	80	15	1	0.8211	0.00036223
mleR	putative-transcriptional-regulator	SMU.135	rpmC	50S-ribosomal-protein-L29	SMU.2019	5	80	15	1	0.84	0.00035172
mleR	putative-transcriptional-regulator	SMU.135	SMU.2091c	DNA-mismatch-repair-protein-MutS	SMU.2091c	20	100	20	1	0.727	0.00040457
mleR	putative-transcriptional-regulator	SMU.135	SMU.2092c	hypothetical-protein	SMU.2092c	5	160	15	1	0.5417	0.00041828
mleR	putative-transcriptional-regulator	SMU.135	argR	putative-transcriptional-regulator-of-arginine-metabolism	SMU.2093	5	160	15	1	0.5692	0.00040585
mleR	putative-transcriptional-regulator	SMU.135	SMU.2094c	hypothetical-protein	SMU.2094c	5	100	15	1	0.5283	0.00043345
mleR	putative-transcriptional-regulator	SMU.135	SMU.2127	putative-succinate-semialdehyde-dehydrogenase	SMU.2127	5	160	15	0	0.509	0.00042999
mleR	putative-transcriptional-regulator	SMU.135	SMU.2146c	hypothetical-protein	SMU.2146c	0	60	5	0	0.9723	0.0001891
mleR	putative-transcriptional-regulator	SMU.135	pgsA	putative-phosphotidylglycerophosphate-synthase	SMU.2151	5	160	15	0	0.6273	0.00037722
SMU.136c	putative-transcriptional-regulator	SMU.136c	SMU.05	hypothetical-protein	SMU.05	5	80	0	0	0.8544	0.00027747
SMU.136c	putative-transcriptional-regulator	SMU.136c	SMU.18	hypothetical-protein	SMU.18	0	60	5	0	0.9443	0.00024987
SMU.136c	putative-transcriptional-regulator	SMU.136c	mreD	putative-cell-shape-determining-protein-MreD	SMU.21	0	60	5	0	0.8156	0.00036534
SMU.136c	putative-transcriptional-regulator	SMU.136c	SMU.68	hypothetical-protein	SMU.68	0	80	5	1	0.7571	0.0003436
SMU.136c	putative-transcriptional-regulator	SMU.136c	SMU.74	hypothetical-protein	SMU.74	0	80	5	1	0.7568	0.00034377
SMU.136c	putative-transcriptional-regulator	SMU.136c	SMU.149	putative-transposase	SMU.149	0	80	5	1	0.975	9.02e-05
SMU.136c	putative-transcriptional-regulator	SMU.136c	SMU.161	putative-transcriptional-regulator	SMU.161	0	60	5	0	0.9615	0.0002164
SMU.136c	putative-transcriptional-regulator	SMU.136c	SMU.189	hypothetical-protein	SMU.189	0	60	5	0	0.8918	0.00031434
SMU.136c	putative-transcriptional-regulator	SMU.136c	SMU.209c	hypothetical-protein	SMU.209c	0	60	5	0	0.9703	0.0001943
SMU.136c	putative-transcriptional-regulator	SMU.136c	SMU.241c	putative-ABC-transporter.-ATP-binding-protein;-amino-acid-transport-system	SMU.241c	0	160	5	0	0.8317	0.00019251
SMU.136c	putative-transcriptional-regulator	SMU.136c	uppP	undecaprenyl-pyrophosphate-phosphatase	SMU.244	0	60	5	0	0.9555	0.0002296
SMU.136c	putative-transcriptional-regulator	SMU.136c	oppF	putative-oligopeptide-ABC-transporter.-ATP-binding-protein-OppF	SMU.259	5	120	0	1	0.9686	3.77e-05
SMU.136c	putative-transcriptional-regulator	SMU.136c	SMU.355	putative-CMP-binding-factor	SMU.355	0	60	5	0	0.9157	0.00029
SMU.136c	putative-transcriptional-regulator	SMU.136c	SMU.367	hypothetical-protein	SMU.367	0	60	5	0	0.9098	0.00029635
SMU.136c	putative-transcriptional-regulator	SMU.136c	pfl	pyruvate-formate-lyase	SMU.402	0	200	5	0	0.9547	3.37e-05
SMU.136c	putative-transcriptional-regulator	SMU.136c	SMU.440	hypothetical-protein	SMU.440	0	60	5	0	0.9998	5e-08
SMU.136c	putative-transcriptional-regulator	SMU.136c	SMU.460	putative-amino-acid-ABC-transporter.-permease	SMU.460	0	80	5	0	0.938	0.00017414
SMU.136c	putative-transcriptional-regulator	SMU.136c	SMU.461	putative-amino-acid-ABC-transporter.-ATP-binding-protein	SMU.461	0	80	5	0	0.9407	0.00016962
SMU.136c	putative-transcriptional-regulator	SMU.136c	SMU.464	nicotinate-phosphoribosyltransferase	SMU.464	20	80	0	1	0.9827	0.00015458
SMU.136c	putative-transcriptional-regulator	SMU.136c	SMU.564	hypothetical-protein	SMU.564	0	60	5	1	0.9292	0.00027337
SMU.136c	putative-transcriptional-regulator	SMU.136c	SMU.616	hypothetical-protein	SMU.616	0	60	5	1	0.957	0.00022735
SMU.136c	putative-transcriptional-regulator	SMU.136c	prsA	foldase-protein-PrsA	SMU.648	0	80	5	1	0.9101	0.00021539
SMU.136c	putative-transcriptional-regulator	SMU.136c	citB	aconitate-hydratase	SMU.670	0	60	5	0	0.9668	0.00020382
SMU.136c	putative-transcriptional-regulator	SMU.136c	SMU.771c	hypothetical-protein	SMU.771c	0	80	5	1	0.9018	0.00022702
SMU.136c	putative-transcriptional-regulator	SMU.136c	SMU.788	RNA-methyltransferase,-TrmA-family	SMU.788	0	80	5	0	0.9378	0.00017446
SMU.136c	putative-transcriptional-regulator	SMU.136c	fol	putative-folyl-polyglutamate-synthetase	SMU.839	0	40	0	1	0.9953	8.49e-05
SMU.136c	putative-transcriptional-regulator	SMU.136c	galR	galactose-operon-repressor-GalR	SMU.885	5	80	15	1	0.9658	0.00020688
SMU.136c	putative-transcriptional-regulator	SMU.136c	SMU.898	hypothetical-protein	SMU.898	5	120	15	1	0.9448	0.00010779
SMU.136c	putative-transcriptional-regulator	SMU.136c	dapB	dihydrodipicolinate-reductase	SMU.900	5	100	15	1	0.9865	5.49e-05
SMU.136c	putative-transcriptional-regulator	SMU.136c	SMU.927	putative-response-regulator	SMU.927	0	60	5	1	0.9831	0.00015287
SMU.136c	putative-transcriptional-regulator	SMU.136c	clp	putative-Clp-like-ATP-dependent-protease.-ATP-binding-subunit	SMU.956	5	100	15	1	0.9922	3.4e-05
SMU.136c	putative-transcriptional-regulator	SMU.136c	SMU.1014	hypothetical-protein	SMU.1014	5	80	15	0	0.6029	0.00044355
SMU.136c	putative-transcriptional-regulator	SMU.136c	SMU.1039c	putative-lipopolysaccharide-glycosyltransferase	SMU.1039c	0	60	5	1	0.9996	2.53e-05
SMU.136c	putative-transcriptional-regulator	SMU.136c	SMU.1042	hypothetical-protein	SMU.1042	5	80	0	1	0.9291	0.00018698
SMU.136c	putative-transcriptional-regulator	SMU.136c	SMU.1071c	hypothetical-protein	SMU.1071c	20	100	0	0	0.9472	0.00015726
SMU.136c	putative-transcriptional-regulator	SMU.136c	SMU.1105c	putative-phosphoglycerate-mutase-like-protein	SMU.1105c	0	60	5	1	0.8019	0.00037218
SMU.136c	putative-transcriptional-regulator	SMU.136c	SMU.1106c	phosphoglycerate-mutase-like-protein	SMU.1106c	0	60	5	1	0.884	0.00032125
SMU.136c	putative-transcriptional-regulator	SMU.136c	SMU.1107c	hypothetical-protein	SMU.1107c	0	60	5	1	0.9159	0.00029
SMU.136c	putative-transcriptional-regulator	SMU.136c	SMU.1119c	ribonucleoside-ABC-transporter-permease	SMU.1119c	0	60	5	0	0.8444	0.00034928
SMU.136c	putative-transcriptional-regulator	SMU.136c	pykF	pyruvate-kinase	SMU.1190	0	60	5	1	0.896	0.00031054
SMU.136c	putative-transcriptional-regulator	SMU.136c	SMU.1195	permease	SMU.1195	0	80	5	0	0.8984	0.00023075
SMU.136c	putative-transcriptional-regulator	SMU.136c	pyrC	dihydroorotase	SMU.1214	0	80	0	0	0.9994	5.81e-06
SMU.136c	putative-transcriptional-regulator	SMU.136c	ung	uracil-DNA-glycosylase	SMU.1215	0	60	5	1	0.7294	0.00040276
SMU.136c	putative-transcriptional-regulator	SMU.136c	SMU.1216c	putative-amino-acid-ABC-transporter.-permease-protein	SMU.1216c	0	40	0	1	0.8767	0.00032671
SMU.136c	putative-transcriptional-regulator	SMU.136c	nylA	amidase	SMU.1218	20	100	0	1	0.7332	0.00035574
SMU.136c	putative-transcriptional-regulator	SMU.136c	uvrC	excinuclease-ABC-subunit-C	SMU.1241	0	60	5	1	0.9415	0.00025556
SMU.136c	putative-transcriptional-regulator	SMU.136c	eno	phosphopyruvate-hydratase	SMU.1247	0	60	5	1	0.8287	0.00035813
SMU.136c	putative-transcriptional-regulator	SMU.136c	SMU.1254	hypothetical-protein	SMU.1254	0	80	5	1	0.9093	0.00021657
SMU.136c	putative-transcriptional-regulator	SMU.136c	SMU.1296	putative-glutathione-S-transferase-YghU	SMU.1296	0	100	0	0	0.8738	0.00017054
SMU.136c	putative-transcriptional-regulator	SMU.136c	SMU.1341c	putative-gramicidin-S-synthetase	SMU.1341c	0	60	5	1	0.6591	0.00042665
SMU.136c	putative-transcriptional-regulator	SMU.136c	SMU.1345c	putative-peptide-synthetase-MycA	SMU.1345c	0	60	5	1	0.8317	0.0003566
SMU.136c	putative-transcriptional-regulator	SMU.136c	bacT	putative-thioesterase-BacT	SMU.1346	0	60	5	1	0.9131	0.00029306
SMU.136c	putative-transcriptional-regulator	SMU.136c	SMU.1352	putative-transposase	SMU.1352	5	80	15	1	0.9651	0.00020856
SMU.136c	putative-transcriptional-regulator	SMU.136c	SMU.1373c	hypothetical-protein	SMU.1373c	0	100	0	1	0.9686	3.77e-05
SMU.136c	putative-transcriptional-regulator	SMU.136c	leuB	3-isopropylmalate-dehydrogenase	SMU.1383	0	80	5	0	0.8446	0.00028634
SMU.136c	putative-transcriptional-regulator	SMU.136c	leuA	2-isopropylmalate-synthase	SMU.1384	0	80	5	0	0.8219	0.00030359
SMU.136c	putative-transcriptional-regulator	SMU.136c	SMU.1398	putative-transcriptional-regulator	SMU.1398	5	80	15	1	0.9938	9.64e-05
SMU.136c	putative-transcriptional-regulator	SMU.136c	SMU.1412c	putative-ABC-transporter.-membrane-protein-subunit-and-ATP-binding-protein	SMU.1412c	0	80	5	1	0.8773	0.00025545
SMU.136c	putative-transcriptional-regulator	SMU.136c	SMU.1442c	hypothetical-protein	SMU.1442c	0	120	5	1	0.9336	9.26e-05
SMU.136c	putative-transcriptional-regulator	SMU.136c	rmlC	putative-dTDP-4-keto-L-rhamnose-reductase	SMU.1460	5	100	15	1	0.8883	0.00024335
SMU.136c	putative-transcriptional-regulator	SMU.136c	SMU.1484c	hypothetical-protein	SMU.1484c	5	120	0	1	0.704	0.00032682
SMU.136c	putative-transcriptional-regulator	SMU.136c	lacR	lactose-repressor	SMU.1498	0	60	5	1	0.9765	0.0001771
SMU.136c	putative-transcriptional-regulator	SMU.136c	SMU.1502c	hypothetical-protein	SMU.1502c	20	120	0	0	0.8273	0.00025514
SMU.136c	putative-transcriptional-regulator	SMU.136c	vicK	histidine-kinase-VicK	SMU.1516	5	80	15	1	0.9574	0.00022665
SMU.136c	putative-transcriptional-regulator	SMU.136c	SMU.1520	putative-ABC-transporter.-glutamine-binding-protein	SMU.1520	0	60	5	0	0.9672	0.00020281
SMU.136c	putative-transcriptional-regulator	SMU.136c	SMU.1521	putative-amino-acid-ABC-transporter.-permease-protein	SMU.1521	0	60	5	0	0.9598	0.00022084
SMU.136c	putative-transcriptional-regulator	SMU.136c	SMU.1587c	hypothetical-protein	SMU.1587c	0	80	5	0	0.9486	0.00015498
SMU.136c	putative-transcriptional-regulator	SMU.136c	SMU.1628	hypothetical-protein	SMU.1628	0	100	0	1	0.9808	1.86e-05
SMU.136c	putative-transcriptional-regulator	SMU.136c	SMU.1636c	hypothetical-protein	SMU.1636c	0	60	5	0	0.9999	1.25e-05
SMU.136c	putative-transcriptional-regulator	SMU.136c	SMU.1655c	hypothetical-protein	SMU.1655c	5	80	0	1	0.9696	0.0001052
SMU.136c	putative-transcriptional-regulator	SMU.136c	livM	putative-branched-chain-amino-acid-ABC-transporter.-permease-protein	SMU.1667	0	80	5	0	0.9389	0.0001726
SMU.136c	putative-transcriptional-regulator	SMU.136c	SMU.1679c	hypothetical-protein	SMU.1679c	5	240	0	0	0.9182	7.2e-05
SMU.136c	putative-transcriptional-regulator	SMU.136c	SMU.1683c	hypothetical-protein	SMU.1683c	0	60	5	0	0.9436	0.00025105
SMU.136c	putative-transcriptional-regulator	SMU.136c	dltA	D-alanine--poly(phosphoribitol)-ligase-subunit-1	SMU.1691	5	120	0	0	0.9078	0.00012919
SMU.136c	putative-transcriptional-regulator	SMU.136c	rluB	putative-pseudouridylate-synthase-B.-large-subunit	SMU.1711	0	60	5	0	0.9998	1.77e-05
SMU.136c	putative-transcriptional-regulator	SMU.136c	SMU.1791c	hypothetical-protein	SMU.1791c	5	80	15	0	0.9597	0.00022101
SMU.136c	putative-transcriptional-regulator	SMU.136c	SMU.1792c	hypothetical-protein	SMU.1792c	5	80	15	0	0.9936	9.71e-05
SMU.136c	putative-transcriptional-regulator	SMU.136c	SMU.1896c	hypothetical-protein	SMU.1896c	5	80	15	1	0.8664	0.00033487
SMU.136c	putative-transcriptional-regulator	SMU.136c	sapR2	hypothetical-protein	SMU.1919	0	60	5	0	0.9492	0.00024168
SMU.136c	putative-transcriptional-regulator	SMU.136c	groEL	chaperonin-GroEL	SMU.1954	0	80	5	1	0.8506	0.00028109
SMU.136c	putative-transcriptional-regulator	SMU.136c	ipk	4-diphosphocytidyl-2-C-methyl-D-erythritol-kinase	SMU.1996	5	120	0	0	0.9556	5.83e-05
SMU.136c	putative-transcriptional-regulator	SMU.136c	SMU.2058	putative-transcriptional-regulator	SMU.2058	0	80	5	1	0.8029	0.00031581
SMU.144c	putative-transcriptional-regulator	SMU.144c	grpE	heat-shock-protein-GrpE-(HSP-70-cofactor)	SMU.81	0	80	5	0	0.9311	0.0001859
SMU.144c	putative-transcriptional-regulator	SMU.144c	SMU.164	putative-tRNA/rRNA-methyltransferase	SMU.164	0	60	5	1	0.9776	0.00017347
SMU.144c	putative-transcriptional-regulator	SMU.144c	SMU.283	hypothetical-protein	SMU.283	0	80	5	1	0.9116	0.00021321
SMU.144c	putative-transcriptional-regulator	SMU.144c	SMU.413	putative-ABC-transporter.-ATP-binding-protein	SMU.413	0	80	5	1	0.9986	7.03e-06
SMU.144c	putative-transcriptional-regulator	SMU.144c	cmk	cytidylate-kinase	SMU.696	0	80	5	1	0.9782	8.11e-05
SMU.144c	putative-transcriptional-regulator	SMU.144c	SMU.999	hypothetical-protein	SMU.999	0	100	5	1	0.9886	0.0011774
SMU.144c	putative-transcriptional-regulator	SMU.144c	SMU.1040c	putative-oxidoreductase.-short-chain-dehydrogenase/reductase	SMU.1040c	0	60	5	0	0.8982	0.00030826
SMU.144c	putative-transcriptional-regulator	SMU.144c	SMU.1217c	putative-ABC-transporter.-amino-acid-binding-protein	SMU.1217c	0	60	5	0	0.8701	0.00033219
SMU.144c	putative-transcriptional-regulator	SMU.144c	SMU.1232c	hypothetical-protein	SMU.1232c	0	60	5	0	0.9383	0.00025969
SMU.144c	putative-transcriptional-regulator	SMU.144c	pksD	hypothetical-protein	SMU.1336	0	80	5	1	0.8992	0.00022974
SMU.144c	putative-transcriptional-regulator	SMU.144c	SMU.1427c	hypothetical-protein	SMU.1427c	0	80	5	1	0.9701	0.00010378
SMU.144c	putative-transcriptional-regulator	SMU.144c	rplQ	50S-ribosomal-protein-L17	SMU.2000	0	120	5	1	0.8662	0.00017925
SMU.144c	putative-transcriptional-regulator	SMU.144c	secY	preprotein-translocase-subunit-SecY	SMU.2006	0	120	5	1	0.9523	6.48e-05
SMU.144c	putative-transcriptional-regulator	SMU.144c	rpsE	30S-ribosomal-protein-S5	SMU.2009	0	120	5	1	0.9708	3.46e-05
SMU.144c	putative-transcriptional-regulator	SMU.144c	SMU.2023c	30S-ribosomal-protein-S19	SMU.2023c	0	120	5	1	0.8945	0.00014652
SMU.144c	putative-transcriptional-regulator	SMU.144c	SMU.2080	hypothetical-protein	SMU.2080	0	80	5	1	0.9335	0.00017992
SMU.144c	putative-transcriptional-regulator	SMU.144c	SMU.2104	integral-membrane-protein	SSMMUU..22110044 a	0	60	5	1	0.9695	0.00019771
SMU.161	putative-transcriptional-regulator	SMU.161	SMU.10	hypothetical-protein	SMU.10	0	40	0	1	0.9998	6e-08
SMU.161	putative-transcriptional-regulator	SMU.161	SMU.118c	putative-esterase	SMU.118c	0	60	5	0	0.9241	0.00027942
SMU.161	putative-transcriptional-regulator	SMU.161	SMU.132	putative-hippurate-amidohydrolase	SMU.132	0	60	0	1	0.7715	0.00033565
SMU.161	putative-transcriptional-regulator	SMU.161	rpsO	30S-ribosomal-protein-S15	SMU.154	0	60	5	0	0.9704	0.00019407
SMU.161	putative-transcriptional-regulator	SMU.161	SMU.194c	bacteriophage-P2-associated	SMU.194c	0	80	0	0	0.9977	8.12e-05
SMU.161	putative-transcriptional-regulator	SMU.161	SMU.248	putative-ABC-transporter.-membrane-protein	SMU.248	0	60	5	0	0.9755	0.00017912
SMU.161	putative-transcriptional-regulator	SMU.161	SMU.251	ABC-transporter-membrane-protein	SMU.251	0	60	5	0	0.8551	0.00034262
SMU.161	putative-transcriptional-regulator	SMU.161	SMU.298	hypothetical-protein	SMU.298	0	60	5	0	0.9577	0.00022498
SMU.161	putative-transcriptional-regulator	SMU.161	SMU.303	hypothetical-protein	SMU.303	0	60	5	0	0.9888	0.00012599
SMU.161	putative-transcriptional-regulator	SMU.161	SMU.384	hypothetical-protein	SMU.384	0	60	5	0	0.9683	0.00019988
SMU.161	putative-transcriptional-regulator	SMU.161	pfl	pyruvate-formate-lyase	SMU.402	0	60	0	1	0.9777	8.26e-05
SMU.161	putative-transcriptional-regulator	SMU.161	SMU.442	hypothetical-protein	SMU.442	0	100	0	1	0.9827	1.56e-05
SMU.161	putative-transcriptional-regulator	SMU.161	SMU.448	hypothetical-protein	SMU.448	0	80	5	1	0.9897	4.36e-05
SMU.161	putative-transcriptional-regulator	SMU.161	clpE	ATP-dependent-protease-ClpE	SMU.562	0	60	0	0	0.7848	0.0003278
SMU.161	putative-transcriptional-regulator	SMU.161	SMU.616	hypothetical-protein	SMU.616	0	200	0	0	0.794	0.00020552
SMU.161	putative-transcriptional-regulator	SMU.161	citZ	citrate-synthase	SMU.671	0	100	0	1	0.957	5.72e-05
SMU.161	putative-transcriptional-regulator	SMU.161	idh	isocitrate-dehydrogenase	SMU.672	0	120	0	1	0.8786	0.0001357
SMU.161	putative-transcriptional-regulator	SMU.161	ptsH	phosphocarrier-protein-HPr	SMU.674	0	80	0	0	0.8222	0.00025873
SMU.161	putative-transcriptional-regulator	SMU.161	SMU.707c	putative-endolysin	SMU.707c	0	60	0	0	0.9825	6.81e-05
SMU.161	putative-transcriptional-regulator	SMU.161	SMU.765	NADH-oxidase/alkyl-hydroperoxidase-reductase-peroxide-forming	SMU.765	0	60	0	0	0.9913	3.77e-05
SMU.161	putative-transcriptional-regulator	SMU.161	carB	carbamoyl-phosphate-synthase-large-subunit	SMU.860	0	40	0	0	0.9998	5e-08
SMU.161	putative-transcriptional-regulator	SMU.161	murB	UDP-N-acetylenolpyruvoylglucosamine-reductase	SMU.972	0	100	5	0	0.8485	0.00023472
SMU.161	putative-transcriptional-regulator	SMU.161	asd	aspartate-semialdehyde-dehydrogenase	SMU.989	0	80	5	1	0.9219	0.00019834
SMU.161	putative-transcriptional-regulator	SMU.161	SMU.991	putative-ribonucleotide-reductase	SMU.991	0	60	0	0	0.9903	4.1e-05
SMU.161	putative-transcriptional-regulator	SMU.161	xerS	site-specific-tyrosine-recombinase-XerS	SMU.1034c	0	60	5	1	0.8934	0.0003131
SMU.161	putative-transcriptional-regulator	SMU.161	SMU.1038c	putative-response-regulator	SMU.1038c	0	100	0	0	0.9256	0.0001041
SMU.161	putative-transcriptional-regulator	SMU.161	SMU.1053	redox-sensing-transcriptional-repressor-Rex	SMU.1053	0	60	0	1	0.3807	0.00046779
SMU.161	putative-transcriptional-regulator	SMU.161	SMU.1072c	putative-acetyltransferase	SMU.1072c	0	300	0	0	0.6488	0.00033946
SMU.161	putative-transcriptional-regulator	SMU.161	wapE	cell-wall-protein.-WapE	SMU.1091	0	100	5	0	0.9855	0.0015968
SMU.161	putative-transcriptional-regulator	SMU.161	SMU.1112c	hypothetical-protein	SMU.1112c	0	80	0	0	0.9997	1.16e-05
SMU.161	putative-transcriptional-regulator	SMU.161	ldh	L-lactate-dehydrogenase	SMU.1115	0	100	0	0	0.9423	7.85e-05
SMU.161	putative-transcriptional-regulator	SMU.161	cdd	cytidine-deaminase	SMU.1122	0	80	5	1	0.9787	7.95e-05
SMU.161	putative-transcriptional-regulator	SMU.161	mtlA1	PTS-system.-mannitol-specific-enzyme-IIBC-component	SMU.1185	0	100	0	1	0.9894	6.67e-06
SMU.161	putative-transcriptional-regulator	SMU.161	SMU.1246c	putative-transcriptional-regulator	SMU.1246c	0	60	0	1	0.9943	2.6e-05
SMU.161	putative-transcriptional-regulator	SMU.161	eno	phosphopyruvate-hydratase	SMU.1247	0	80	0	0	0.9533	9.08e-05
SMU.161	putative-transcriptional-regulator	SMU.161	SMU.1256c	hypothetical-protein	SMU.1256c	0	60	5	0	0.9415	0.00025448
SMU.161	putative-transcriptional-regulator	SMU.161	SMU.1291c	hypothetical-protein	SMU.1291c	0	60	5	1	0.9998	6e-08
SMU.161	putative-transcriptional-regulator	SMU.161	SMU.1303c	putative-dipeptidase	SMU.1303c	0	80	5	1	0.929	0.00018726
SMU.161	putative-transcriptional-regulator	SMU.161	SMU.1306c	hypothetical-protein	SMU.1306c	0	60	5	1	0.9119	0.00029427
SMU.161	putative-transcriptional-regulator	SMU.161	SMU.1307c	hypothetical-protein	SMU.1307c	0	60	0	1	0.8745	0.00025829
SMU.161	putative-transcriptional-regulator	SMU.161	ftsX	putative-cell-division-protein-FtsX	SMU.1324	0	60	0	0	0.8923	0.00023818
SMU.161	putative-transcriptional-regulator	SMU.161	SMU.1345c	putative-peptide-synthetase-MycA	SMU.1345c	0	100	0	0	0.9623	4.75e-05
SMU.161	putative-transcriptional-regulator	SMU.161	SMU.1400c	hypothetical-protein	SMU.1400c	0	80	5	1	0.9368	0.00017431
SMU.161	putative-transcriptional-regulator	SMU.161	SMU.1431c	putative-ABC-transporter.-ATP-binding-protein	SMU.1431c	0	60	5	1	0.9985	4.94e-05
SMU.161	putative-transcriptional-regulator	SMU.161	SMU.1484c	hypothetical-protein	SMU.1484c	0	60	5	1	0.8571	0.00034164
SMU.161	putative-transcriptional-regulator	SMU.161	glnP	putative-amino-acid-ABC-transporter.-integral-membrane-protein	SMU.1522	0	80	0	1	0.9288	0.00013356
SMU.161	putative-transcriptional-regulator	SMU.161	atpD	F0F1-ATP-synthase-subunit-alpha	SMU.1530	0	60	0	0	0.9949	2.32e-05
SMU.161	putative-transcriptional-regulator	SMU.161	smpB	SsrA-binding-protein	SMU.1606	0	60	5	1	0.9791	0.00016811
SMU.161	putative-transcriptional-regulator	SMU.161	rpmG	50S-ribosomal-protein-L33	SMU.1610	0	120	0	1	0.9054	0.00010614
SMU.161	putative-transcriptional-regulator	SMU.161	SMU.1628	hypothetical-protein	SMU.1628	0	60	5	1	0.983	0.0001534
SMU.161	putative-transcriptional-regulator	SMU.161	SMU.1638c	hypothetical-protein	SMU.1638c	0	120	0	1	0.9722	1.86e-05
SMU.161	putative-transcriptional-regulator	SMU.161	SMU.1655c	hypothetical-protein	SMU.1655c	0	60	5	1	0.8812	0.00032337
SMU.161	putative-transcriptional-regulator	SMU.161	nrgA	putative-ammonium-transporter.-NrgA-protein	SMU.1658	0	80	0	1	0.9874	2.17e-05
SMU.161	putative-transcriptional-regulator	SMU.161	livM	putative-branched-chain-amino-acid-ABC-transporter.-permease-protein	SMU.1667	0	60	0	1	0.9921	3.44e-05
SMU.161	putative-transcriptional-regulator	SMU.161	SMU.1680c	hypothetical-protein	SMU.1680c	0	60	5	0	0.9941	9.39e-05
SMU.161	putative-transcriptional-regulator	SMU.161	SMU.1681c	hypothetical-protein	SMU.1681c	0	60	5	0	0.9962	7.57e-05
SMU.161	putative-transcriptional-regulator	SMU.161	dltA	D-alanine--poly(phosphoribitol)-ligase-subunit-1	SMU.1691	0	60	5	0	0.7858	0.00037941
SMU.161	putative-transcriptional-regulator	SMU.161	acpP	acyl-carrier-protein	SMU.1743	0	80	0	0	0.966	6.67e-05
SMU.161	putative-transcriptional-regulator	SMU.161	SMU.1782	hypothetical-protein	SMU.1782	0	60	5	0	0.8962	0.00031043
SMU.161	putative-transcriptional-regulator	SMU.161	scrR	sucrose-operon-repressor	SMU.1844	0	60	0	1	0.8455	0.00028474
SMU.161	putative-transcriptional-regulator	SMU.161	psaR	putative-transcriptional-regulator	SMU.1926	0	40	0	1	0.9559	0.00022976
SMU.161	putative-transcriptional-regulator	SMU.161	htpX	heat-shock-protein-HtpX	SMU.1929	0	60	5	0	0.988	0.00013037
SMU.161	putative-transcriptional-regulator	SMU.161	pbp2a	putative-membrane-carboxypeptidase.-penicillin-binding-protein-2a	SMU.1949	0	60	5	0	0.9558	0.00022908
SMU.161	putative-transcriptional-regulator	SMU.161	SMU.1961c	putative-PTS-system.-sugar-specific-enzyme-IIA-component	SMU.1961c	0	120	5	1	0.9155	0.00011807
SMU.161	putative-transcriptional-regulator	SMU.161	pepO	putative-peptidase	SMU.2036	0	60	5	0	0.9883	0.00012863
SMU.161	putative-transcriptional-regulator	SMU.161	SMU.2052c	hypothetical-protein	SMU.2052c	0	60	5	0	0.9963	7.47e-05
SMU.161	putative-transcriptional-regulator	SMU.161	nrdD	anaerobic-ribonucleoside-triphosphate-reductase	SMU.2074	0	60	5	0	0.8644	0.00033644
SMU.161	putative-transcriptional-regulator	SMU.161	mutL	DNA-mismatch-repair-protein	SMU.2089	0	60	0	0	0.6886	0.00037657
SMU.161	putative-transcriptional-regulator	SMU.161	SMU.2109	putative-MDR-permease;-multidrug-efflux-pump	SMU.2109	0	300	0	1	0.9527	3.06e-05
SMU.161	putative-transcriptional-regulator	SMU.161	SMU.2153c	putative-peptidase	SMU.2153c	0	60	5	0	0.9995	5e-08
SMU.161	putative-transcriptional-regulator	SMU.161	SMU.2161c	hypothetical-protein	SMU.2161c	0	60	5	0	0.9825	0.0001547
SMU.168	putative-transcriptional-regulator	SMU.168	dnaN	DNA-polymerase-III-subunit-beta	SMU.02	20	200	20	0	0.9017	0.00013714
SMU.168	putative-transcriptional-regulator	SMU.168	SMU.29	phosphoribosylaminoimidazole-succinocarboxamide-synthase	SMU.29	5	100	0	1	0.9369	0.00012081
SMU.168	putative-transcriptional-regulator	SMU.168	SMU.31	hypothetical-protein	SMU.31	5	100	0	1	0.9818	3.39e-05
SMU.168	putative-transcriptional-regulator	SMU.168	purF	amidophosphoribosyltransferase	SMU.32	5	100	0	1	0.9877	2.11e-05
SMU.168	putative-transcriptional-regulator	SMU.168	SMU.43	putative-site-specific-DNA-methyltransferase-restriction-modification-protein	SMU.43	20	100	20	1	0.7709	0.00038609
SMU.168	putative-transcriptional-regulator	SMU.168	SMU.118c	putative-esterase	SMU.118c	5	120	15	1	0.9631	7.35e-05
SMU.168	putative-transcriptional-regulator	SMU.168	SMU.152	hypothetical-protein	SMU.152	20	200	20	0	0.7487	0.00029047
SMU.168	putative-transcriptional-regulator	SMU.168	SMU.166	hypothetical-protein	SMU.166	0	300	0	1	0.9971	1.02e-06
SMU.168	putative-transcriptional-regulator	SMU.168	SMU.167	hypothetical-protein	SMU.167	0	300	0	1	0.9984	1.02e-06
SMU.168	putative-transcriptional-regulator	SMU.168	SMU.217c	hypothetical-protein	SMU.217c	5	120	15	1	0.987	2.25e-05
SMU.168	putative-transcriptional-regulator	SMU.168	oppD	putative-oligopeptide-ABC-transporter.-ATP-binding-protein-OppD	SMU.258	20	120	20	0	0.9673	0.00011308
SMU.168	putative-transcriptional-regulator	SMU.168	oppF	putative-oligopeptide-ABC-transporter.-ATP-binding-protein-OppF	SMU.259	5	120	15	0	0.9802	3.95e-05
SMU.168	putative-transcriptional-regulator	SMU.168	SMU.283	hypothetical-protein	SMU.283	5	80	0	0	0.7705	0.00033594
SMU.168	putative-transcriptional-regulator	SMU.168	tgt	queuine-tRNA-ribosyltransferase	SMU.300	0	40	0	0	0.9926	0.00010416
SMU.168	putative-transcriptional-regulator	SMU.168	SMU.423	hypothetical-protein	SMU.423	20	100	20	0	0.9827	0.00015391
SMU.168	putative-transcriptional-regulator	SMU.168	SMU.428	hypothetical-protein	SMU.428	0	60	5	1	0.99	0.00012089
SMU.168	putative-transcriptional-regulator	SMU.168	SMU.635	hypothetical-protein	SMU.635	20	200	20	1	0.8949	0.00014595
SMU.168	putative-transcriptional-regulator	SMU.168	pepT	peptidase-T	SMU.691	20	100	0	1	0.9582	0.00013276
SMU.168	putative-transcriptional-regulator	SMU.168	cmk	cytidylate-kinase	SMU.696	0	80	0	0	0.927	0.0001351
SMU.168	putative-transcriptional-regulator	SMU.168	SMU.707c	putative-endolysin	SMU.707c	20	200	20	1	0.5871	0.00039888
SMU.168	putative-transcriptional-regulator	SMU.168	SMU.768c	hypothetical-protein	SMU.768c	5	120	15	0	0.7429	0.00032397
SMU.168	putative-transcriptional-regulator	SMU.168	pyrA	carbamoyl-phosphate-synthase-small-subunit	SMU.859	5	80	15	0	0.8127	0.00036678
SMU.168	putative-transcriptional-regulator	SMU.168	gtfA	sucrose-phosphorylase.-GtfA	SMU.881	5	120	15	0	0.7125	0.00034648
SMU.168	putative-transcriptional-regulator	SMU.168	SMU.928	putative-histidine-kinase	SMU.928	0	60	5	0	0.9989	4.18e-05
SMU.168	putative-transcriptional-regulator	SMU.168	SMU.1056	hypothetical-protein	SMU.1056	20	100	20	0	0.9815	0.00015834
SMU.168	putative-transcriptional-regulator	SMU.168	wapE	cell-wall-protein.-WapE	SMU.1091	0	100	5	0	0.9874	0.0012485
SMU.168	putative-transcriptional-regulator	SMU.168	SMU.1111c	hypothetical-protein	SMU.1111c	0	100	0	1	0.9909	0.00013809
SMU.168	putative-transcriptional-regulator	SMU.168	SMU.1165c	putative-transcription-regulator	SMU.1165c	20	100	0	1	0.8244	0.00030058
SMU.168	putative-transcriptional-regulator	SMU.168	SMU.1193	putative-transcriptional-regulator	SMU.1193	20	120	20	0	0.7743	0.00033396
SMU.168	putative-transcriptional-regulator	SMU.168	rpiA	ribose-5-phosphate-isomerase-A	SMU.1234	5	160	0	1	0.8364	0.00017626
SMU.168	putative-transcriptional-regulator	SMU.168	SMU.1299c	putative-acetate-kinase	SMU.1299c	20	100	0	1	0.9135	0.00021073
SMU.168	putative-transcriptional-regulator	SMU.168	SMU.1300c	hypothetical-protein	SMU.1300c	20	100	0	1	0.8822	0.00024988
SMU.168	putative-transcriptional-regulator	SMU.168	SMU.1305c	hypothetical-protein	SMU.1305c	20	100	20	0	0.8044	0.00037089
SMU.168	putative-transcriptional-regulator	SMU.168	SMU.1309c	putative-glycerol-dehydrogenase	SMU.1309c	20	100	0	1	0.9482	0.00015271
SMU.168	putative-transcriptional-regulator	SMU.168	SMU.1349	hypothetical-protein	SMU.1349	20	100	0	1	0.983	6.67e-05
SMU.168	putative-transcriptional-regulator	SMU.168	SMU.1353	putative-transposase	SMU.1353	5	100	15	0	0.9717	0.00010061
SMU.168	putative-transcriptional-regulator	SMU.168	leuD	isopropylmalate-isomerase-small-subunit	SMU.1381	20	100	20	0	0.8323	0.00035651
SMU.168	putative-transcriptional-regulator	SMU.168	lepA	GTP-binding-protein-LepA	SMU.1394	5	120	15	0	0.858	0.00022494
SMU.168	putative-transcriptional-regulator	SMU.168	SMU.1398	putative-transcriptional-regulator	SMU.1398	20	200	20	1	0.9317	9.54e-05
SMU.168	putative-transcriptional-regulator	SMU.168	SMU.1484c	hypothetical-protein	SMU.1484c	5	120	15	0	0.7128	0.0003464
SMU.168	putative-transcriptional-regulator	SMU.168	SMU.1485c	putative-endonuclease	SMU.1485c	20	100	20	0	0.9439	0.00025053
SMU.168	putative-transcriptional-regulator	SMU.168	SMU.1486c	hypothetical-protein	SMU.1486c	20	100	20	0	0.9924	0.00010531
SMU.168	putative-transcriptional-regulator	SMU.168	SMU.1502c	hypothetical-protein	SMU.1502c	0	120	5	1	0.5212	0.00042867
SMU.168	putative-transcriptional-regulator	SMU.168	vicR	response-regulator-VicR	SMU.1517	20	100	20	1	0.953	0.0002353
SMU.168	putative-transcriptional-regulator	SMU.168	smpB	SsrA-binding-protein	SMU.1606	5	100	15	0	0.9191	0.00020328
SMU.168	putative-transcriptional-regulator	SMU.168	serA	putative-D-3-phosphoglycerate-dehydrogenase	SMU.1653	20	100	0	1	0.991	3.85e-05
SMU.168	putative-transcriptional-regulator	SMU.168	uppS	putative-undecaprenyl-pyrophosphate-synthetase	SMU.1786	5	100	0	0	0.8657	0.00021635
SMU.168	putative-transcriptional-regulator	SMU.168	SMU.1792c	hypothetical-protein	SMU.1792c	20	200	20	0	0.6928	0.00033413
SMU.168	putative-transcriptional-regulator	SMU.168	SMU.1902c	hypothetical-protein	SMU.1902c	5	80	15	1	0.8124	0.000367
SMU.168	putative-transcriptional-regulator	SMU.168	SMU.1910c	hypothetical-protein	SMU.1910c	20	100	20	0	0.9492	0.00024168
SMU.168	putative-transcriptional-regulator	SMU.168	SMU.1988c	putative-DNA-binding-protein	SMU.1988c	20	100	0	0	0.794	0.00032248
SMU.168	putative-transcriptional-regulator	SMU.168	rpsE	30S-ribosomal-protein-S5	SMU.2009	0	100	0	0	0.769	0.00027304
SMU.168	putative-transcriptional-regulator	SMU.168	rpsH	30S-ribosomal-protein-S8	SMU.2012	0	60	5	1	0.9903	0.00011931
SMU.168	putative-transcriptional-regulator	SMU.168	rplE	50S-ribosomal-protein-L5	SMU.2015	0	60	5	1	0.9995	6e-08
SMU.168	putative-transcriptional-regulator	SMU.168	sacB	levansucrase-precursor;-beta-D-fructosyltransferase	SMU.2028	20	120	20	1	0.8578	0.00027392
SMU.168	putative-transcriptional-regulator	SMU.168	nrdD	anaerobic-ribonucleoside-triphosphate-reductase	SMU.2074	5	80	15	1	0.9653	0.00020818
SMU.168	putative-transcriptional-regulator	SMU.168	ruvA	Holliday-junction-DNA-helicase-RuvA	SMU.2088	20	100	20	1	0.9073	0.0002989
SMU.168	putative-transcriptional-regulator	SMU.168	mutL	DNA-mismatch-repair-protein	SMU.2089	20	100	20	1	0.9241	0.00028041
SMU.168	putative-transcriptional-regulator	SMU.168	SMU.2127	putative-succinate-semialdehyde-dehydrogenase	SMU.2127	20	100	20	1	0.7478	0.00039571
SMU.168	putative-transcriptional-regulator	SMU.168	pgsA	putative-phosphotidylglycerophosphate-synthase	SMU.2151	20	100	20	1	0.8522	0.00034451
SMU.172	putative-cell-growth-regulatory-protein	SMU.172	SMU.29	phosphoribosylaminoimidazole-succinocarboxamide-synthase	SMU.29	0	80	5	1	0.9334	0.00017999
SMU.172	putative-cell-growth-regulatory-protein	SMU.172	purN	phosphoribosylglycinamide-formyltransferase	SMU.35	0	80	5	1	0.8391	0.00028976
SMU.172	putative-cell-growth-regulatory-protein	SMU.172	SMU.150	hypothetical-protein	SMU.150	0	60	5	1	0.9839	0.00014986
SMU.172	putative-cell-growth-regulatory-protein	SMU.172	cysS	cysteinyl-tRNA-synthetase	SMU.158	0	80	5	0	0.7272	0.00035838
SMU.172	putative-cell-growth-regulatory-protein	SMU.172	SMU.385	putative-glycoprotein-endopeptidase	SMU.385	0	120	0	1	0.9937	6.73e-06
SMU.172	putative-cell-growth-regulatory-protein	SMU.172	carB	carbamoyl-phosphate-synthase-large-subunit	SMU.860	0	60	5	1	0.9166	0.00028933
SMU.172	putative-cell-growth-regulatory-protein	SMU.172	rplJ	50S-ribosomal-protein-L10	SMU.957	0	120	5	0	0.9412	8e-05
SMU.172	putative-cell-growth-regulatory-protein	SMU.172	SMU.958	hypothetical-protein	SMU.958	0	80	5	0	0.9544	0.00014241
SMU.172	putative-cell-growth-regulatory-protein	SMU.172	SMU.1037c	putative-histidine-kinase	SMU.1037c	0	60	5	1	0.9917	0.00011099
SMU.172	putative-cell-growth-regulatory-protein	SMU.172	nylA	amidase	SMU.1218	0	60	5	1	0.9916	0.00011144
SMU.172	putative-cell-growth-regulatory-protein	SMU.172	SMU.1291c	hypothetical-protein	SMU.1291c	20	200	0	1	0.9921	1.15e-05
SMU.172	putative-cell-growth-regulatory-protein	SMU.172	SMU.1427c	hypothetical-protein	SMU.1427c	0	160	5	0	0.8662	0.0001568
SMU.172	putative-cell-growth-regulatory-protein	SMU.172	pflA	pyruvate-formate-lyase-activating-enzyme	SMU.1692	0	60	5	0	0.8627	0.00033771
SMU.172	putative-cell-growth-regulatory-protein	SMU.172	psaR	putative-transcriptional-regulator	SMU.1926	0	60	5	0	0.9561	0.00022845
SMU.172	putative-cell-growth-regulatory-protein	SMU.172	rplQ	50S-ribosomal-protein-L17	SMU.2000	0	80	5	0	0.9685	0.00011002
SMU.172	putative-cell-growth-regulatory-protein	SMU.172	rplR	50S-ribosomal-protein-L18	SMU.2010	0	80	5	0	0.9845	6.1e-05
SMU.172	putative-cell-growth-regulatory-protein	SMU.172	SMU.2023c	30S-ribosomal-protein-S19	SMU.2023c	0	80	5	0	0.9747	9.26e-05
sloR	putative-metal-dependent-transcriptional-regulator	SMU.186	SMU.18	hypothetical-protein	SMU.18	0	60	5	0	0.9794	0.00016598
sloR	putative-metal-dependent-transcriptional-regulator	SMU.186	SMU.68	hypothetical-protein	SMU.68	0	100	5	0	0.9467	0.00010453
sloR	putative-metal-dependent-transcriptional-regulator	SMU.186	rpsO	30S-ribosomal-protein-S15	SMU.154	20	100	20	1	0.8592	0.00034035
sloR	putative-metal-dependent-transcriptional-regulator	SMU.186	SMU.160	metallopeptidase	SMU.160	0	40	0	0	0.9913	0.0001124
sloR	putative-metal-dependent-transcriptional-regulator	SMU.186	SMU.191c	putative-integrase	SMU.191c	20	120	0	1	0.7085	0.00034708
sloR	putative-metal-dependent-transcriptional-regulator	SMU.186	SMU.207c	putative-transposon-protein	SMU.207c	0	60	5	0	0.9983	5.17e-05
sloR	putative-metal-dependent-transcriptional-regulator	SMU.186	SMU.208c	putative-transposon-protein;-DNA-segregation-ATPase	SMU.208c	0	60	5	0	0.985	0.00014404
sloR	putative-metal-dependent-transcriptional-regulator	SMU.186	SMU.217c	hypothetical-protein	SMU.217c	20	120	20	0	0.612	0.00040592
sloR	putative-metal-dependent-transcriptional-regulator	SMU.186	uppP	undecaprenyl-pyrophosphate-phosphatase	SMU.244	0	60	5	0	0.9716	0.00019107
sloR	putative-metal-dependent-transcriptional-regulator	SMU.186	SMU.299c	putative-bacteriocin-peptide-precursor	SMU.299c	5	80	15	1	0.9839	0.00014986
sloR	putative-metal-dependent-transcriptional-regulator	SMU.186	SMU.355	putative-CMP-binding-factor	SMU.355	0	60	5	0	0.5802	0.0004492
sloR	putative-metal-dependent-transcriptional-regulator	SMU.186	SMU.367	hypothetical-protein	SMU.367	0	60	5	0	0.9939	9.53e-05
sloR	putative-metal-dependent-transcriptional-regulator	SMU.186	SMU.384	hypothetical-protein	SMU.384	20	120	20	0	0.49	0.00044397
sloR	putative-metal-dependent-transcriptional-regulator	SMU.186	SMU.391c	hypothetical-protein	SMU.391c	5	80	15	1	0.9943	9.28e-05
sloR	putative-metal-dependent-transcriptional-regulator	SMU.186	gmk	guanylate-kinase	SMU.478	5	80	15	1	0.985	0.00014524
sloR	putative-metal-dependent-transcriptional-regulator	SMU.186	SMU.483	putative-phosphoprotein-phosphatase-(pppL-protein)	SMU.483	5	80	15	1	0.9627	0.00021461
sloR	putative-metal-dependent-transcriptional-regulator	SMU.186	SMU.488	putative-hydrolase	SMU.488	5	80	0	0	0.6532	0.00039064
sloR	putative-metal-dependent-transcriptional-regulator	SMU.186	SMU.489	hypothetical-protein	SMU.489	5	100	15	0	0.7726	0.00033472
sloR	putative-metal-dependent-transcriptional-regulator	SMU.186	SMU.514	putative-transcriptional-regulator	SMU.514	0	60	5	0	0.9374	0.00026113
sloR	putative-metal-dependent-transcriptional-regulator	SMU.186	dpr	peroxide-resistance-protein-Dpr	SMU.540	0	200	5	1	0.7877	0.00023001
sloR	putative-metal-dependent-transcriptional-regulator	SMU.186	SMU.633	putative-thioesterase	SMU.633	0	60	5	0	0.987	0.00013532
sloR	putative-metal-dependent-transcriptional-regulator	SMU.186	SMU.635	hypothetical-protein	SMU.635	5	200	15	1	0.792	0.00021613
sloR	putative-metal-dependent-transcriptional-regulator	SMU.186	citZ	citrate-synthase	SMU.671	0	60	5	0	0.9633	0.00021231
sloR	putative-metal-dependent-transcriptional-regulator	SMU.186	idh	isocitrate-dehydrogenase	SMU.672	0	60	5	0	0.9678	0.00020123
sloR	putative-metal-dependent-transcriptional-regulator	SMU.186	SMU.673	hypothetical-protein	SMU.673	0	60	5	0	0.9751	0.00018054
sloR	putative-metal-dependent-transcriptional-regulator	SMU.186	SMU.707c	putative-endolysin	SMU.707c	0	200	5	1	0.9177	8.74e-05
sloR	putative-metal-dependent-transcriptional-regulator	SMU.186	SMU.758c	hypothetical-protein	SMU.758c	5	80	15	1	0.9997	2.16e-05
sloR	putative-metal-dependent-transcriptional-regulator	SMU.186	SMU.899	hypothetical-protein	SMU.899	5	80	15	1	0.7537	0.00039327
sloR	putative-metal-dependent-transcriptional-regulator	SMU.186	gtfD	glucosyltransferase-S	SMU.910	5	80	15	1	0.937	0.00026253
sloR	putative-metal-dependent-transcriptional-regulator	SMU.186	SMU.911c	hypothetical-protein	SMU.911c	0	60	5	1	0.9555	0.00023059
sloR	putative-metal-dependent-transcriptional-regulator	SMU.186	SMU.934	putative-amino-acid-ABC-transporter.-permease-protein	SMU.934	0	100	5	0	0.7951	0.00028356
sloR	putative-metal-dependent-transcriptional-regulator	SMU.186	dapA	dihydrodipicolinate-synthase	SMU.990	5	80	15	1	0.5608	0.0004526
sloR	putative-metal-dependent-transcriptional-regulator	SMU.186	SMU.992	hypothetical-protein	SMU.992	5	80	15	1	0.9208	0.00028463
sloR	putative-metal-dependent-transcriptional-regulator	SMU.186	SMU.1039c	putative-lipopolysaccharide-glycosyltransferase	SMU.1039c	0	60	5	1	0.8732	0.0003295
sloR	putative-metal-dependent-transcriptional-regulator	SMU.186	SMU.1119c	ribonucleoside-ABC-transporter-permease	SMU.1119c	0	60	5	0	0.9996	2.48e-05
sloR	putative-metal-dependent-transcriptional-regulator	SMU.186	deoC	deoxyribose-phosphate-aldolase	SMU.1123	5	80	15	1	0.9757	0.00017958
sloR	putative-metal-dependent-transcriptional-regulator	SMU.186	pykF	pyruvate-kinase	SMU.1190	0	60	5	1	0.9969	6.98e-05
sloR	putative-metal-dependent-transcriptional-regulator	SMU.186	pfkA	6-phosphofructokinase	SMU.1191	0	60	5	1	0.9987	4.59e-05
sloR	putative-metal-dependent-transcriptional-regulator	SMU.186	pyrC	dihydroorotase	SMU.1214	0	60	5	1	0.9954	8.39e-05
sloR	putative-metal-dependent-transcriptional-regulator	SMU.186	SMU.1216c	putative-amino-acid-ABC-transporter.-permease-protein	SMU.1216c	0	40	0	1	0.9993	3.39e-05
sloR	putative-metal-dependent-transcriptional-regulator	SMU.186	eno	phosphopyruvate-hydratase	SMU.1247	0	60	5	1	0.9985	4.94e-05
sloR	putative-metal-dependent-transcriptional-regulator	SMU.186	flaW	flavodoxin	SMU.1294	0	80	5	1	0.9442	0.00016086
sloR	putative-metal-dependent-transcriptional-regulator	SMU.186	bacA2	putative-surfactin-synthetase	SMU.1340	0	60	5	1	0.988	0.00013143
sloR	putative-metal-dependent-transcriptional-regulator	SMU.186	bacA1	putative-bacitracin-synthetase-1;-BacA	SMU.1342	0	60	5	1	0.8816	0.00032302
sloR	putative-metal-dependent-transcriptional-regulator	SMU.186	bacT	putative-thioesterase-BacT	SMU.1346	0	60	5	1	0.993	0.00010256
sloR	putative-metal-dependent-transcriptional-regulator	SMU.186	leuB	3-isopropylmalate-dehydrogenase	SMU.1383	0	100	5	0	0.5753	0.0004185
sloR	putative-metal-dependent-transcriptional-regulator	SMU.186	SMU.1398	putative-transcriptional-regulator	SMU.1398	5	200	15	1	0.466	0.00043569
sloR	putative-metal-dependent-transcriptional-regulator	SMU.186	SMU.1420	putative-oxidoreductase	SMU.1420	0	80	5	1	0.9906	4e-05
sloR	putative-metal-dependent-transcriptional-regulator	SMU.186	SMU.1442c	hypothetical-protein	SMU.1442c	0	80	5	1	0.7518	0.00034666
sloR	putative-metal-dependent-transcriptional-regulator	SMU.186	SMU.1485c	putative-endonuclease	SMU.1485c	0	100	5	0	0.8135	0.00026676
sloR	putative-metal-dependent-transcriptional-regulator	SMU.186	glnQ	putative-amino-acid-ABC-transporter.-ATP-binding-protein	SMU.1519	0	60	5	0	0.9656	0.00020715
sloR	putative-metal-dependent-transcriptional-regulator	SMU.186	SMU.1521	putative-amino-acid-ABC-transporter.-permease-protein	SMU.1521	0	60	5	0	0.9679	0.00020097
sloR	putative-metal-dependent-transcriptional-regulator	SMU.186	rpmG	50S-ribosomal-protein-L33	SMU.1610	0	60	5	0	0.9958	7.98e-05
sloR	putative-metal-dependent-transcriptional-regulator	SMU.186	dltA	D-alanine--poly(phosphoribitol)-ligase-subunit-1	SMU.1691	20	120	20	1	0.8547	0.00027676
sloR	putative-metal-dependent-transcriptional-regulator	SMU.186	scpB	segregation-and-condensation-protein-B	SMU.1712c	0	60	5	0	0.9044	0.00030208
sloR	putative-metal-dependent-transcriptional-regulator	SMU.186	acpP	acyl-carrier-protein	SMU.1743	0	60	5	1	0.9328	0.00026871
sloR	putative-metal-dependent-transcriptional-regulator	SMU.186	SMU.1876	hypothetical-protein	SMU.1876	5	80	15	1	0.9148	0.00029111
sloR	putative-metal-dependent-transcriptional-regulator	SMU.186	SMU.1904c	hypothetical-protein	SMU.1904c	5	160	15	0	0.9001	0.00013996
sloR	putative-metal-dependent-transcriptional-regulator	SMU.186	SMU.1908c	hypothetical-protein	SMU.1908c	5	100	15	0	0.774	0.00033416
sloR	putative-metal-dependent-transcriptional-regulator	SMU.186	comD	putative-histidine-kinase-of-the-competence-regulon.-ComD	SMU.1916	5	120	15	0	0.6152	0.00040187
sloR	putative-metal-dependent-transcriptional-regulator	SMU.186	SMU.1933c	cobalt-permease	SMU.1933c	0	100	5	0	0.9034	0.00016951
sloR	putative-metal-dependent-transcriptional-regulator	SMU.186	atmB	putative-membrane-lipoprotein	SMU.1941	0	100	5	0	0.8361	0.00024678
sloR	putative-metal-dependent-transcriptional-regulator	SMU.186	SMU.1945	hypothetical-protein	SMU.1945	20	120	20	0	0.4913	0.00044364
sloR	putative-metal-dependent-transcriptional-regulator	SMU.186	SMU.1946	hypothetical-protein	SMU.1946	20	120	20	0	0.4609	0.00045138
sloR	putative-metal-dependent-transcriptional-regulator	SMU.186	groES	co-chaperonin-GroES	SMU.1955	0	60	5	1	0.998	5.66e-05
sloR	putative-metal-dependent-transcriptional-regulator	SMU.186	rplQ	50S-ribosomal-protein-L17	SMU.2000	20	120	0	0	0.7041	0.00035149
sloR	putative-metal-dependent-transcriptional-regulator	SMU.186	pttB	putative-PTS-system.-trehalose-specific-IIABC-component	SMU.2038	5	80	15	1	0.9999	1.25e-05
sloR	putative-metal-dependent-transcriptional-regulator	SMU.186	cinA	competence-damage-inducible-protein-A	SMU.2086	20	100	20	1	0.9074	0.00029871
sloR	putative-metal-dependent-transcriptional-regulator	SMU.186	SMU.2099c	hypothetical-protein	SMU.2099c	0	60	5	0	0.8948	0.00031168
sloR	putative-metal-dependent-transcriptional-regulator	SMU.186	hisS	histidyl-tRNA-synthetase	SMU.2102	0	100	5	0	0.5816	0.00041598
sloR	putative-metal-dependent-transcriptional-regulator	SMU.186	rpiB	hypothetical-protein	SMU.2142	0	60	5	0	0.6618	0.00042718
SMU.207c	putative-transposon-protein	SMU.207c	purL	putative-phosphoribosylformylglycinamidine-synthase.-(FGAM-synthase)	SMU.30	0	80	5	1	0.9113	0.00021378
SMU.207c	putative-transposon-protein	SMU.207c	purM	phosphoribosylaminoimidazole-synthetase	SMU.34	0	80	5	1	0.8019	0.00031672
SMU.207c	putative-transposon-protein	SMU.207c	SMU.149	putative-transposase	SMU.149	0	60	0	0	0.9137	0.00021145
SMU.207c	putative-transposon-protein	SMU.207c	SMU.167	hypothetical-protein	SMU.167	0	80	5	1	0.7095	0.0003678
SMU.207c	putative-transposon-protein	SMU.207c	SMU.196c	putative-transfer-protein	SMU.196c	20	200	0	1	0.9636	2.7e-05
SMU.207c	putative-transposon-protein	SMU.207c	SMU.209c	hypothetical-protein	SMU.209c	5	160	0	1	0.9662	2.46e-05
SMU.207c	putative-transposon-protein	SMU.207c	SMU.210c	hypothetical-protein	SMU.210c	20	200	0	1	0.9873	5.64e-06
SMU.207c	putative-transposon-protein	SMU.207c	SMU.214c	hypothetical-protein	SMU.214c	20	200	0	1	0.9101	0.0001016
SMU.207c	putative-transposon-protein	SMU.207c	ilvB	acetolactate-synthase-catalytic-subunit	SMU.231	20	100	0	0	0.9619	0.00012606
SMU.207c	putative-transposon-protein	SMU.207c	SMU.277	hypothetical-protein	SMU.277	20	100	0	0	0.8625	0.00027037
SMU.207c	putative-transposon-protein	SMU.207c	SMU.278	hypothetical-protein	SMU.278	20	100	0	0	0.8871	0.00024472
SMU.207c	putative-transposon-protein	SMU.207c	SMU.428	hypothetical-protein	SMU.428	0	120	5	0	0.8613	0.00018471
SMU.207c	putative-transposon-protein	SMU.207c	trpE	anthranilate-synthase-component-I	SMU.532	20	100	0	0	0.8255	0.00030143
SMU.207c	putative-transposon-protein	SMU.207c	trpD	anthranilate-phosphoribosyltransferase	SMU.534	20	100	0	0	0.8051	0.0003154
SMU.207c	putative-transposon-protein	SMU.207c	SMU.616	hypothetical-protein	SMU.616	20	120	20	0	0.8592	0.00027307
SMU.207c	putative-transposon-protein	SMU.207c	SMU.662	hypothetical-protein	SMU.662	20	100	0	0	0.4992	0.00044137
SMU.207c	putative-transposon-protein	SMU.207c	fol	putative-folyl-polyglutamate-synthetase	SMU.839	20	100	0	0	0.7403	0.00035236
SMU.207c	putative-transposon-protein	SMU.207c	SMU.862	putative-permease	SMU.862	20	100	0	0	0.9064	0.00022194
SMU.207c	putative-transposon-protein	SMU.207c	SMU.863	putative-ABC-transporter.-ATP-binding-protein	SMU.863	20	100	0	0	0.826	0.00030119
SMU.207c	putative-transposon-protein	SMU.207c	SMU.928	putative-histidine-kinase	SMU.928	0	80	5	1	0.9377	0.00017301
SMU.207c	putative-transposon-protein	SMU.207c	SMU.953c	putative-transcriptional-regulator/aminotransferase	SMU.953c	20	120	20	0	0.6249	0.00040197
SMU.207c	putative-transposon-protein	SMU.207c	SMU.1037c	putative-histidine-kinase	SMU.1037c	0	60	5	1	0.9602	0.00022022
SMU.207c	putative-transposon-protein	SMU.207c	guaA	GMP-synthase	SMU.1066	20	100	0	0	0.2225	0.00048626
SMU.207c	putative-transposon-protein	SMU.207c	SMU.1172c	hypothetical-protein	SMU.1172c	20	200	20	1	0.8163	0.0002332
SMU.207c	putative-transposon-protein	SMU.207c	SMU.1217c	putative-ABC-transporter.-amino-acid-binding-protein	SMU.1217c	0	60	5	1	0.9367	0.00026293
SMU.207c	putative-transposon-protein	SMU.207c	SMU.1232c	hypothetical-protein	SMU.1232c	0	60	5	1	0.8678	0.00033393
SMU.207c	putative-transposon-protein	SMU.207c	hisZ	putative-histidyl-tRNA-synthetase	SMU.1272	20	100	0	0	0.7737	0.00033431
SMU.207c	putative-transposon-protein	SMU.207c	gyrB	DNA-gyrase-subunit-B	SMU.1277	20	100	0	0	0.8516	0.00028017
SMU.207c	putative-transposon-protein	SMU.207c	SMU.1297	hypothetical-protein	SMU.1297	20	100	0	0	0.2745	0.00048137
SMU.207c	putative-transposon-protein	SMU.207c	SMU.1351	putative-putative-transposase	SMU.1351	20	100	20	1	0.8902	0.00031584
SMU.207c	putative-transposon-protein	SMU.207c	SMU.1502c	hypothetical-protein	SMU.1502c	0	60	5	0	0.8192	0.00036319
SMU.207c	putative-transposon-protein	SMU.207c	vacB	putative-exoribonuclease-R-(RNase-R)	SMU.1607	0	60	5	0	0.999	3.97e-05
SMU.207c	putative-transposon-protein	SMU.207c	SMU.1965c	putative-histidine-kinase	SMU.1965c	20	100	20	0	0.8643	0.00033643
SMU.218	putative-transcriptional-regulator	SMU.218	SMU.11	hypothetical-protein	SMU.11	0	40	0	1	0.9939	9.57e-05
SMU.218	putative-transcriptional-regulator	SMU.218	hprT	hypoxanthine-guanine-phosphoribosyltransferase	SMU.14	0	60	5	0	0.9778	0.00017134
SMU.218	putative-transcriptional-regulator	SMU.218	ftsH	putative-cell-division-protein-FtsH	SMU.15	0	60	5	0	0.9708	0.00019316
SMU.218	putative-transcriptional-regulator	SMU.218	mreD	putative-cell-shape-determining-protein-MreD	SMU.21	0	120	5	1	0.8508	0.00019646
SMU.218	putative-transcriptional-regulator	SMU.218	gbpB	putative-secreted-antigen-GbpB/SagA;-putative-peptidoglycan-hydrolase	SMU.22	0	240	0	1	0.9855	2.69e-05
SMU.218	putative-transcriptional-regulator	SMU.218	dnaK	molecular-chaperone-DnaK	SMU.82	0	60	5	0	0.9736	0.00018514
SMU.218	putative-transcriptional-regulator	SMU.218	SMU.87	hypothetical-protein	SMU.87	0	160	5	1	0.914	9.62e-05
SMU.218	putative-transcriptional-regulator	SMU.218	SMU.180	putative-oxidoreductase;-fumarate-reductase	SMU.180	0	60	5	0	0.9963	7.47e-05
SMU.218	putative-transcriptional-regulator	SMU.218	SMU.195c	hypothetical-protein	SMU.195c	0	100	0	1	0.9974	1.4e-05
SMU.218	putative-transcriptional-regulator	SMU.218	SMU.459	putative-ABC-transporter.-amino-acid-binding-protein	SMU.459	0	60	5	1	0.9902	0.00011975
SMU.218	putative-transcriptional-regulator	SMU.218	priA	primosome-assembly-protein-PriA	SMU.480	0	80	5	1	0.9082	0.00021804
SMU.218	putative-transcriptional-regulator	SMU.218	SMU.633	putative-thioesterase	SMU.633	0	80	5	1	0.9909	3.88e-05
SMU.218	putative-transcriptional-regulator	SMU.218	citB	aconitate-hydratase	SMU.670	0	80	5	1	0.9926	3.26e-05
SMU.218	putative-transcriptional-regulator	SMU.218	citZ	citrate-synthase	SMU.671	0	100	5	1	0.8622	0.00021803
SMU.218	putative-transcriptional-regulator	SMU.218	SMU.673	hypothetical-protein	SMU.673	0	120	5	1	0.8924	0.00014926
SMU.218	putative-transcriptional-regulator	SMU.218	SMU.707c	putative-endolysin	SMU.707c	0	60	5	0	0.9663	0.00020538
SMU.218	putative-transcriptional-regulator	SMU.218	gbpD	putative-glucan-binding-protein-D;-BglB-like-protein	SMU.772	20	160	0	0	0.9018	0.00013699
SMU.218	putative-transcriptional-regulator	SMU.218	SMU.802	hypothetical-protein	SMU.802	0	60	5	1	0.9633	0.00021332
SMU.218	putative-transcriptional-regulator	SMU.218	fol	putative-folyl-polyglutamate-synthetase	SMU.839	0	160	0	0	0.9293	6.68e-05
SMU.218	putative-transcriptional-regulator	SMU.218	pyrR	bifunctional-pyrimidine-regulatory-protein-PyrR-uracil-phosphoribosyltransferase	SMU.856	0	300	0	0	0.9889	4.88e-06
SMU.218	putative-transcriptional-regulator	SMU.218	pyrA	carbamoyl-phosphate-synthase-small-subunit	SMU.859	0	240	0	0	0.9967	2.45e-06
SMU.218	putative-transcriptional-regulator	SMU.218	carB	carbamoyl-phosphate-synthase-large-subunit	SMU.860	0	240	0	0	0.9945	4.19e-06
SMU.218	putative-transcriptional-regulator	SMU.218	pbpX	putative-penicillin-binding-protein.-class-C;-fmt-like-protein	SMU.889	0	60	5	0	0.9947	8.88e-05
SMU.218	putative-transcriptional-regulator	SMU.218	opuAa	putative-ABC-transporter.-ATP-binding-protein.-proline/glycine-betaine-transport-system	SMU.1063	0	60	5	0	0.9746	0.00018213
SMU.218	putative-transcriptional-regulator	SMU.218	SMU.1119c	ribonucleoside-ABC-transporter-permease	SMU.1119c	0	120	5	1	0.9658	4.24e-05
SMU.218	putative-transcriptional-regulator	SMU.218	phnA	putative-alkylphosphonate-uptake-protein	SMU.1180	0	200	0	0	0.9886	3.24e-05
SMU.218	putative-transcriptional-regulator	SMU.218	pykF	pyruvate-kinase	SMU.1190	0	80	5	0	0.992	3.5e-05
SMU.218	putative-transcriptional-regulator	SMU.218	nylA	amidase	SMU.1218	0	240	0	0	0.9909	4.72e-06
SMU.218	putative-transcriptional-regulator	SMU.218	pyrF	orotidine-5'-phosphate-decarboxylase	SMU.1222	0	240	0	0	0.9961	1.14e-06
SMU.218	putative-transcriptional-regulator	SMU.218	SMU.1245c	hypothetical-protein	SMU.1245c	0	60	5	1	0.9505	0.0002395
SMU.218	putative-transcriptional-regulator	SMU.218	eno	phosphopyruvate-hydratase	SMU.1247	0	80	5	0	0.9617	0.00012638
SMU.218	putative-transcriptional-regulator	SMU.218	SMU.1257c	hypothetical-protein	SMU.1257c	0	60	5	0	0.9843	0.00014736
SMU.218	putative-transcriptional-regulator	SMU.218	SMU.1289c	putative-permease.-chloride-channel	SMU.1289c	0	60	5	1	0.9994	6e-08
SMU.218	putative-transcriptional-regulator	SMU.218	SMU.1305c	hypothetical-protein	SMU.1305c	0	60	5	1	0.9864	0.00013899
SMU.218	putative-transcriptional-regulator	SMU.218	ftsX	putative-cell-division-protein-FtsX	SMU.1324	0	60	5	0	0.9995	2.8e-05
SMU.218	putative-transcriptional-regulator	SMU.218	SMU.1348c	putative-ABC-transporter.-ATP-binding-protein	SMU.1348c	20	160	0	0	0.5471	0.0004164
SMU.218	putative-transcriptional-regulator	SMU.218	leuD	isopropylmalate-isomerase-small-subunit	SMU.1381	0	60	5	1	0.9958	8.02e-05
SMU.218	putative-transcriptional-regulator	SMU.218	SMU.1397c	hypothetical-protein	SMU.1397c	20	240	20	0	0.9705	2.34e-05
SMU.218	putative-transcriptional-regulator	SMU.218	SMU.1419	putative-transcriptional-regulator	SMU.1419	0	60	5	0	0.9812	0.00015948
SMU.218	putative-transcriptional-regulator	SMU.218	SMU.1427c	hypothetical-protein	SMU.1427c	0	100	0	0	0.9973	2.35e-05
SMU.218	putative-transcriptional-regulator	SMU.218	SMU.1485c	putative-endonuclease	SMU.1485c	0	60	5	1	0.9842	0.00014856
SMU.218	putative-transcriptional-regulator	SMU.218	SMU.1521	putative-amino-acid-ABC-transporter.-permease-protein	SMU.1521	0	80	5	1	0.9965	1.65e-05
SMU.218	putative-transcriptional-regulator	SMU.218	glnP	putative-amino-acid-ABC-transporter.-integral-membrane-protein	SMU.1522	0	80	5	1	0.9976	1.14e-05
SMU.218	putative-transcriptional-regulator	SMU.218	atpC	F0F1-ATP-synthase-subunit-epsilon	SMU.1527	0	80	5	0	0.9561	0.0001387
SMU.218	putative-transcriptional-regulator	SMU.218	SMU.1587c	hypothetical-protein	SMU.1587c	0	60	5	1	0.998	5.66e-05
SMU.218	putative-transcriptional-regulator	SMU.218	SMU.1638c	hypothetical-protein	SMU.1638c	0	120	5	1	0.8989	0.00014006
SMU.218	putative-transcriptional-regulator	SMU.218	livG	putative-branched-chain-amino-acid-ABC-transporter.-ATP-binding-protein	SMU.1666	0	60	5	1	0.9816	0.00015866
SMU.218	putative-transcriptional-regulator	SMU.218	SMU.1710c	hypothetical-protein	SMU.1710c	0	60	5	1	0.9534	0.00023454
SMU.218	putative-transcriptional-regulator	SMU.218	groES	co-chaperonin-GroES	SMU.1955	0	80	5	0	0.9764	8.73e-05
SMU.218	putative-transcriptional-regulator	SMU.218	rplF	50S-ribosomal-protein-L6	SMU.2011	0	60	5	1	0.9938	9.64e-05
SMU.218	putative-transcriptional-regulator	SMU.218	rplP	50S-ribosomal-protein-L16	SMU.2020	0	60	5	1	0.9997	2.16e-05
SMU.218	putative-transcriptional-regulator	SMU.218	SMU.2092c	hypothetical-protein	SMU.2092c	0	60	5	0	0.9808	0.00016078
SMU.218	putative-transcriptional-regulator	SMU.218	SMU.2127	putative-succinate-semialdehyde-dehydrogenase	SMU.2127	0	60	5	0	0.9995	2.8e-05
SMU.218	putative-transcriptional-regulator	SMU.218	rplI	50S-ribosomal-protein-L9	SMU.2139c	0	60	5	0	0.9998	1.77e-05
SMU.218	putative-transcriptional-regulator	SMU.218	pgsA	putative-phosphotidylglycerophosphate-synthase	SMU.2151	0	60	5	0	0.9994	3.06e-05
SMU.218	putative-transcriptional-regulator	SMU.218	SMU.2159	putative-ABC-transporter.-ATP-binding-protein	SMU.2159	0	60	5	0	0.9875	0.00013285
SMU.218	putative-transcriptional-regulator	SMU.218	htrA	serine-protease-HtrA	SMU.2164	0	60	5	0	0.9985	4.88e-05
SMU.236c	putative-transcriptional-regulator	SMU.236c	dnaN	DNA-polymerase-III-subunit-beta	SMU.02	0	40	0	1	0.9798	0.00016549
SMU.236c	putative-transcriptional-regulator	SMU.236c	pth	peptidyl-tRNA-hydrolase	SMU.07	0	40	0	1	0.9987	4.59e-05
SMU.236c	putative-transcriptional-regulator	SMU.236c	SMU.12	hypothetical-protein	SMU.12	0	40	0	1	0.9985	4.94e-05
SMU.236c	putative-transcriptional-regulator	SMU.236c	SMU.13	putative-cell-cycle-protein	SMU.13	0	40	0	1	0.9991	3.82e-05
SMU.236c	putative-transcriptional-regulator	SMU.236c	purM	phosphoribosylaminoimidazole-synthetase	SMU.34	20	100	0	0	0.8597	0.00027297
SMU.236c	putative-transcriptional-regulator	SMU.236c	purN	phosphoribosylglycinamide-formyltransferase	SMU.35	20	100	0	0	0.8731	0.00025978
SMU.236c	putative-transcriptional-regulator	SMU.236c	SMU.45	hypothetical-protein	SMU.45	0	60	0	1	0.8241	0.00030082
SMU.236c	putative-transcriptional-regulator	SMU.236c	SMU.118c	putative-esterase	SMU.118c	0	60	0	1	0.7246	0.00035985
SMU.236c	putative-transcriptional-regulator	SMU.236c	adh	putative-alcohol-dehydrogenase-class-III	SMU.119	20	120	20	0	0.7499	0.00034722
SMU.236c	putative-transcriptional-regulator	SMU.236c	SMU.167	hypothetical-protein	SMU.167	20	100	0	0	0.9382	0.00017377
SMU.236c	putative-transcriptional-regulator	SMU.236c	SMU.196c	putative-transfer-protein	SMU.196c	0	40	0	1	0.9845	0.00014725
SMU.236c	putative-transcriptional-regulator	SMU.236c	SMU.208c	putative-transposon-protein;-DNA-segregation-ATPase	SMU.208c	0	80	5	1	0.9999	3.83e-05
SMU.236c	putative-transcriptional-regulator	SMU.236c	SMU.215c	hypothetical-protein	SMU.215c	5	80	15	1	0.7746	0.00038439
SMU.236c	putative-transcriptional-regulator	SMU.236c	SMU.216c	hypothetical-protein	SMU.216c	0	40	0	1	0.9954	8.39e-05
SMU.236c	putative-transcriptional-regulator	SMU.236c	ilvB	acetolactate-synthase-catalytic-subunit	SMU.231	0	40	0	0	0.9381	0.00026004
SMU.236c	putative-transcriptional-regulator	SMU.236c	ilvC	ketol-acid-reductoisomerase	SMU.233	0	40	0	0	0.9598	0.00022084
SMU.236c	putative-transcriptional-regulator	SMU.236c	rgpG	putative-glycosyl-transferase-N-acetylglucosaminyltransferase).-RgpG	SMU.246	0	60	0	1	0.9885	4.75e-05
SMU.236c	putative-transcriptional-regulator	SMU.236c	oppD	putative-oligopeptide-ABC-transporter.-ATP-binding-protein-OppD	SMU.258	0	120	5	1	0.9733	3.02e-05
SMU.236c	putative-transcriptional-regulator	SMU.236c	SMU.279	hypothetical-protein	SMU.279	0	40	0	0	0.9988	4.37e-05
SMU.236c	putative-transcriptional-regulator	SMU.236c	SMU.285	hypothetical-protein	SMU.285	0	40	0	0	0.9693	0.0001971
SMU.236c	putative-transcriptional-regulator	SMU.236c	SMU.286	putative-ABC-transporter.-ATP-binding-protein-ComA	SMU.286	0	40	0	0	0.928	0.00027465
SMU.236c	putative-transcriptional-regulator	SMU.236c	SMU.387	putative-DNA-binding/iron-metalloprotein/AP-endonuclease	SMU.387	0	40	0	1	0.8965	0.00031008
SMU.236c	putative-transcriptional-regulator	SMU.236c	SMU.417	hypothetical-protein	SMU.417	0	40	0	0	0.986	0.00013954
SMU.236c	putative-transcriptional-regulator	SMU.236c	SMU.423	hypothetical-protein	SMU.423	0	40	0	1	0.8282	0.00035845
SMU.236c	putative-transcriptional-regulator	SMU.236c	SMU.464	nicotinate-phosphoribosyltransferase	SMU.464	0	60	0	0	0.9663	0.00011571
SMU.236c	putative-transcriptional-regulator	SMU.236c	SMU.530c	hypothetical-protein	SMU.530c	0	40	0	0	0.995	8.67e-05
SMU.236c	putative-transcriptional-regulator	SMU.236c	murD	UDP-N-acetylmuramoyl-L-alanyl-D-glutamate-synthetase	SMU.548	0	40	0	1	0.9902	0.00011975
SMU.236c	putative-transcriptional-regulator	SMU.236c	murG	undecaprenyldiphospho-muramoylpentapeptide-beta-N--acetylglucosaminyltransferase	SMU.549	0	40	0	1	0.9961	7.75e-05
SMU.236c	putative-transcriptional-regulator	SMU.236c	ftsA	cell-division-protein-FtsA	SMU.551	0	40	0	0	0.995	8.67e-05
SMU.236c	putative-transcriptional-regulator	SMU.236c	ddl	D-alanyl-alanine-synthetase-A	SMU.599	0	60	0	0	0.9905	4.03e-05
SMU.236c	putative-transcriptional-regulator	SMU.236c	SMU.602	putative-sodium-dependent-transporter	SMU.602	0	40	0	0	0.9886	0.00012704
SMU.236c	putative-transcriptional-regulator	SMU.236c	SMU.605	hypothetical-protein	SMU.605	0	60	0	0	0.9877	5.05e-05
SMU.236c	putative-transcriptional-regulator	SMU.236c	prfC	peptide-chain-release-factor-3	SMU.608	0	40	0	0	0.9653	0.00020778
SMU.236c	putative-transcriptional-regulator	SMU.236c	SMU.620	hypothetical-protein	SMU.620	0	40	0	0	0.992	0.0001079
SMU.236c	putative-transcriptional-regulator	SMU.236c	SMU.635	hypothetical-protein	SMU.635	5	120	15	0	0.7892	0.00028869
SMU.236c	putative-transcriptional-regulator	SMU.236c	SMU.641	putative-oxidoreductase	SMU.641	0	60	0	1	0.9829	6.72e-05
SMU.236c	putative-transcriptional-regulator	SMU.236c	prsA	foldase-protein-PrsA	SMU.648	20	100	20	0	0.8688	0.00033293
SMU.236c	putative-transcriptional-regulator	SMU.236c	nrdF	ribonucleotide-diphosphate-reductase-subunit-beta	SMU.667	0	40	0	1	0.8756	0.00032752
SMU.236c	putative-transcriptional-regulator	SMU.236c	SMU.669c	putative-glutaredoxin	SMU.669c	0	40	0	1	0.9981	5.52e-05
SMU.236c	putative-transcriptional-regulator	SMU.236c	pepT	peptidase-T	SMU.691	5	120	0	0	0.6518	0.00036168
SMU.236c	putative-transcriptional-regulator	SMU.236c	SMU.692	hypothetical-protein	SMU.692	0	40	0	0	0.9865	0.00013739
SMU.236c	putative-transcriptional-regulator	SMU.236c	SMU.694c	putative-ferredoxin-[4Fe-4S]	SMU.694c	5	80	15	0	0.9328	0.00026789
SMU.236c	putative-transcriptional-regulator	SMU.236c	lmrB	putative-drug-export-protein;-multidrug-resistance-protein	SMU.745	0	40	0	0	0.9723	0.0001891
SMU.236c	putative-transcriptional-regulator	SMU.236c	SMU.768c	hypothetical-protein	SMU.768c	0	60	0	0	0.9904	4.06e-05
SMU.236c	putative-transcriptional-regulator	SMU.236c	SMU.771c	hypothetical-protein	SMU.771c	5	80	15	0	0.9852	0.00014307
SMU.236c	putative-transcriptional-regulator	SMU.236c	lysS	lysyl-tRNA-synthetase	SMU.773c	0	40	0	0	0.9651	0.00020817
SMU.236c	putative-transcriptional-regulator	SMU.236c	mscL	putative-large-conductance-mechanosensitive-channel	SMU.819	0	40	0	0	0.9997	2.14e-05
SMU.236c	putative-transcriptional-regulator	SMU.236c	dnaG	DNA-primase	SMU.821	0	40	0	0	0.9987	4.56e-05
SMU.236c	putative-transcriptional-regulator	SMU.236c	rpoD	RNA-polymerase-sigma-factor-RpoD	SMU.822	0	40	0	0	0.9846	0.00014581
SMU.236c	putative-transcriptional-regulator	SMU.236c	pyrB	aspartate-carbamoyltransferase-catalytic-subunit	SMU.858	0	60	0	0	0.9832	6.54e-05
SMU.236c	putative-transcriptional-regulator	SMU.236c	galT	galactose-1-phosphate-uridylyltransferase	SMU.887	5	100	0	0	0.2791	0.00048658
SMU.236c	putative-transcriptional-regulator	SMU.236c	SMU.895	DNA-damage-inducible-protein	SMU.895	0	40	0	1	0.9728	0.00018855
SMU.236c	putative-transcriptional-regulator	SMU.236c	dapB	dihydrodipicolinate-reductase	SMU.900	0	40	0	0	0.9999	1.25e-05
SMU.236c	putative-transcriptional-regulator	SMU.236c	SMU.965	homoserine-dehydrogenase	SMU.965	0	40	0	0	0.9993	3.29e-05
SMU.236c	putative-transcriptional-regulator	SMU.236c	SMU.966	homoserine-kinase	SMU.966	0	40	0	0	0.9996	2.48e-05
SMU.236c	putative-transcriptional-regulator	SMU.236c	wapA	cell-wall-associated-protein-precursor-WapA	SMU.987	0	40	0	0	0.9894	0.00012304
SMU.236c	putative-transcriptional-regulator	SMU.236c	dapA	dihydrodipicolinate-synthase	SMU.990	0	40	0	0	0.9931	0.00010085
SMU.236c	putative-transcriptional-regulator	SMU.236c	SMU.992	hypothetical-protein	SMU.992	0	40	0	0	0.8737	0.00032943
SMU.236c	putative-transcriptional-regulator	SMU.236c	rbgA	ribosomal-biogenesis-GTPase	SMU.993	0	40	0	0	0.9382	0.00025987
SMU.236c	putative-transcriptional-regulator	SMU.236c	gtfC	glucosyltransferase-Si	SMU.1005	0	40	0	0	0.9998	1.77e-05
SMU.236c	putative-transcriptional-regulator	SMU.236c	xerS	site-specific-tyrosine-recombinase-XerS	SMU.1034c	0	60	0	0	0.9855	5.81e-05
SMU.236c	putative-transcriptional-regulator	SMU.236c	SMU.1041	putative-ABC-transporter.-ATP-binding-protein	SMU.1041	0	40	0	0	0.9527	0.00023542
SMU.236c	putative-transcriptional-regulator	SMU.236c	SMU.1042	hypothetical-protein	SMU.1042	0	60	0	0	0.955	0.00014103
SMU.236c	putative-transcriptional-regulator	SMU.236c	SMU.1071c	hypothetical-protein	SMU.1071c	0	60	0	1	0.9879	4.98e-05
SMU.236c	putative-transcriptional-regulator	SMU.236c	wapE	cell-wall-protein.-WapE	SMU.1091	0	40	0	0	0.8926	0.00031352
SMU.236c	putative-transcriptional-regulator	SMU.236c	SMU.1100c	putative-permease	SMU.1100c	0	40	0	0	0.9801	0.0001635
SMU.236c	putative-transcriptional-regulator	SMU.236c	SMU.1116c	hypothetical-protein	SMU.1116c	0	40	0	0	0.8555	0.00034237
SMU.236c	putative-transcriptional-regulator	SMU.236c	SMU.1121c	ribonucleoside-ABC-transporter,-solute-binding-protein	SMU.1121c	0	40	0	0	0.9977	5.98e-05
SMU.236c	putative-transcriptional-regulator	SMU.236c	deoC	deoxyribose-phosphate-aldolase	SMU.1123	0	40	0	0	0.9669	0.00020362
SMU.236c	putative-transcriptional-regulator	SMU.236c	spxA	transcriptional-regulator-Spx	SMU.1142c	0	40	0	0	0.9991	3.74e-05
SMU.236c	putative-transcriptional-regulator	SMU.236c	SMU.1158c	hypothetical-protein	SMU.1158c	0	40	0	0	0.9998	1.77e-05
SMU.236c	putative-transcriptional-regulator	SMU.236c	SMU.1159c	hypothetical-protein	SMU.1159c	0	40	0	0	0.9266	0.00027635
SMU.236c	putative-transcriptional-regulator	SMU.236c	SMU.1164c	putative-ABC-transporter.-ATP-binding-protein	SMU.1164c	5	80	15	0	0.8324	0.00035644
SMU.236c	putative-transcriptional-regulator	SMU.236c	SMU.1171c	hypothetical-protein	SMU.1171c	0	80	0	0	0.9698	6.04e-05
SMU.236c	putative-transcriptional-regulator	SMU.236c	SMU.1176	putative-cation-efflux-transporter	SMU.1176	0	40	0	0	0.9994	5e-08
SMU.236c	putative-transcriptional-regulator	SMU.236c	phnA	putative-alkylphosphonate-uptake-protein	SMU.1180	0	40	0	0	0.997	6.75e-05
SMU.236c	putative-transcriptional-regulator	SMU.236c	rpsA	30S-ribosomal-protein-S1	SMU.1200	0	40	0	0	0.9993	3.29e-05
SMU.236c	putative-transcriptional-regulator	SMU.236c	SMU.1201c	hypothetical-protein	SMU.1201c	0	40	0	0	0.9988	4.37e-05
SMU.236c	putative-transcriptional-regulator	SMU.236c	SMU.1211	putative-glycerol-3-phosphate-acyltransferase-PlsY	SMU.1211	0	100	0	0	0.8518	0.00019497
SMU.236c	putative-transcriptional-regulator	SMU.236c	SMU.1257c	hypothetical-protein	SMU.1257c	0	120	5	0	0.7483	0.00029083
SMU.236c	putative-transcriptional-regulator	SMU.236c	hisF	imidazole-glycerol-phosphate-synthase-subunit-HisF	SMU.1264	0	40	0	0	0.8433	0.00034991
SMU.236c	putative-transcriptional-regulator	SMU.236c	SMU.1290c	putative-permease.-chloride-channel	SMU.1290c	5	80	15	0	0.7873	0.00037864
SMU.236c	putative-transcriptional-regulator	SMU.236c	SMU.1321c	hypothetical-protein	SMU.1321c	0	40	0	0	0.9115	0.00029451
SMU.236c	putative-transcriptional-regulator	SMU.236c	budC	acetoin-reductase	SMU.1322	20	100	20	0	0.5032	0.0004642
SMU.236c	putative-transcriptional-regulator	SMU.236c	SMU.1347c	permease	SMU.1347c	0	40	0	0	0.9964	7.36e-05
SMU.236c	putative-transcriptional-regulator	SMU.236c	SMU.1353	putative-transposase	SMU.1353	0	60	0	0	0.827	0.00030034
SMU.236c	putative-transcriptional-regulator	SMU.236c	SMU.1365c	permease	SMU.1365c	0	40	0	0	0.9969	6.86e-05
SMU.236c	putative-transcriptional-regulator	SMU.236c	SMU.1372c	hypothetical-protein	SMU.1372c	0	100	0	0	0.8853	0.00015774
SMU.236c	putative-transcriptional-regulator	SMU.236c	SMU.1390	hypothetical-protein	SMU.1390	0	40	0	0	0.9728	0.00018741
SMU.236c	putative-transcriptional-regulator	SMU.236c	SMU.1398	putative-transcriptional-regulator	SMU.1398	0	40	0	0	0.9996	2.48e-05
SMU.236c	putative-transcriptional-regulator	SMU.236c	SMU.1412c	putative-ABC-transporter.-membrane-protein-subunit-and-ATP-binding-protein	SMU.1412c	0	120	5	0	0.8734	0.00017097
SMU.236c	putative-transcriptional-regulator	SMU.236c	SMU.1447c	hypothetical-protein	SMU.1447c	0	240	0	0	0.4535	0.00044323
SMU.236c	putative-transcriptional-regulator	SMU.236c	rmlA	putative-glucose-1-phosphate-thymidyltransferase	SMU.1461	0	240	0	0	0.9705	1.26e-05
SMU.236c	putative-transcriptional-regulator	SMU.236c	atpE	F0F1-ATP-synthase-subunit-delta	SMU.1531	0	40	0	0	0.9998	1.77e-05
SMU.236c	putative-transcriptional-regulator	SMU.236c	atpG	F0F1-ATP-synthase-subunit-A	SMU.1533	0	40	0	0	0.9994	5e-08
SMU.236c	putative-transcriptional-regulator	SMU.236c	smpB	SsrA-binding-protein	SMU.1606	0	60	0	0	0.8999	0.00022909
SMU.236c	putative-transcriptional-regulator	SMU.236c	secG	preprotein-translocase-subunit-SecG	SMU.1609c	0	40	0	0	0.996	7.77e-05
SMU.236c	putative-transcriptional-regulator	SMU.236c	metC	putative-aminotransferase;-beta-cystathionase	SMU.1674	0	40	0	1	0.99	0.00012089
SMU.236c	putative-transcriptional-regulator	SMU.236c	SMU.1750c	hypothetical-protein	SMU.1750c	0	40	0	0	0.8749	0.00032842
SMU.236c	putative-transcriptional-regulator	SMU.236c	SMU.1754c	hypothetical-protein	SMU.1754c	0	40	0	0	0.9326	0.00026815
SMU.236c	putative-transcriptional-regulator	SMU.236c	SMU.1760c	hypothetical-protein	SMU.1760c	0	40	0	0	0.9181	0.00028708
SMU.236c	putative-transcriptional-regulator	SMU.236c	scrA	putative-PTS-system.-sucrose-specific-IIABC-component	SMU.1841	5	80	15	0	0.9506	0.00023916
SMU.236c	putative-transcriptional-regulator	SMU.236c	ptnA	putative-PTS-system.-mannose-specific-component-IIAB	SMU.1877	0	40	0	0	0.8634	0.0003372
SMU.236c	putative-transcriptional-regulator	SMU.236c	SMU.1896c	hypothetical-protein	SMU.1896c	0	40	0	0	0.9353	0.0002643
SMU.236c	putative-transcriptional-regulator	SMU.236c	SMU.1903c	hypothetical-protein	SMU.1903c	0	40	0	1	0.9606	0.00021927
SMU.236c	putative-transcriptional-regulator	SMU.236c	SMU.1912c	hypothetical-protein	SMU.1912c	0	40	0	1	0.8498	0.00034595
SMU.236c	putative-transcriptional-regulator	SMU.236c	SMU.1933c	cobalt-permease	SMU.1933c	5	100	15	1	0.7288	0.0003579
SMU.236c	putative-transcriptional-regulator	SMU.236c	pbp2a	putative-membrane-carboxypeptidase.-penicillin-binding-protein-2a	SMU.1949	0	60	0	1	0.6284	0.00040075
SMU.236c	putative-transcriptional-regulator	SMU.236c	SMU.1957	putative-PTS-system.-mannose-specific-IID-component	SMU.1957	0	60	0	0	0.8382	0.00029107
SMU.236c	putative-transcriptional-regulator	SMU.236c	adk	adenylate-kinase	SMU.2005	0	40	0	0	0.953	0.00023489
SMU.236c	putative-transcriptional-regulator	SMU.236c	rplO	50S-ribosomal-protein-L15	SMU.2007	0	40	0	0	0.924	0.00027959
SMU.236c	putative-transcriptional-regulator	SMU.236c	rplF	50S-ribosomal-protein-L6	SMU.2011	5	80	15	1	0.9994	6e-08
SMU.236c	putative-transcriptional-regulator	SMU.236c	rplN	50S-ribosomal-protein-L14	SMU.2017	0	40	0	0	0.8522	0.00034453
SMU.236c	putative-transcriptional-regulator	SMU.236c	SMU.2027	putative-transcriptional-regulator	SMU.2027	0	40	0	1	0.9822	0.0001566
SMU.236c	putative-transcriptional-regulator	SMU.236c	sacB	levansucrase-precursor;-beta-D-fructosyltransferase	SMU.2028	5	120	15	0	0.844	0.00023917
SMU.236c	putative-transcriptional-regulator	SMU.236c	SMU.2065	putative-UDP-glucose-4-epimerase	SMU.2065	0	80	0	1	0.9859	2.46e-05
SMU.236c	putative-transcriptional-regulator	SMU.236c	SMU.2073c	hypothetical-protein	SMU.2073c	0	40	0	1	0.9847	0.00014633
SMU.236c	putative-transcriptional-regulator	SMU.236c	SMU.2148c	cobalt-permease	SMU.2148c	0	40	0	1	0.9949	8.82e-05
SMU.261c	putative-transcriptional-regulator	SMU.261c	recO	DNA-repair-protein-RecO	SMU.25	0	60	0	1	0.936	0.00017585
SMU.261c	putative-transcriptional-regulator	SMU.261c	acpP	acyl-carrier-protein	SMU.27	0	60	0	1	0.9829	6.72e-05
SMU.261c	putative-transcriptional-regulator	SMU.261c	SMU.66	hypothetical-protein	SMU.66	0	100	0	0	0.6557	0.00035958
SMU.261c	putative-transcriptional-regulator	SMU.261c	SMU.104	putative-alpha-glucosidase;-glycosyl-hydrolase	SMU.104	0	120	5	0	0.6966	0.00033196
SMU.261c	putative-transcriptional-regulator	SMU.261c	SMU.197c	hypothetical-protein	SMU.197c	0	60	0	1	0.8904	0.00024099
SMU.261c	putative-transcriptional-regulator	SMU.261c	SMU.206c	hypothetical-protein	SMU.206c	0	60	0	1	0.9573	0.00013475
SMU.261c	putative-transcriptional-regulator	SMU.261c	SMU.217c	hypothetical-protein	SMU.217c	0	40	0	1	0.9994	6e-08
SMU.261c	putative-transcriptional-regulator	SMU.261c	ilvC	ketol-acid-reductoisomerase	SMU.233	0	80	5	0	0.9316	0.00018505
SMU.261c	putative-transcriptional-regulator	SMU.261c	SMU.305	hypothetical-protein	SMU.305	0	40	0	1	0.7286	0.00040392
SMU.261c	putative-transcriptional-regulator	SMU.261c	SMU.339	hypothetical-protein	SMU.339	0	60	0	0	0.9706	0.00010397
SMU.261c	putative-transcriptional-regulator	SMU.261c	SMU.442	hypothetical-protein	SMU.442	0	100	0	0	0.9963	2.33e-05
SMU.261c	putative-transcriptional-regulator	SMU.261c	gmk	guanylate-kinase	SMU.478	0	60	5	0	0.9762	0.00017668
SMU.261c	putative-transcriptional-regulator	SMU.261c	priA	primosome-assembly-protein-PriA	SMU.480	5	100	15	1	0.9759	8.76e-05
SMU.261c	putative-transcriptional-regulator	SMU.261c	SMU.488	putative-hydrolase	SMU.488	0	40	0	1	0.9958	8.02e-05
SMU.261c	putative-transcriptional-regulator	SMU.261c	SMU.501	hypothetical-protein	SMU.501	0	80	5	0	0.9821	6.95e-05
SMU.261c	putative-transcriptional-regulator	SMU.261c	SMU.502	hypothetical-protein	SMU.502	0	80	5	0	0.9414	0.00016842
SMU.261c	putative-transcriptional-regulator	SMU.261c	SMU.503c	hypothetical-protein	SMU.503c	0	60	0	1	0.9851	5.97e-05
SMU.261c	putative-transcriptional-regulator	SMU.261c	SMU.531	putative-chorismate-mutase	SMU.531	0	80	5	0	0.953	0.00014566
SMU.261c	putative-transcriptional-regulator	SMU.261c	SMU.620	hypothetical-protein	SMU.620	0	80	5	0	0.9296	0.00018844
SMU.261c	putative-transcriptional-regulator	SMU.261c	SMU.630	hypothetical-protein	SMU.630	0	200	5	0	0.9549	3.35e-05
SMU.261c	putative-transcriptional-regulator	SMU.261c	SMU.652c	nitrate-ABC-transporter-ATP-binding-protein	SMU.652c	0	60	5	1	0.9962	7.64e-05
SMU.261c	putative-transcriptional-regulator	SMU.261c	nrdF	ribonucleotide-diphosphate-reductase-subunit-beta	SMU.667	0	80	5	1	0.8662	0.00026662
SMU.261c	putative-transcriptional-regulator	SMU.261c	citB	aconitate-hydratase	SMU.670	5	160	15	1	0.7194	0.00031432
SMU.261c	putative-transcriptional-regulator	SMU.261c	ptsH	phosphocarrier-protein-HPr	SMU.674	20	100	20	0	0.9997	5e-08
SMU.261c	putative-transcriptional-regulator	SMU.261c	rplT	50S-ribosomal-protein-L20	SMU.699	0	60	0	0	0.9454	0.00016079
SMU.261c	putative-transcriptional-regulator	SMU.261c	lmrB	putative-drug-export-protein;-multidrug-resistance-protein	SMU.745	0	80	5	0	0.9886	4.74e-05
SMU.261c	putative-transcriptional-regulator	SMU.261c	SMU.820	hypothetical-protein	SMU.820	0	100	0	0	0.9044	0.0001341
SMU.261c	putative-transcriptional-regulator	SMU.261c	rpoD	RNA-polymerase-sigma-factor-RpoD	SMU.822	0	80	5	0	0.9231	0.00019748
SMU.261c	putative-transcriptional-regulator	SMU.261c	rgpB	rhamnosyltransferase	SMU.826	0	60	0	0	0.9178	0.00020518
SMU.261c	putative-transcriptional-regulator	SMU.261c	fol	putative-folyl-polyglutamate-synthetase	SMU.839	0	80	5	0	0.8552	0.00027668
SMU.261c	putative-transcriptional-regulator	SMU.261c	rpmA	50S-ribosomal-protein-L27	SMU.849	0	60	0	0	0.9474	0.00015692
SMU.261c	putative-transcriptional-regulator	SMU.261c	pyrR	bifunctional-pyrimidine-regulatory-protein-PyrR-uracil-phosphoribosyltransferase	SMU.856	0	120	0	0	0.9881	5.36e-05
SMU.261c	putative-transcriptional-regulator	SMU.261c	pyrB	aspartate-carbamoyltransferase-catalytic-subunit	SMU.858	0	240	0	1	0.9858	2.69e-05
SMU.261c	putative-transcriptional-regulator	SMU.261c	rpsP	30S-ribosomal-protein-S16	SMU.865	0	60	0	0	0.8018	0.00031743
SMU.261c	putative-transcriptional-regulator	SMU.261c	msmG	multiple-sugar-binding-ABC-transporter.-permease-protein-MsmG	SMU.880	0	40	0	0	0.9517	0.00023734
SMU.261c	putative-transcriptional-regulator	SMU.261c	SMU.899	hypothetical-protein	SMU.899	0	60	5	0	0.13	0.00049458
SMU.261c	putative-transcriptional-regulator	SMU.261c	gtfD	glucosyltransferase-S	SMU.910	0	60	5	0	0.9982	5.3e-05
SMU.261c	putative-transcriptional-regulator	SMU.261c	SMU.958	hypothetical-protein	SMU.958	20	120	20	0	0.5609	0.00042324
SMU.261c	putative-transcriptional-regulator	SMU.261c	murB	UDP-N-acetylenolpyruvoylglucosamine-reductase	SMU.972	0	40	0	1	0.9833	0.00015226
SMU.261c	putative-transcriptional-regulator	SMU.261c	bglA	putative-beta-glucosidase	SMU.985	0	300	0	1	0.9909	4.11e-06
SMU.261c	putative-transcriptional-regulator	SMU.261c	SMU.986c	hypothetical-protein	SMU.986c	0	60	5	0	0.9882	0.00012923
SMU.261c	putative-transcriptional-regulator	SMU.261c	rbgA	ribosomal-biogenesis-GTPase	SMU.993	0	60	5	0	0.9901	0.00011932
SMU.261c	putative-transcriptional-regulator	SMU.261c	gtfC	glucosyltransferase-Si	SMU.1005	0	120	0	1	0.9914	2.3e-05
SMU.261c	putative-transcriptional-regulator	SMU.261c	SMU.1054	putative-glutamine-amidotransferase	SMU.1054	20	100	0	1	0.7077	0.00036872
SMU.261c	putative-transcriptional-regulator	SMU.261c	wapE	cell-wall-protein.-WapE	SMU.1091	0	80	5	0	0.992	3.5e-05
SMU.261c	putative-transcriptional-regulator	SMU.261c	SMU.1112c	hypothetical-protein	SMU.1112c	0	60	0	0	0.9983	8.21e-06
SMU.261c	putative-transcriptional-regulator	SMU.261c	srtA	putative-sortase	SMU.1113	0	60	0	0	0.9973	1.27e-05
SMU.261c	putative-transcriptional-regulator	SMU.261c	SMU.1116c	hypothetical-protein	SMU.1116c	0	80	5	0	0.9951	2.24e-05
SMU.261c	putative-transcriptional-regulator	SMU.261c	deoC	deoxyribose-phosphate-aldolase	SMU.1123	0	60	5	0	0.9998	1.77e-05
SMU.261c	putative-transcriptional-regulator	SMU.261c	ciaR	putative-response-regulator-CiaR	SMU.1129	0	100	0	1	0.9342	9.17e-05
SMU.261c	putative-transcriptional-regulator	SMU.261c	SMU.1220c	hypothetical-protein	SMU.1220c	0	200	0	0	0.9864	7.52e-05
SMU.261c	putative-transcriptional-regulator	SMU.261c	pyrE	orotate-phosphoribosyltransferase	SMU.1221	0	200	0	1	0.9853	0.00011278
SMU.261c	putative-transcriptional-regulator	SMU.261c	cpsY	putative-transcriptional-regulator	SMU.1225	0	80	5	0	0.976	8.85e-05
SMU.261c	putative-transcriptional-regulator	SMU.261c	SMU.1267c	hypothetical-protein	SMU.1267c	0	80	5	0	0.9828	6.7e-05
SMU.261c	putative-transcriptional-regulator	SMU.261c	serB	putative-phosphoserine-phosphatase	SMU.1269	0	80	5	0	0.9305	0.00018708
SMU.261c	putative-transcriptional-regulator	SMU.261c	hisD	histidinol-dehydrogenase	SMU.1270	0	80	5	0	0.9592	0.00013204
SMU.261c	putative-transcriptional-regulator	SMU.261c	SMU.1290c	putative-permease.-chloride-channel	SMU.1290c	0	80	0	0	0.7706	0.00030288
SMU.261c	putative-transcriptional-regulator	SMU.261c	SMU.1306c	hypothetical-protein	SMU.1306c	0	40	0	0	0.903	0.0003038
SMU.261c	putative-transcriptional-regulator	SMU.261c	budC	acetoin-reductase	SMU.1322	0	40	0	1	0.8877	0.00031796
SMU.261c	putative-transcriptional-regulator	SMU.261c	SMU.1348c	putative-ABC-transporter.-ATP-binding-protein	SMU.1348c	0	80	5	0	0.9845	6.17e-05
SMU.261c	putative-transcriptional-regulator	SMU.261c	SMU.1372c	hypothetical-protein	SMU.1372c	20	160	20	1	0.8146	0.00026804
SMU.261c	putative-transcriptional-regulator	SMU.261c	SMU.1397c	hypothetical-protein	SMU.1397c	0	80	5	0	0.8424	0.000288
SMU.261c	putative-transcriptional-regulator	SMU.261c	lacR	lactose-repressor	SMU.1498	5	80	15	0	0.9635	0.00021186
SMU.261c	putative-transcriptional-regulator	SMU.261c	glnQ	putative-amino-acid-ABC-transporter.-ATP-binding-protein	SMU.1519	5	120	15	1	0.9597	8.09e-05
SMU.261c	putative-transcriptional-regulator	SMU.261c	SMU.1520	putative-ABC-transporter.-glutamine-binding-protein	SMU.1520	5	120	15	1	0.955	9.11e-05
SMU.261c	putative-transcriptional-regulator	SMU.261c	upp	uracil-phosphoribosyltransferase	SMU.1673	20	100	20	1	0.9809	0.00016138
SMU.261c	putative-transcriptional-regulator	SMU.261c	trkH	putative-potassium-uptake-protein-TrkH	SMU.1709	0	80	5	1	0.8621	0.00027049
SMU.261c	putative-transcriptional-regulator	SMU.261c	SMU.1905c	putative-bacteriocin-secretion-protein	SMU.1905c	0	60	5	1	0.764	0.00038902
SMU.261c	putative-transcriptional-regulator	SMU.261c	SMU.1908c	hypothetical-protein	SMU.1908c	0	60	5	1	0.8647	0.00033611
SMU.261c	putative-transcriptional-regulator	SMU.261c	htpX	heat-shock-protein-HtpX	SMU.1929	0	40	0	1	0.9984	5.09e-05
SMU.261c	putative-transcriptional-regulator	SMU.261c	ipk	4-diphosphocytidyl-2-C-methyl-D-erythritol-kinase	SMU.1996	0	40	0	1	0.9134	0.00029274
SMU.261c	putative-transcriptional-regulator	SMU.261c	rpsN	30S-ribosomal-protein-S14	SMU.2014	0	40	0	0	0.4599	0.00047014
SMU.261c	putative-transcriptional-regulator	SMU.261c	pttB	putative-PTS-system.-trehalose-specific-IIABC-component	SMU.2038	0	80	0	0	0.8967	0.00017768
SMU.261c	putative-transcriptional-regulator	SMU.261c	SMU.2073c	hypothetical-protein	SMU.2073c	0	60	5	1	0.8635	0.00033724
SMU.261c	putative-transcriptional-regulator	SMU.261c	cinA	competence-damage-inducible-protein-A	SMU.2086	0	40	0	1	0.832	0.00035638
SMU.261c	putative-transcriptional-regulator	SMU.261c	tagI	putative-3-methyl-adenine-DNA-glycosylase-I	SMU.2087	20	100	0	0	0.8402	0.00028954
SMU.261c	putative-transcriptional-regulator	SMU.261c	SMU.2100c	hypothetical-protein	SMU.2100c	0	40	0	0	0.9997	5e-08
SMU.261c	putative-transcriptional-regulator	SMU.261c	SMU.2109	putative-MDR-permease;-multidrug-efflux-pump	SMU.2109	5	80	15	1	0.9266	0.000277
SMU.261c	putative-transcriptional-regulator	SMU.261c	gidA	tRNA-uridine-5-carboxymethylaminomethyl-modification-enzyme-GidA	SMU.2141c	0	60	0	1	0.9978	1.07e-05
SMU.261c	putative-transcriptional-regulator	SMU.261c	recF	recombination-protein-F	SMU.2156	0	40	0	1	0.2599	0.00048812
SMU.289	putative-transcriptional-regulator	SMU.289	trcF	putative-transcription-repair-coupling-factor	SMU.08	0	60	0	0	0.9936	2.9e-05
SMU.289	putative-transcriptional-regulator	SMU.289	SMU.12	hypothetical-protein	SMU.12	0	60	0	0	0.9975	1.18e-05
SMU.289	putative-transcriptional-regulator	SMU.289	SMU.13	putative-cell-cycle-protein	SMU.13	0	60	0	0	0.9922	3.41e-05
SMU.289	putative-transcriptional-regulator	SMU.289	purH	bifunctional-phosphoribosylaminoimidazolecarboxamide-formyltransferase/IMP-cyclohydrolase	SMU.37	0	60	0	0	0.782	0.00032965
SMU.289	putative-transcriptional-regulator	SMU.289	rpsO	30S-ribosomal-protein-S15	SMU.154	0	40	0	0	0.8973	0.0003092
SMU.289	putative-transcriptional-regulator	SMU.289	SMU.202c	hypothetical-protein	SMU.202c	0	60	0	0	0.9637	0.00012209
SMU.289	putative-transcriptional-regulator	SMU.289	ilvC	ketol-acid-reductoisomerase	SMU.233	0	60	0	1	0.9635	0.00012064
SMU.289	putative-transcriptional-regulator	SMU.289	SMU.277	hypothetical-protein	SMU.277	0	60	0	1	0.9936	2.85e-05
SMU.289	putative-transcriptional-regulator	SMU.289	SMU.278	hypothetical-protein	SMU.278	0	60	0	1	0.997	1.44e-05
SMU.289	putative-transcriptional-regulator	SMU.289	SMU.279	hypothetical-protein	SMU.279	0	60	0	1	0.9953	2.19e-05
SMU.289	putative-transcriptional-regulator	SMU.289	SMU.285	hypothetical-protein	SMU.285	0	60	0	1	0.9748	9.08e-05
SMU.289	putative-transcriptional-regulator	SMU.289	SMU.299c	putative-bacteriocin-peptide-precursor	SMU.299c	0	120	0	1	0.9718	1.91e-05
SMU.289	putative-transcriptional-regulator	SMU.289	SMU.335	argininosuccinate-lyase	SMU.335	0	100	5	1	0.9944	0.00029
SMU.289	putative-transcriptional-regulator	SMU.289	SMU.384	hypothetical-protein	SMU.384	0	40	0	0	0.8316	0.00035697
SMU.289	putative-transcriptional-regulator	SMU.289	SMU.417	hypothetical-protein	SMU.417	0	60	0	1	0.9871	5.27e-05
SMU.289	putative-transcriptional-regulator	SMU.289	SMU.423	hypothetical-protein	SMU.423	0	80	0	0	0.712	0.0003468
SMU.289	putative-transcriptional-regulator	SMU.289	SMU.464	nicotinate-phosphoribosyltransferase	SMU.464	0	40	0	1	0.9756	0.00017992
SMU.289	putative-transcriptional-regulator	SMU.289	murG	undecaprenyldiphospho-muramoylpentapeptide-beta-N--acetylglucosaminyltransferase	SMU.549	0	60	0	0	0.9792	7.93e-05
SMU.289	putative-transcriptional-regulator	SMU.289	SMU.566c	hypothetical-protein	SMU.566c	0	80	0	1	0.9921	1.24e-05
SMU.289	putative-transcriptional-regulator	SMU.289	ddl	D-alanyl-alanine-synthetase-A	SMU.599	0	40	0	1	0.9966	7.27e-05
SMU.289	putative-transcriptional-regulator	SMU.289	SMU.604	hypothetical-protein	SMU.604	0	40	0	1	0.9995	2.84e-05
SMU.289	putative-transcriptional-regulator	SMU.289	prfC	peptide-chain-release-factor-3	SMU.608	0	60	0	1	0.9092	0.00021665
SMU.289	putative-transcriptional-regulator	SMU.289	SMU.652c	nitrate-ABC-transporter-ATP-binding-protein	SMU.652c	0	80	0	0	0.9544	8.9e-05
SMU.289	putative-transcriptional-regulator	SMU.289	SMU.661	putative-transcriptional-regulator	SMU.661	0	60	0	1	0.9877	5.04e-05
SMU.289	putative-transcriptional-regulator	SMU.289	SMU.662	hypothetical-protein	SMU.662	0	60	0	1	0.9876	5.09e-05
SMU.289	putative-transcriptional-regulator	SMU.289	SMU.668c	ribonucleotide-diphosphate-reductase-subunit-alpha	SMU.668c	0	60	0	0	0.9421	0.00016713
SMU.289	putative-transcriptional-regulator	SMU.289	SMU.683	putative-ATP-binding-protein	SMU.683	0	40	0	1	0.9989	4.21e-05
SMU.289	putative-transcriptional-regulator	SMU.289	SMU.758c	hypothetical-protein	SMU.758c	0	120	0	1	0.9289	7.53e-05
SMU.289	putative-transcriptional-regulator	SMU.289	SMU.768c	hypothetical-protein	SMU.768c	0	40	0	1	0.9947	8.99e-05
SMU.289	putative-transcriptional-regulator	SMU.289	SMU.787	transcriptional-regulator,-Psr-like-protein	SMU.787	0	40	0	1	0.9998	6e-08
SMU.289	putative-transcriptional-regulator	SMU.289	mscL	putative-large-conductance-mechanosensitive-channel	SMU.819	0	60	0	1	0.9883	4.83e-05
SMU.289	putative-transcriptional-regulator	SMU.289	SMU.857	xanthine/uracil-permease	SMU.857	0	60	0	1	0.989	4.59e-05
SMU.289	putative-transcriptional-regulator	SMU.289	pyrA	carbamoyl-phosphate-synthase-small-subunit	SMU.859	0	40	0	1	0.9981	5.52e-05
SMU.289	putative-transcriptional-regulator	SMU.289	SMU.895	DNA-damage-inducible-protein	SMU.895	0	60	0	0	0.9651	0.00011899
SMU.289	putative-transcriptional-regulator	SMU.289	SMU.896	hypothetical-protein	SMU.896	0	60	0	0	0.9741	9.44e-05
SMU.289	putative-transcriptional-regulator	SMU.289	SMU.899	hypothetical-protein	SMU.899	0	120	0	1	0.9083	0.00010284
SMU.289	putative-transcriptional-regulator	SMU.289	wapA	cell-wall-associated-protein-precursor-WapA	SMU.987	0	60	0	1	0.9842	6.27e-05
SMU.289	putative-transcriptional-regulator	SMU.289	asd	aspartate-semialdehyde-dehydrogenase	SMU.989	0	40	0	1	0.9875	0.00013414
SMU.289	putative-transcriptional-regulator	SMU.289	gtfB	glucosyltransferase-I	SMU.1004	0	60	0	1	0.9858	5.72e-05
SMU.289	putative-transcriptional-regulator	SMU.289	guaA	GMP-synthase	SMU.1066	0	60	0	1	0.9762	8.69e-05
SMU.289	putative-transcriptional-regulator	SMU.289	SMU.1100c	putative-permease	SMU.1100c	0	60	0	1	0.9734	9.48e-05
SMU.289	putative-transcriptional-regulator	SMU.289	SMU.1159c	hypothetical-protein	SMU.1159c	0	60	0	1	0.9243	0.0001947
SMU.289	putative-transcriptional-regulator	SMU.289	SMU.1164c	putative-ABC-transporter.-ATP-binding-protein	SMU.1164c	0	120	5	0	0.9965	2.33e-05
SMU.289	putative-transcriptional-regulator	SMU.289	SMU.1172c	hypothetical-protein	SMU.1172c	0	60	0	0	0.9397	0.00017147
SMU.289	putative-transcriptional-regulator	SMU.289	cysD	putative-O-acetylhomoserine-sulfhydrylase	SMU.1173	0	60	0	0	0.8178	0.00030677
SMU.289	putative-transcriptional-regulator	SMU.289	ilvE	branched-chain-amino-acid-aminotransferase	SMU.1203	0	60	0	1	0.96	0.00012843
SMU.289	putative-transcriptional-regulator	SMU.289	SMU.1211	putative-glycerol-3-phosphate-acyltransferase-PlsY	SMU.1211	0	40	0	1	0.9054	0.00030104
SMU.289	putative-transcriptional-regulator	SMU.289	pyrK	dihydroorotate-dehydrogenase-electron-transfer-subunit	SMU.1224	0	40	0	1	0.9995	2.84e-05
SMU.289	putative-transcriptional-regulator	SMU.289	cpsY	putative-transcriptional-regulator	SMU.1225	0	60	0	1	0.9629	0.0001221
SMU.289	putative-transcriptional-regulator	SMU.289	hisD	histidinol-dehydrogenase	SMU.1270	0	60	0	1	0.7041	0.00037036
SMU.289	putative-transcriptional-regulator	SMU.289	SMU.1309c	putative-glycerol-dehydrogenase	SMU.1309c	0	40	0	1	0.819	0.00036334
SMU.289	putative-transcriptional-regulator	SMU.289	SMU.1348c	putative-ABC-transporter.-ATP-binding-protein	SMU.1348c	0	60	0	1	0.9782	8.11e-05
SMU.289	putative-transcriptional-regulator	SMU.289	SMU.1351	putative-putative-transposase	SMU.1351	0	40	0	1	0.9443	0.00025117
SMU.289	putative-transcriptional-regulator	SMU.289	SMU.1365c	permease	SMU.1365c	0	60	0	1	0.9749	9.05e-05
SMU.289	putative-transcriptional-regulator	SMU.289	SMU.1391c	hypothetical-protein	SMU.1391c	0	40	0	1	0.8833	0.00032172
SMU.289	putative-transcriptional-regulator	SMU.289	atpC	F0F1-ATP-synthase-subunit-gamma	SMU.1529	0	60	0	1	0.9874	5.17e-05
SMU.289	putative-transcriptional-regulator	SMU.289	atpE	F0F1-ATP-synthase-subunit-delta	SMU.1531	0	60	0	1	0.9881	4.92e-05
SMU.289	putative-transcriptional-regulator	SMU.289	SMU.1654c	putative-acetyltransferase	SMU.1654c	0	40	0	1	0.998	5.66e-05
SMU.289	putative-transcriptional-regulator	SMU.289	livK	putative-ABC-transporter.-branched-chain-amino-acid-binding-protein	SMU.1669	0	60	0	1	0.9885	4.75e-05
SMU.289	putative-transcriptional-regulator	SMU.289	upp	uracil-phosphoribosyltransferase	SMU.1673	0	40	0	1	0.9993	3.39e-05
SMU.289	putative-transcriptional-regulator	SMU.289	metC	putative-aminotransferase;-beta-cystathionase	SMU.1674	0	60	0	0	0.9611	0.00012768
SMU.289	putative-transcriptional-regulator	SMU.289	SMU.1753c	hypothetical-protein	SMU.1753c	0	60	0	1	0.9552	0.00013903
SMU.289	putative-transcriptional-regulator	SMU.289	SMU.1782	hypothetical-protein	SMU.1782	0	40	0	0	0.9411	0.00025533
SMU.289	putative-transcriptional-regulator	SMU.289	SMU.1798c	hypothetical-protein	SMU.1798c	0	60	0	0	0.9938	2.81e-05
SMU.289	putative-transcriptional-regulator	SMU.289	SMU.1800c	hypothetical-protein	SMU.1800c	0	60	0	0	0.9933	2.99e-05
SMU.289	putative-transcriptional-regulator	SMU.289	SMU.1876	hypothetical-protein	SMU.1876	0	100	0	1	0.8907	0.00015144
SMU.289	putative-transcriptional-regulator	SMU.289	ptnC	putative-PTS-system.-mannose-specific-component-IIC	SMU.1878	0	60	0	1	0.8132	0.00030917
SMU.289	putative-transcriptional-regulator	SMU.289	SMU.1881c	putative-ABC-transporter.-ATP-binding-protein	SMU.1881c	0	160	0	1	0.9734	1.77e-05
SMU.289	putative-transcriptional-regulator	SMU.289	SMU.1895c	hypothetical-protein	SMU.1895c	0	80	0	1	0.8266	0.00025549
SMU.289	putative-transcriptional-regulator	SMU.289	SMU.1904c	hypothetical-protein	SMU.1904c	0	80	0	0	0.826	0.00025613
SMU.289	putative-transcriptional-regulator	SMU.289	SMU.1906c	hypothetical-protein	SMU.1906c	0	60	0	0	0.8752	0.00025757
SMU.289	putative-transcriptional-regulator	SMU.289	pbp2a	putative-membrane-carboxypeptidase.-penicillin-binding-protein-2a	SMU.1949	0	40	0	0	0.7989	0.00037359
SMU.289	putative-transcriptional-regulator	SMU.289	SMU.1957	putative-PTS-system.-mannose-specific-IID-component	SMU.1957	0	40	0	1	0.8911	0.00031519
SMU.289	putative-transcriptional-regulator	SMU.289	SMU.1963c	putative-sugar-binding-periplasmic-protein	SMU.1963c	0	60	0	1	0.8944	0.00023575
SMU.289	putative-transcriptional-regulator	SMU.289	SMU.1988c	putative-DNA-binding-protein	SMU.1988c	0	40	0	0	0.9996	2.48e-05
SMU.289	putative-transcriptional-regulator	SMU.289	adk	adenylate-kinase	SMU.2005	0	60	0	1	0.9451	0.00015921
SMU.289	putative-transcriptional-regulator	SMU.289	rplO	50S-ribosomal-protein-L15	SMU.2007	0	60	0	1	0.9139	0.00021025
SMU.289	putative-transcriptional-regulator	SMU.289	SMU.2027	putative-transcriptional-regulator	SMU.2027	0	60	0	0	0.976	8.85e-05
SMU.289	putative-transcriptional-regulator	SMU.289	prmA	ribosomal-protein-L11-methyltransferase	SMU.2050c	0	60	0	0	0.9853	5.85e-05
SMU.289	putative-transcriptional-regulator	SMU.289	SMU.2052c	hypothetical-protein	SMU.2052c	0	40	0	0	0.9943	9.22e-05
SMU.289	putative-transcriptional-regulator	SMU.289	SMU.2073c	hypothetical-protein	SMU.2073c	0	80	0	0	0.9017	0.0001718
SMU.289	putative-transcriptional-regulator	SMU.289	nrdD	anaerobic-ribonucleoside-triphosphate-reductase	SMU.2074	0	40	0	0	0.9617	0.00021601
SMU.289	putative-transcriptional-regulator	SMU.289	SMU.2090c	hypothetical-protein	SMU.2090c	0	60	0	0	0.9746	9.3e-05
SMU.289	putative-transcriptional-regulator	SMU.289	SMU.2091c	DNA-mismatch-repair-protein-MutS	SMU.2091c	0	40	0	0	0.9828	0.00015362
SMU.289	putative-transcriptional-regulator	SMU.289	argS	arginyl-tRNA-synthetase	SMU.2098	0	40	0	0	0.9977	5.98e-05
SMU.292	putative-transcriptional-regulator	SMU.292	SMU.29	phosphoribosylaminoimidazole-succinocarboxamide-synthase	SMU.29	0	80	5	1	0.8193	0.0003042
SMU.292	putative-transcriptional-regulator	SMU.292	SMU.31	hypothetical-protein	SMU.31	0	80	5	1	0.8831	0.00024918
SMU.292	putative-transcriptional-regulator	SMU.292	SMU.149	putative-transposase	SMU.149	0	60	0	0	0.9683	0.00011041
SMU.292	putative-transcriptional-regulator	SMU.292	SMU.199c	hypothetical-protein	SMU.199c	0	100	5	1	0.5387	0.00043156
SMU.292	putative-transcriptional-regulator	SMU.292	ahpC	alkyl-hydroperoxide-reductase	SMU.764	0	80	5	1	0.9372	0.00017358
SMU.292	putative-transcriptional-regulator	SMU.292	SMU.789	conserved-hypothetical-protein-(similar-to-BlpY)	SMU.789	0	60	5	0	0.9002	0.00030637
SMU.292	putative-transcriptional-regulator	SMU.292	rplL	50S-ribosomal-protein-L7/L12	SMU.960	0	80	5	0	0.7105	0.00036663
SMU.292	putative-transcriptional-regulator	SMU.292	SMU.1037c	putative-histidine-kinase	SMU.1037c	0	60	5	1	0.9935	9.88e-05
SMU.292	putative-transcriptional-regulator	SMU.292	vacB	putative-exoribonuclease-R-(RNase-R)	SMU.1607	0	60	5	0	0.9771	0.00017375
SMU.292	putative-transcriptional-regulator	SMU.292	SMU.1754c	hypothetical-protein	SMU.1754c	0	100	0	1	0.992	0.00011836
SMU.292	putative-transcriptional-regulator	SMU.292	SMU.1758c	hypothetical-protein	SMU.1758c	0	100	0	1	0.9973	1.75e-05
SMU.292	putative-transcriptional-regulator	SMU.292	uppS	putative-undecaprenyl-pyrophosphate-synthetase	SMU.1786	0	80	5	0	0.9211	0.00020031
SMU.292	putative-transcriptional-regulator	SMU.292	secY	preprotein-translocase-subunit-SecY	SMU.2006	0	80	5	0	0.8799	0.00025249
SMU.292	putative-transcriptional-regulator	SMU.292	SMU.2104	integral-membrane-protein	SSMMUU..22110044 a	0	60	5	0	0.8978	0.00030869
SMU.309	regulator-of-sorbitol-operon	SMU.309	SMU.06	GTP-dependent-nucleic-acid-binding-protein-EngD	SMU.06	0	60	5	0	0.9053	0.00030106
SMU.309	regulator-of-sorbitol-operon	SMU.309	SMU.11	hypothetical-protein	SMU.11	0	40	0	1	0.9938	9.64e-05
SMU.309	regulator-of-sorbitol-operon	SMU.309	hprT	hypoxanthine-guanine-phosphoribosyltransferase	SMU.14	0	60	5	0	0.9077	0.00029845
SMU.309	regulator-of-sorbitol-operon	SMU.309	SMU.18	hypothetical-protein	SMU.18	0	80	5	1	0.9469	0.00015554
SMU.309	regulator-of-sorbitol-operon	SMU.309	SMU.33	hypothetical-protein	SMU.33	5	80	15	1	0.998	5.57e-05
SMU.309	regulator-of-sorbitol-operon	SMU.309	purH	bifunctional-phosphoribosylaminoimidazolecarboxamide-formyltransferase/IMP-cyclohydrolase	SMU.37	5	80	15	1	0.9973	6.43e-05
SMU.309	regulator-of-sorbitol-operon	SMU.309	SMU.74	hypothetical-protein	SMU.74	0	60	5	0	0.9411	0.00025533
SMU.309	regulator-of-sorbitol-operon	SMU.309	SMU.104	putative-alpha-glucosidase;-glycosyl-hydrolase	SMU.104	5	100	15	0	0.8271	0.0003003
SMU.309	regulator-of-sorbitol-operon	SMU.309	SMU.160	metallopeptidase	SMU.160	0	60	0	1	0.9571	0.00013515
SMU.309	regulator-of-sorbitol-operon	SMU.309	SMU.201c	putative-transposon-protein	SMU.201c	5	80	15	1	0.9992	3.52e-05
SMU.309	regulator-of-sorbitol-operon	SMU.309	SMU.208c	putative-transposon-protein;-DNA-segregation-ATPase	SMU.208c	0	80	5	1	0.969	0.00010693
SMU.309	regulator-of-sorbitol-operon	SMU.309	uppP	undecaprenyl-pyrophosphate-phosphatase	SMU.244	0	120	5	1	0.8882	0.00015446
SMU.309	regulator-of-sorbitol-operon	SMU.309	SMU.290	putative-L-ascorbate-6-phosphate-lactonase	SMU.290	0	80	5	1	0.7681	0.00033759
SMU.309	regulator-of-sorbitol-operon	SMU.309	SMU.302	hypothetical-protein	SMU.302	5	160	0	1	0.8506	0.00016306
SMU.309	regulator-of-sorbitol-operon	SMU.309	SMU.338	Jag-family-RNA-binding-protein	SMU.338	5	80	15	0	0.9946	9.07e-05
SMU.309	regulator-of-sorbitol-operon	SMU.309	SMU.339	hypothetical-protein	SMU.339	5	80	15	0	0.9862	0.00014011
SMU.309	regulator-of-sorbitol-operon	SMU.309	SMU.428	hypothetical-protein	SMU.428	0	100	5	1	0.9961	0.00018582
SMU.309	regulator-of-sorbitol-operon	SMU.309	SMU.459	putative-ABC-transporter.-amino-acid-binding-protein	SMU.459	0	60	5	1	0.9966	7.27e-05
SMU.309	regulator-of-sorbitol-operon	SMU.309	pepC	cysteine-aminopeptidase-C	SMU.466	0	60	5	1	0.9197	0.00028606
SMU.309	regulator-of-sorbitol-operon	SMU.309	SMU.510c	hypothetical-protein	SMU.510c	5	80	15	1	0.7564	0.0003929
SMU.309	regulator-of-sorbitol-operon	SMU.309	trpE	anthranilate-synthase-component-I	SMU.532	5	80	15	0	0.996	7.77e-05
SMU.309	regulator-of-sorbitol-operon	SMU.309	dpr	peroxide-resistance-protein-Dpr	SMU.540	0	60	5	0	0.9728	0.00018741
SMU.309	regulator-of-sorbitol-operon	SMU.309	SMU.568	putative-amino-acid-ABC-transporter.-ATP-binding-protein	SMU.568	5	80	15	0	0.9925	0.00010465
SMU.309	regulator-of-sorbitol-operon	SMU.309	SMU.589	putative-DNA-binding-protein	SMU.589	0	80	5	0	0.9179	0.00020504
SMU.309	regulator-of-sorbitol-operon	SMU.309	SMU.602	putative-sodium-dependent-transporter	SMU.602	5	80	15	0	0.9631	0.00021285
SMU.309	regulator-of-sorbitol-operon	SMU.309	spaP	cell-surface-antigen-SpaP	SMU.610	0	80	5	0	0.9831	6.58e-05
SMU.309	regulator-of-sorbitol-operon	SMU.309	SMU.616	hypothetical-protein	SMU.616	0	80	5	0	0.8758	0.00025704
SMU.309	regulator-of-sorbitol-operon	SMU.309	SMU.620	hypothetical-protein	SMU.620	5	80	15	0	0.7246	0.00040562
SMU.309	regulator-of-sorbitol-operon	SMU.309	prsA	foldase-protein-PrsA	SMU.648	0	60	5	0	0.9812	0.00015948
SMU.309	regulator-of-sorbitol-operon	SMU.309	SMU.652c	nitrate-ABC-transporter-ATP-binding-protein	SMU.652c	5	80	0	1	0.9618	0.00012438
SMU.309	regulator-of-sorbitol-operon	SMU.309	SMU.662	hypothetical-protein	SMU.662	5	80	15	0	0.878	0.00032597
SMU.309	regulator-of-sorbitol-operon	SMU.309	SMU.694c	putative-ferredoxin-[4Fe-4S]	SMU.694c	0	100	0	0	0.9394	8.24e-05
SMU.309	regulator-of-sorbitol-operon	SMU.309	SMU.695	hypothetical-protein	SMU.695	0	80	5	0	0.9929	3.14e-05
SMU.309	regulator-of-sorbitol-operon	SMU.309	gbpD	putative-glucan-binding-protein-D;-BglB-like-protein	SMU.772	5	80	15	0	0.9323	0.00026858
SMU.309	regulator-of-sorbitol-operon	SMU.309	SMU.800	hypothetical-protein	SMU.800	0	60	5	0	0.9995	2.8e-05
SMU.309	regulator-of-sorbitol-operon	SMU.309	SMU.802	hypothetical-protein	SMU.802	0	60	5	1	0.8806	0.00032379
SMU.309	regulator-of-sorbitol-operon	SMU.309	fol	putative-folyl-polyglutamate-synthetase	SMU.839	0	60	0	0	0.9985	7.1e-06
SMU.309	regulator-of-sorbitol-operon	SMU.309	rplU	50S-ribosomal-protein-L21	SMU.846	5	80	15	0	0.9667	0.00020474
SMU.309	regulator-of-sorbitol-operon	SMU.309	SMU.862	putative-permease	SMU.862	5	80	15	0	0.8074	0.00036933
SMU.309	regulator-of-sorbitol-operon	SMU.309	SMU.864	putative-ABC-transporter.-permease-component	SMU.864	5	80	15	0	0.9282	0.00027475
SMU.309	regulator-of-sorbitol-operon	SMU.309	SMU.866	hypothetical-protein	SMU.866	5	80	15	0	0.9539	0.00023378
SMU.309	regulator-of-sorbitol-operon	SMU.309	galT	galactose-1-phosphate-uridylyltransferase	SMU.887	20	100	20	1	0.8306	0.00035718
SMU.309	regulator-of-sorbitol-operon	SMU.309	pbpX	putative-penicillin-binding-protein.-class-C;-fmt-like-protein	SMU.889	0	60	5	0	0.9478	0.00024417
SMU.309	regulator-of-sorbitol-operon	SMU.309	dapA	dihydrodipicolinate-synthase	SMU.990	0	300	0	0	0.8307	0.00017602
SMU.309	regulator-of-sorbitol-operon	SMU.309	SMU.999	hypothetical-protein	SMU.999	5	80	15	0	0.9707	0.00019343
SMU.309	regulator-of-sorbitol-operon	SMU.309	SMU.1039c	putative-lipopolysaccharide-glycosyltransferase	SMU.1039c	0	80	5	0	0.9593	0.00013187
SMU.309	regulator-of-sorbitol-operon	SMU.309	SMU.1053	redox-sensing-transcriptional-repressor-Rex	SMU.1053	0	60	5	1	0.978	0.00017208
SMU.309	regulator-of-sorbitol-operon	SMU.309	SMU.1056	hypothetical-protein	SMU.1056	0	60	5	1	0.9116	0.00029445
SMU.309	regulator-of-sorbitol-operon	SMU.309	SMU.1106c	phosphoglycerate-mutase-like-protein	SMU.1106c	0	80	5	0	0.9326	0.00018343
SMU.309	regulator-of-sorbitol-operon	SMU.309	SMU.1109c	putative-integral-membrane-protein;-permease	SMU.1109c	5	80	15	0	0.624	0.00043793
SMU.309	regulator-of-sorbitol-operon	SMU.309	ldh	L-lactate-dehydrogenase	SMU.1115	0	80	5	0	0.9022	0.0002266
SMU.309	regulator-of-sorbitol-operon	SMU.309	SMU.1120	ribonucleoside-ABC-transporter,-ATP-binding-protein	SMU.1120	0	80	5	1	0.9144	0.00020961
SMU.309	regulator-of-sorbitol-operon	SMU.309	cdd	cytidine-deaminase	SMU.1122	20	160	20	1	0.9613	7.71e-05
SMU.309	regulator-of-sorbitol-operon	SMU.309	SMU.1158c	hypothetical-protein	SMU.1158c	5	100	15	0	0.8389	0.00029042
SMU.309	regulator-of-sorbitol-operon	SMU.309	SMU.1172c	hypothetical-protein	SMU.1172c	5	80	15	1	0.9859	0.00014133
SMU.309	regulator-of-sorbitol-operon	SMU.309	phnA	putative-alkylphosphonate-uptake-protein	SMU.1180	5	100	15	0	0.9584	0.0001339
SMU.309	regulator-of-sorbitol-operon	SMU.309	mtlA1	PTS-system.-mannitol-specific-enzyme-IIBC-component	SMU.1185	0	80	5	1	0.861	0.00027148
SMU.309	regulator-of-sorbitol-operon	SMU.309	pykF	pyruvate-kinase	SMU.1190	0	120	5	0	0.7912	0.0002536
SMU.309	regulator-of-sorbitol-operon	SMU.309	SMU.1194	putative-ABC-transporter.-ATP-binding-protein	SMU.1194	0	60	5	1	0.9623	0.00021536
SMU.309	regulator-of-sorbitol-operon	SMU.309	ilvE	branched-chain-amino-acid-aminotransferase	SMU.1203	5	80	15	0	0.9999	1.25e-05
SMU.309	regulator-of-sorbitol-operon	SMU.309	SMU.1211	putative-glycerol-3-phosphate-acyltransferase-PlsY	SMU.1211	20	100	20	1	0.9763	0.00017783
SMU.309	regulator-of-sorbitol-operon	SMU.309	pyrC	dihydroorotase	SMU.1214	0	80	5	0	0.8883	0.00024346
SMU.309	regulator-of-sorbitol-operon	SMU.309	SMU.1254	hypothetical-protein	SMU.1254	0	60	5	0	0.9709	0.00019294
SMU.309	regulator-of-sorbitol-operon	SMU.309	SMU.1261c	putative-phosphoribosyl-ATP-pyrophosphohydrolase	SMU.1261c	5	80	15	0	0.8764	0.00032719
SMU.309	regulator-of-sorbitol-operon	SMU.309	SMU.1289c	putative-permease.-chloride-channel	SMU.1289c	0	60	5	1	0.9737	0.00018593
SMU.309	regulator-of-sorbitol-operon	SMU.309	SMU.1290c	putative-permease.-chloride-channel	SMU.1290c	5	160	0	0	0.8302	0.00019333
SMU.309	regulator-of-sorbitol-operon	SMU.309	flaW	flavodoxin	SMU.1294	0	60	5	0	0.9998	1.77e-05
SMU.309	regulator-of-sorbitol-operon	SMU.309	SMU.1307c	hypothetical-protein	SMU.1307c	0	60	5	1	0.9187	0.00028703
SMU.309	regulator-of-sorbitol-operon	SMU.309	ftsX	putative-cell-division-protein-FtsX	SMU.1324	0	60	5	0	0.9821	0.00015611
SMU.309	regulator-of-sorbitol-operon	SMU.309	SMU.1349	hypothetical-protein	SMU.1349	20	160	20	1	0.8729	0.00020579
SMU.309	regulator-of-sorbitol-operon	SMU.309	SMU.1352	putative-transposase	SMU.1352	5	80	0	0	0.9583	0.00013411
SMU.309	regulator-of-sorbitol-operon	SMU.309	SMU.1365c	permease	SMU.1365c	5	80	15	0	0.9616	0.00021619
SMU.309	regulator-of-sorbitol-operon	SMU.309	leuA	2-isopropylmalate-synthase	SMU.1384	0	60	5	1	0.8964	0.00031018
SMU.309	regulator-of-sorbitol-operon	SMU.309	SMU.1412c	putative-ABC-transporter.-membrane-protein-subunit-and-ATP-binding-protein	SMU.1412c	0	60	5	0	0.9469	0.00024555
SMU.309	regulator-of-sorbitol-operon	SMU.309	SMU.1419	putative-transcriptional-regulator	SMU.1419	0	60	5	0	0.9148	0.00029079
SMU.309	regulator-of-sorbitol-operon	SMU.309	SMU.1521	putative-amino-acid-ABC-transporter.-permease-protein	SMU.1521	0	100	5	1	0.9777	4.28e-05
SMU.309	regulator-of-sorbitol-operon	SMU.309	atpF	F0F1-ATP-synthase-subunit-B	SMU.1532	0	60	5	0	0.9956	8.19e-05
SMU.309	regulator-of-sorbitol-operon	SMU.309	SMU.1636c	hypothetical-protein	SMU.1636c	0	300	5	1	0.9449	4.3e-05
SMU.309	regulator-of-sorbitol-operon	SMU.309	livG	putative-branched-chain-amino-acid-ABC-transporter.-ATP-binding-protein	SMU.1666	0	60	5	1	0.9996	2.53e-05
SMU.309	regulator-of-sorbitol-operon	SMU.309	livM	putative-branched-chain-amino-acid-ABC-transporter.-permease-protein	SMU.1667	0	60	5	1	0.9925	0.00010583
SMU.309	regulator-of-sorbitol-operon	SMU.309	SMU.1710c	hypothetical-protein	SMU.1710c	0	60	5	1	0.9964	7.48e-05
SMU.309	regulator-of-sorbitol-operon	SMU.309	acpP	acyl-carrier-protein	SMU.1743	0	120	5	0	0.8245	0.00022186
SMU.309	regulator-of-sorbitol-operon	SMU.309	SMU.1790c	putative-transcriptional-regulator	SMU.1790c	5	120	15	1	0.9732	5.36e-05
SMU.309	regulator-of-sorbitol-operon	SMU.309	SMU.1800c	hypothetical-protein	SMU.1800c	5	80	15	1	0.9858	0.00014187
SMU.309	regulator-of-sorbitol-operon	SMU.309	pepP	putative-aminopeptidase-P	SMU.1850	5	80	15	1	0.999	4.03e-05
SMU.309	regulator-of-sorbitol-operon	SMU.309	SMU.1879	putative-PTS-system.-mannose-specific-component-IID	SMU.1879	5	80	15	0	0.9786	0.00016883
SMU.309	regulator-of-sorbitol-operon	SMU.309	SMU.1896c	hypothetical-protein	SMU.1896c	5	80	0	0	0.9999	4.8e-07
SMU.309	regulator-of-sorbitol-operon	SMU.309	SMU.1904c	hypothetical-protein	SMU.1904c	5	80	0	1	0.835	0.00029301
SMU.309	regulator-of-sorbitol-operon	SMU.309	comC	competence-stimulating-peptide.-precursor	SMU.1915	5	80	15	1	0.9948	8.9e-05
SMU.309	regulator-of-sorbitol-operon	SMU.309	engA	GTP-binding-protein-EngA	SMU.1920	0	80	5	1	0.8353	0.00029281
SMU.309	regulator-of-sorbitol-operon	SMU.309	rplX	50S-ribosomal-protein-L24	SMU.2016	0	60	5	1	0.986	0.00014079
SMU.309	regulator-of-sorbitol-operon	SMU.309	rplP	50S-ribosomal-protein-L16	SMU.2020	0	60	5	1	0.9696	0.00019752
SMU.309	regulator-of-sorbitol-operon	SMU.309	SMU.2055	putative-acetyltransferase	SMU.2055	0	60	5	0	0.9375	0.00026098
SMU.309	regulator-of-sorbitol-operon	SMU.309	ruvA	Holliday-junction-DNA-helicase-RuvA	SMU.2088	0	60	5	0	0.9627	0.00021359
SMU.309	regulator-of-sorbitol-operon	SMU.309	mutL	DNA-mismatch-repair-protein	SMU.2089	20	80	0	0	0.9158	0.00028987
SMU.309	regulator-of-sorbitol-operon	SMU.309	SMU.2094c	hypothetical-protein	SMU.2094c	0	60	5	0	0.938	0.00026022
SMU.309	regulator-of-sorbitol-operon	SMU.309	hisS	histidyl-tRNA-synthetase	SMU.2102	0	60	5	0	0.9529	0.00023505
SMU.309	regulator-of-sorbitol-operon	SMU.309	SMU.2109	putative-MDR-permease;-multidrug-efflux-pump	SMU.2109	0	80	5	1	0.9983	8.45e-06
SMU.309	regulator-of-sorbitol-operon	SMU.309	SMU.2127	putative-succinate-semialdehyde-dehydrogenase	SMU.2127	0	60	5	0	0.9818	0.00015726
SMU.309	regulator-of-sorbitol-operon	SMU.309	SMU.2137c	hypothetical-protein	SMU.2137c	0	60	5	0	0.9349	0.00026502
SMU.309	regulator-of-sorbitol-operon	SMU.309	rplI	50S-ribosomal-protein-L9	SMU.2139c	0	60	5	0	0.9708	0.00019316
SMU.309	regulator-of-sorbitol-operon	SMU.309	pgsA	putative-phosphotidylglycerophosphate-synthase	SMU.2151	0	60	5	0	0.9675	0.00020199
SMU.309	regulator-of-sorbitol-operon	SMU.309	SMU.2152c	hypothetical-protein	SMU.2152c	0	60	5	0	0.9941	9.39e-05
SMU.309	regulator-of-sorbitol-operon	SMU.309	htrA	serine-protease-HtrA	SMU.2164	0	60	5	0	0.9619	0.00021555
SMU.310	sorbitol-operon-activator	SMU.310	SMU.13	putative-cell-cycle-protein	SMU.13	0	80	5	1	0.7377	0.00035365
SMU.310	sorbitol-operon-activator	SMU.310	acpP	acyl-carrier-protein	SMU.27	0	60	0	1	0.4569	0.00045151
SMU.310	sorbitol-operon-activator	SMU.310	SMU.44	DNA-mismatch-repair-protein	SMU.44	0	80	5	1	0.9932	3.02e-05
SMU.310	sorbitol-operon-activator	SMU.310	polC	DNA-polymerase-III-PolC	SMU.123	0	80	5	1	0.8953	0.00023464
SMU.310	sorbitol-operon-activator	SMU.310	SMU.208c	putative-transposon-protein;-DNA-segregation-ATPase	SMU.208c	5	80	15	1	0.9957	8.12e-05
SMU.310	sorbitol-operon-activator	SMU.310	SMU.503c	hypothetical-protein	SMU.503c	0	60	0	1	0.618	0.00040357
SMU.310	sorbitol-operon-activator	SMU.310	trpE	anthranilate-synthase-component-I	SMU.532	0	60	0	0	0.8582	0.00027392
SMU.310	sorbitol-operon-activator	SMU.310	ftsA	cell-division-protein-FtsA	SMU.551	0	60	5	0	0.999	4.03e-05
SMU.310	sorbitol-operon-activator	SMU.310	gbpD	putative-glucan-binding-protein-D;-BglB-like-protein	SMU.772	0	60	0	0	0.8933	0.00023707
SMU.310	sorbitol-operon-activator	SMU.310	SMU.848	hypothetical-protein	SMU.848	0	60	0	0	0.993	3.09e-05
SMU.310	sorbitol-operon-activator	SMU.310	rpsP	30S-ribosomal-protein-S16	SMU.865	0	60	0	0	0.8774	0.00025536
SMU.310	sorbitol-operon-activator	SMU.310	msmG	multiple-sugar-binding-ABC-transporter.-permease-protein-MsmG	SMU.880	0	40	0	0	0.9593	0.0002222
SMU.310	sorbitol-operon-activator	SMU.310	rplL	50S-ribosomal-protein-L7/L12	SMU.960	20	120	20	0	0.8415	0.00028874
SMU.310	sorbitol-operon-activator	SMU.310	SMU.961	hypothetical-protein	SMU.961	0	60	5	1	0.9926	0.00010521
SMU.310	sorbitol-operon-activator	SMU.310	SMU.992	hypothetical-protein	SMU.992	0	60	5	0	0.9972	6.63e-05
SMU.310	sorbitol-operon-activator	SMU.310	rnhB	ribonuclease-HII	SMU.994	0	60	5	0	0.9966	7.27e-05
SMU.310	sorbitol-operon-activator	SMU.310	SMU.1053	redox-sensing-transcriptional-repressor-Rex	SMU.1053	20	100	0	1	0.7859	0.00032745
SMU.310	sorbitol-operon-activator	SMU.310	opuBa	putative-ABC-transporter.-ATP-binding-protein.-choline-transporter	SMU.1096	0	40	0	0	0.9999	1.25e-05
SMU.310	sorbitol-operon-activator	SMU.310	cdd	cytidine-deaminase	SMU.1122	20	100	20	1	0.9888	0.00012727
SMU.310	sorbitol-operon-activator	SMU.310	deoC	deoxyribose-phosphate-aldolase	SMU.1123	0	60	5	0	0.9998	6e-08
SMU.310	sorbitol-operon-activator	SMU.310	SMU.1131c	hypothetical-protein	SMU.1131c	0	60	5	1	0.9854	0.00014225
SMU.310	sorbitol-operon-activator	SMU.310	rpsA	30S-ribosomal-protein-S1	SMU.1200	0	80	5	0	0.8611	0.00027181
SMU.310	sorbitol-operon-activator	SMU.310	SMU.1249c	hypothetical-protein	SMU.1249c	5	80	15	0	0.9736	0.00018514
SMU.310	sorbitol-operon-activator	SMU.310	SMU.1257c	hypothetical-protein	SMU.1257c	20	120	0	0	0.8523	0.00023133
SMU.310	sorbitol-operon-activator	SMU.310	SMU.1278c	hypothetical-protein	SMU.1278c	0	80	0	0	0.9131	0.00015631
SMU.310	sorbitol-operon-activator	SMU.310	SMU.1305c	hypothetical-protein	SMU.1305c	20	160	0	1	0.7063	0.00032542
SMU.310	sorbitol-operon-activator	SMU.310	SMU.1361c	TetR-family-transcriptional-regulator	SMU.1361c	0	60	0	0	0.3368	0.00047458
SMU.310	sorbitol-operon-activator	SMU.310	SMU.1391c	hypothetical-protein	SMU.1391c	20	100	20	1	0.913	0.00029319
SMU.310	sorbitol-operon-activator	SMU.310	gbpC	glucan-binding-protein-C.-GbpC	SMU.1396	0	60	0	0	0.714	0.00036562
SMU.310	sorbitol-operon-activator	SMU.310	epsC	putative-UDP-N-acetylglucosamine-2-epimerase	SMU.1437	5	80	15	0	0.741	0.00039915
SMU.310	sorbitol-operon-activator	SMU.310	SMU.1484c	hypothetical-protein	SMU.1484c	0	40	0	0	0.7563	0.0003922
SMU.310	sorbitol-operon-activator	SMU.310	SMU.1485c	putative-endonuclease	SMU.1485c	20	100	0	1	0.7103	0.00036754
SMU.310	sorbitol-operon-activator	SMU.310	lacR	lactose-repressor	SMU.1498	5	80	15	0	0.9827	0.00015391
SMU.310	sorbitol-operon-activator	SMU.310	vicR	response-regulator-VicR	SMU.1517	0	100	0	0	0.9761	2.75e-05
SMU.310	sorbitol-operon-activator	SMU.310	glnQ	putative-amino-acid-ABC-transporter.-ATP-binding-protein	SMU.1519	5	120	15	1	0.9487	0.00010134
SMU.310	sorbitol-operon-activator	SMU.310	livF	putative-branched-chain-amino-acid-ABC-transporter.-ATP-binding-protein	SMU.1665	5	100	15	1	0.9981	9.21e-06
SMU.310	sorbitol-operon-activator	SMU.310	trkA	potassium-transporter-peripheral-membrane-component	SMU.1708	20	120	0	0	0.8409	0.0002417
SMU.310	sorbitol-operon-activator	SMU.310	SMU.1721c	putative-diaminopimelate-decarboxylase	SMU.1721c	0	100	5	1	0.9933	0.0003944
SMU.310	sorbitol-operon-activator	SMU.310	SMU.1729c	putative-aminodeoxychorismate-lyase-(fragment)	SMU.1729c	0	60	5	0	0.9793	0.00016742
SMU.310	sorbitol-operon-activator	SMU.310	SMU.1800c	hypothetical-protein	SMU.1800c	0	80	5	1	0.7853	0.00032783
SMU.310	sorbitol-operon-activator	SMU.310	SMU.1945	hypothetical-protein	SMU.1945	0	40	0	1	0.9924	0.00010531
SMU.310	sorbitol-operon-activator	SMU.310	SMU.1963c	putative-sugar-binding-periplasmic-protein	SMU.1963c	0	80	5	0	0.8526	0.00027903
SMU.310	sorbitol-operon-activator	SMU.310	SMU.2058	putative-transcriptional-regulator	SMU.2058	0	100	5	0	0.9923	0.0005394
SMU.310	sorbitol-operon-activator	SMU.310	spxB	transcriptional-regulator-Spx	SMU.2084c	20	100	0	0	0.6538	0.00039041
SMU.310	sorbitol-operon-activator	SMU.310	cinA	competence-damage-inducible-protein-A	SMU.2086	0	40	0	1	0.8459	0.0003483
SMU.310	sorbitol-operon-activator	SMU.310	SMU.2090c	hypothetical-protein	SMU.2090c	0	80	5	1	0.7794	0.000331
SMU.310	sorbitol-operon-activator	SMU.310	SMU.2096c	hypothetical-protein	SMU.2096c	20	160	0	0	0.7907	0.00025396
SMU.310	sorbitol-operon-activator	SMU.310	SMU.2100c	hypothetical-protein	SMU.2100c	0	40	0	0	0.9995	2.84e-05
SMU.310	sorbitol-operon-activator	SMU.310	rplI	50S-ribosomal-protein-L9	SMU.2139c	0	100	5	0	0.987	0.0014326
SMU.310	sorbitol-operon-activator	SMU.310	SMU.2158c	tryptophanyl-tRNA-synthetase-II	SMU.2158c	0	100	5	0	0.9952	0.0002146
SMU.331	putative-transcriptional-regulator	SMU.331	SMU.199c	hypothetical-protein	SMU.199c	0	40	0	0	0.8686	0.00033307
SMU.331	putative-transcriptional-regulator	SMU.331	pbp2x	putative-penicillin-binding-protein-2X	SMU.455	0	40	0	1	0.8529	0.0003441
SMU.331	putative-transcriptional-regulator	SMU.331	trpD	anthranilate-phosphoribosyltransferase	SMU.534	20	200	20	0	0.1288	0.00049816
SMU.331	putative-transcriptional-regulator	SMU.331	epsC	putative-UDP-N-acetylglucosamine-2-epimerase	SMU.1437	20	200	0	0	0.5349	0.00040979
SMU.345c	hypothetical-protein	SMU.345c	recO	DNA-repair-protein-RecO	SMU.25	0	60	5	1	0.9898	0.00012219
SMU.345c	hypothetical-protein	SMU.345c	SMU.44	DNA-mismatch-repair-protein	SMU.44	0	60	5	1	0.9824	0.00015567
SMU.345c	hypothetical-protein	SMU.345c	SMU.45	hypothetical-protein	SMU.45	5	80	0	1	0.7337	0.00035556
SMU.345c	hypothetical-protein	SMU.345c	SMU.101	putative-sorbose-PTS-system.-IIC-component	SMU.101	0	60	5	0	0.9983	5.17e-05
SMU.345c	hypothetical-protein	SMU.345c	SMU.104	putative-alpha-glucosidase;-glycosyl-hydrolase	SMU.104	0	60	5	0	0.985	0.00014404
SMU.345c	hypothetical-protein	SMU.345c	SMU.151	hypothetical-protein	SMU.151	20	120	0	0	0.8757	0.00020456
SMU.345c	hypothetical-protein	SMU.345c	SMU.196c	putative-transfer-protein	SMU.196c	0	60	5	1	0.3404	0.00048239
SMU.345c	hypothetical-protein	SMU.345c	SMU.197c	hypothetical-protein	SMU.197c	0	40	0	1	0.9926	0.00010521
SMU.345c	hypothetical-protein	SMU.345c	ilvH	acetolactate-synthase-3-regulatory-subunit	SMU.232	0	60	5	0	0.9932	0.00010018
SMU.345c	hypothetical-protein	SMU.345c	nifS	putative-NifS-protein-homologue.-class-V-aminotransferase	SMU.249	0	60	5	1	0.9162	0.00028966
SMU.345c	hypothetical-protein	SMU.345c	SMU.251	ABC-transporter-membrane-protein	SMU.251	0	100	0	1	0.375	0.00047383
SMU.345c	hypothetical-protein	SMU.345c	oppF	putative-oligopeptide-ABC-transporter.-ATP-binding-protein-OppF	SMU.259	0	160	0	0	0.7554	0.00025033
SMU.345c	hypothetical-protein	SMU.345c	SMU.328	putative-carbonic-anhydrase	SMU.328	20	100	0	1	0.998	9.66e-06
SMU.345c	hypothetical-protein	SMU.345c	SMU.334	argininosuccinate-synthase	SMU.334	0	100	5	0	0.985	0.0017516
SMU.345c	hypothetical-protein	SMU.345c	SMU.335	argininosuccinate-lyase	SMU.335	0	100	5	0	0.9991	6.81e-06
SMU.345c	hypothetical-protein	SMU.345c	SMU.385	putative-glycoprotein-endopeptidase	SMU.385	0	60	5	1	0.8968	0.00030975
SMU.345c	hypothetical-protein	SMU.345c	SMU.386	putative-ribosomal-protein-alanine-acetyltransferase	SMU.386	0	60	5	1	0.9538	0.00023389
SMU.345c	hypothetical-protein	SMU.345c	SMU.387	putative-DNA-binding/iron-metalloprotein/AP-endonuclease	SMU.387	0	60	5	1	0.9567	0.00022811
SMU.345c	hypothetical-protein	SMU.345c	pfl	pyruvate-formate-lyase	SMU.402	5	160	15	1	0.6221	0.00038063
SMU.345c	hypothetical-protein	SMU.345c	nusA	transcription-elongation-factor-NusA	SMU.418	0	60	5	0	0.9906	0.0001163
SMU.345c	hypothetical-protein	SMU.345c	SMU.483	putative-phosphoprotein-phosphatase-(pppL-protein)	SMU.483	0	100	5	0	0.9655	6.84e-05
SMU.345c	hypothetical-protein	SMU.345c	SMU.501	hypothetical-protein	SMU.501	0	60	5	0	0.973	0.0001869
SMU.345c	hypothetical-protein	SMU.345c	trpD	anthranilate-phosphoribosyltransferase	SMU.534	0	60	5	0	0.9375	0.00026098
SMU.345c	hypothetical-protein	SMU.345c	trpB	tryptophan-synthase-subunit-beta	SMU.537	0	60	5	0	0.9925	0.00010465
SMU.345c	hypothetical-protein	SMU.345c	prfC	peptide-chain-release-factor-3	SMU.608	0	60	5	0	0.9345	0.00026563
SMU.345c	hypothetical-protein	SMU.345c	sod	putative-manganese-type-superoxide-dismutase.-Fe/Mn-SOD	SMU.629	0	80	0	0	0.9986	2.9e-05
SMU.345c	hypothetical-protein	SMU.345c	SMU.652c	nitrate-ABC-transporter-ATP-binding-protein	SMU.652c	0	60	5	1	0.9985	4.94e-05
SMU.345c	hypothetical-protein	SMU.345c	SMU.659	putative-response-regulator-SpaR	SMU.659	0	60	5	0	0.7518	0.00039468
SMU.345c	hypothetical-protein	SMU.345c	lmrB	putative-drug-export-protein;-multidrug-resistance-protein	SMU.745	0	60	5	0	0.984	0.00014869
SMU.345c	hypothetical-protein	SMU.345c	lysS	lysyl-tRNA-synthetase	SMU.773c	0	60	5	0	0.9606	0.00021873
SMU.345c	hypothetical-protein	SMU.345c	SMU.820	hypothetical-protein	SMU.820	0	80	5	0	0.8419	0.00028849
SMU.345c	hypothetical-protein	SMU.345c	pyrB	aspartate-carbamoyltransferase-catalytic-subunit	SMU.858	5	80	0	0	0.7255	0.00035946
SMU.345c	hypothetical-protein	SMU.345c	pyrA	carbamoyl-phosphate-synthase-small-subunit	SMU.859	5	80	0	0	0.6738	0.00038236
SMU.345c	hypothetical-protein	SMU.345c	dexB	dextran-glucosidase-DexB	SMU.883	0	60	5	0	0.978	0.00017081
SMU.345c	hypothetical-protein	SMU.345c	galR	galactose-operon-repressor-GalR	SMU.885	0	80	5	0	0.8154	0.00030852
SMU.345c	hypothetical-protein	SMU.345c	SMU.913	glutamate-dehydrogenase	SMU.913	0	60	5	0	0.9994	3.06e-05
SMU.345c	hypothetical-protein	SMU.345c	SMU.922	putative-ABC-transporter.-ATP-binding-protein	SMU.922	0	60	5	0	0.9644	0.00020989
SMU.345c	hypothetical-protein	SMU.345c	SMU.963c	putative-deacetylase	SMU.963c	0	60	5	0	0.8672	0.00033422
SMU.345c	hypothetical-protein	SMU.345c	SMU.992	hypothetical-protein	SMU.992	0	160	5	0	0.9083	0.00011188
SMU.345c	hypothetical-protein	SMU.345c	SMU.1014	hypothetical-protein	SMU.1014	0	40	0	1	0.9974	6.42e-05
SMU.345c	hypothetical-protein	SMU.345c	SMU.1056	hypothetical-protein	SMU.1056	5	80	15	1	0.9913	0.00011333
SMU.345c	hypothetical-protein	SMU.345c	wapE	cell-wall-protein.-WapE	SMU.1091	0	60	5	0	0.9999	1.25e-05
SMU.345c	hypothetical-protein	SMU.345c	opuBa	putative-ABC-transporter.-ATP-binding-protein.-choline-transporter	SMU.1096	0	60	0	0	0.9908	3.94e-05
SMU.345c	hypothetical-protein	SMU.345c	SMU.1100c	putative-permease	SMU.1100c	0	60	5	0	0.9997	2.14e-05
SMU.345c	hypothetical-protein	SMU.345c	SMU.1112c	hypothetical-protein	SMU.1112c	0	60	5	0	0.9916	0.00011046
SMU.345c	hypothetical-protein	SMU.345c	SMU.1116c	hypothetical-protein	SMU.1116c	0	60	5	0	0.995	8.67e-05
SMU.345c	hypothetical-protein	SMU.345c	SMU.1165c	putative-transcription-regulator	SMU.1165c	0	60	0	0	0.9844	6.14e-05
SMU.345c	hypothetical-protein	SMU.345c	SMU.1193	putative-transcriptional-regulator	SMU.1193	5	80	15	1	0.9595	0.00022176
SMU.345c	hypothetical-protein	SMU.345c	ilvE	branched-chain-amino-acid-aminotransferase	SMU.1203	0	60	5	0	0.7248	0.0004055
SMU.345c	hypothetical-protein	SMU.345c	cpsY	putative-transcriptional-regulator	SMU.1225	0	60	5	0	0.9719	0.0001904
SMU.345c	hypothetical-protein	SMU.345c	SMU.1260c	hypothetical-protein	SMU.1260c	0	60	5	0	0.9081	0.00029798
SMU.345c	hypothetical-protein	SMU.345c	SMU.1267c	hypothetical-protein	SMU.1267c	0	60	5	0	0.9912	0.00011294
SMU.345c	hypothetical-protein	SMU.345c	serB	putative-phosphoserine-phosphatase	SMU.1269	0	60	5	0	0.991	0.00011425
SMU.345c	hypothetical-protein	SMU.345c	gyrB	DNA-gyrase-subunit-B	SMU.1277	0	60	5	0	0.8738	0.00032937
SMU.345c	hypothetical-protein	SMU.345c	SMU.1289c	putative-permease.-chloride-channel	SMU.1289c	5	80	15	1	0.9566	0.0002284
SMU.345c	hypothetical-protein	SMU.345c	SMU.1299c	putative-acetate-kinase	SMU.1299c	0	60	0	0	0.8882	0.00024355
SMU.345c	hypothetical-protein	SMU.345c	SMU.1305c	hypothetical-protein	SMU.1305c	5	80	15	1	0.9643	0.00021075
SMU.345c	hypothetical-protein	SMU.345c	SMU.1319c	hypothetical-protein	SMU.1319c	0	60	5	0	0.9977	5.98e-05
SMU.345c	hypothetical-protein	SMU.345c	SMU.1321c	hypothetical-protein	SMU.1321c	0	60	5	0	0.9499	0.00024044
SMU.345c	hypothetical-protein	SMU.345c	SMU.1352	putative-transposase	SMU.1352	0	80	5	0	0.9801	7.63e-05
SMU.345c	hypothetical-protein	SMU.345c	SMU.1361c	TetR-family-transcriptional-regulator	SMU.1361c	0	60	5	0	0.9564	0.00022767
SMU.345c	hypothetical-protein	SMU.345c	SMU.1365c	permease	SMU.1365c	0	60	5	0	0.7292	0.00040372
SMU.345c	hypothetical-protein	SMU.345c	SMU.1367c	hypothetical-protein	SMU.1367c	0	60	5	0	0.8566	0.00034173
SMU.345c	hypothetical-protein	SMU.345c	leuD	isopropylmalate-isomerase-small-subunit	SMU.1381	5	80	15	1	0.9787	0.00016941
SMU.345c	hypothetical-protein	SMU.345c	leuA	2-isopropylmalate-synthase	SMU.1384	5	80	15	1	0.8796	0.00032447
SMU.345c	hypothetical-protein	SMU.345c	gbpC	glucan-binding-protein-C.-GbpC	SMU.1396	0	60	5	0	0.7936	0.0003763
SMU.345c	hypothetical-protein	SMU.345c	SMU.1420	putative-oxidoreductase	SMU.1420	5	240	15	0	0.7325	0.00026708
SMU.345c	hypothetical-protein	SMU.345c	SMU.1432c	putative-endoglucanase-precursor	SMU.1432c	0	60	5	0	0.93	0.00027181
SMU.345c	hypothetical-protein	SMU.345c	SMU.1435c	hypothetical-protein	SMU.1435c	0	60	5	0	0.8523	0.00034448
SMU.345c	hypothetical-protein	SMU.345c	SMU.1436c	hypothetical-protein	SMU.1436c	0	60	5	0	0.9292	0.00027303
SMU.345c	hypothetical-protein	SMU.345c	vacB	putative-exoribonuclease-R-(RNase-R)	SMU.1607	20	80	0	1	0.9459	0.0002485
SMU.345c	hypothetical-protein	SMU.345c	livK	putative-ABC-transporter.-branched-chain-amino-acid-binding-protein	SMU.1669	0	60	5	0	0.9967	7.19e-05
SMU.345c	hypothetical-protein	SMU.345c	dltA	D-alanine--poly(phosphoribitol)-ligase-subunit-1	SMU.1691	5	160	0	1	0.6214	0.00035402
SMU.345c	hypothetical-protein	SMU.345c	trkA	potassium-transporter-peripheral-membrane-component	SMU.1708	5	80	15	0	0.9959	7.86e-05
SMU.345c	hypothetical-protein	SMU.345c	SMU.1750c	hypothetical-protein	SMU.1750c	0	60	5	0	0.9812	0.00015948
SMU.345c	hypothetical-protein	SMU.345c	SMU.1760c	hypothetical-protein	SMU.1760c	0	60	5	0	0.9682	0.00020015
SMU.345c	hypothetical-protein	SMU.345c	SMU.1763c	hypothetical-protein	SMU.1763c	0	60	5	0	0.9898	0.00012098
SMU.345c	hypothetical-protein	SMU.345c	SMU.1795c	hypothetical-protein	SMU.1795c	0	60	5	1	0.9883	0.00012863
SMU.345c	hypothetical-protein	SMU.345c	SMU.1798c	hypothetical-protein	SMU.1798c	0	120	0	1	0.9919	1.52e-05
SMU.345c	hypothetical-protein	SMU.345c	SMU.1876	hypothetical-protein	SMU.1876	0	100	5	0	0.9146	0.00015363
SMU.345c	hypothetical-protein	SMU.345c	SMU.1895c	hypothetical-protein	SMU.1895c	0	80	5	0	0.8999	0.00022909
SMU.345c	hypothetical-protein	SMU.345c	SMU.1909c	hypothetical-protein	SMU.1909c	0	80	5	1	0.7089	0.00036811
SMU.345c	hypothetical-protein	SMU.345c	SMU.1910c	hypothetical-protein	SMU.1910c	0	80	5	1	0.6551	0.0003911
SMU.345c	hypothetical-protein	SMU.345c	comC	competence-stimulating-peptide.-precursor	SMU.1915	0	60	5	1	0.9881	0.00013098
SMU.345c	hypothetical-protein	SMU.345c	htpX	heat-shock-protein-HtpX	SMU.1929	0	120	0	1	0.8636	0.00014972
SMU.345c	hypothetical-protein	SMU.345c	SMU.1945	hypothetical-protein	SMU.1945	0	200	0	1	0.9212	7.27e-05
SMU.345c	hypothetical-protein	SMU.345c	SMU.1946	hypothetical-protein	SMU.1946	0	240	0	1	0.9086	8.16e-05
SMU.345c	hypothetical-protein	SMU.345c	SMU.1970c	putative-phenylalanyl-tRNA-synthetase.-beta-subunit	SMU.1970c	20	200	0	1	0.9937	1.65e-06
SMU.345c	hypothetical-protein	SMU.345c	rplF	50S-ribosomal-protein-L6	SMU.2011	5	100	15	1	0.9854	5.85e-05
SMU.345c	hypothetical-protein	SMU.345c	SMU.2055	putative-acetyltransferase	SMU.2055	5	80	15	0	0.9713	0.00019173
SMU.345c	hypothetical-protein	SMU.345c	SMU.2071	putative-anaerobic-ribonucleotide-reductase-activating-protein	SMU.2071	0	60	5	1	0.7244	0.00040454
SMU.345c	hypothetical-protein	SMU.345c	SMU.2073c	hypothetical-protein	SMU.2073c	0	60	5	1	0.8469	0.00034768
SMU.345c	hypothetical-protein	SMU.345c	SMU.2091c	DNA-mismatch-repair-protein-MutS	SMU.2091c	20	100	0	1	0.9618	0.00012438
SMU.345c	hypothetical-protein	SMU.345c	SMU.2100c	hypothetical-protein	SMU.2100c	0	40	0	0	0.9997	2.14e-05
SMU.345c	hypothetical-protein	SMU.345c	SMU.2120c	putative-3-methyladenine-DNA-glycosylase	SMU.2120c	5	160	0	1	0.9006	0.00011191
SMU.345c	hypothetical-protein	SMU.345c	SMU.2165	putative-SpoJ	SMU.2165	0	60	5	1	0.9899	0.00012146
purR	pur-operon-repressor	SMU.356	SMU.06	GTP-dependent-nucleic-acid-binding-protein-EngD	SMU.06	0	80	5	0	0.496	0.00044224
purR	pur-operon-repressor	SMU.356	SMU.18	hypothetical-protein	SMU.18	0	60	5	1	0.9996	2.53e-05
purR	pur-operon-repressor	SMU.356	SMU.45	hypothetical-protein	SMU.45	20	100	0	1	0.8085	0.00031225
purR	pur-operon-repressor	SMU.356	SMU.73	hypothetical-protein	SMU.73	0	80	5	0	0.7889	0.0003258
purR	pur-operon-repressor	SMU.356	SMU.87	hypothetical-protein	SMU.87	0	60	5	1	0.9478	0.00024491
purR	pur-operon-repressor	SMU.356	SMU.118c	putative-esterase	SMU.118c	20	160	0	1	0.9269	0.00010248
purR	pur-operon-repressor	SMU.356	adh	putative-alcohol-dehydrogenase-class-III	SMU.119	20	160	0	1	0.925	0.00010508
purR	pur-operon-repressor	SMU.356	def	peptide-deformylase	SMU.143c	0	80	5	0	0.9255	0.00019457
purR	pur-operon-repressor	SMU.356	SMU.149	putative-transposase	SMU.149	0	80	5	0	0.9006	0.00022835
purR	pur-operon-repressor	SMU.356	SMU.187c	hypothetical-protein	SMU.187c	20	160	0	1	0.8549	0.00019119
purR	pur-operon-repressor	SMU.356	SMU.198c	putative-conjugative-transposon-protein	SMU.198c	0	80	0	1	0.9976	8.12e-05
purR	pur-operon-repressor	SMU.356	SMU.200c	hypothetical-protein	SMU.200c	0	60	5	1	0.9245	0.00027984
purR	pur-operon-repressor	SMU.356	SMU.209c	hypothetical-protein	SMU.209c	0	60	5	1	0.9981	5.52e-05
purR	pur-operon-repressor	SMU.356	SMU.215c	hypothetical-protein	SMU.215c	20	100	20	1	0.9894	0.0001243
purR	pur-operon-repressor	SMU.356	SMU.241c	putative-ABC-transporter.-ATP-binding-protein;-amino-acid-transport-system	SMU.241c	0	200	5	1	0.9486	4.7e-05
purR	pur-operon-repressor	SMU.356	SMU.242c	putative-amino-acid-ABC-transporter.-permease-protein.-glutamine-transport-system	SMU.242c	0	200	5	1	0.9412	5.5e-05
purR	pur-operon-repressor	SMU.356	SMU.251	ABC-transporter-membrane-protein	SMU.251	20	100	0	1	0.9749	9.05e-05
purR	pur-operon-repressor	SMU.356	oppD	putative-oligopeptide-ABC-transporter.-ATP-binding-protein-OppD	SMU.258	0	80	5	1	0.9859	5.68e-05
purR	pur-operon-repressor	SMU.356	oppF	putative-oligopeptide-ABC-transporter.-ATP-binding-protein-OppF	SMU.259	20	200	0	0	0.8803	0.00014259
purR	pur-operon-repressor	SMU.356	SMU.290	putative-L-ascorbate-6-phosphate-lactonase	SMU.290	0	60	5	1	0.9811	0.00016064
purR	pur-operon-repressor	SMU.356	SMU.303	hypothetical-protein	SMU.303	20	100	0	1	0.858	0.00027377
purR	pur-operon-repressor	SMU.356	SMU.305	hypothetical-protein	SMU.305	20	100	0	1	0.9475	0.00015409
purR	pur-operon-repressor	SMU.356	SMU.329	hypothetical-protein	SMU.329	20	100	0	1	0.9446	0.00016006
purR	pur-operon-repressor	SMU.356	gltA	glutamate-synthase-(large-subunit)	SMU.365	0	60	5	1	0.9981	5.52e-05
purR	pur-operon-repressor	SMU.356	gltD	glutamate-synthase-subunit-beta	SMU.366	0	60	5	1	0.9954	8.39e-05
purR	pur-operon-repressor	SMU.356	SMU.391c	hypothetical-protein	SMU.391c	20	120	20	0	0.9646	0.00012007
purR	pur-operon-repressor	SMU.356	pfl	pyruvate-formate-lyase	SMU.402	0	160	5	1	0.9847	7.7e-06
purR	pur-operon-repressor	SMU.356	SMU.459	putative-ABC-transporter.-amino-acid-binding-protein	SMU.459	0	80	5	1	0.8817	0.0002506
purR	pur-operon-repressor	SMU.356	pepC	cysteine-aminopeptidase-C	SMU.466	0	80	5	1	0.8779	0.00025479
purR	pur-operon-repressor	SMU.356	priA	primosome-assembly-protein-PriA	SMU.480	0	60	5	1	0.9793	0.00016742
purR	pur-operon-repressor	SMU.356	SMU.514	putative-transcriptional-regulator	SMU.514	0	60	5	1	0.9924	0.00010652
purR	pur-operon-repressor	SMU.356	SMU.641	putative-oxidoreductase	SMU.641	20	100	0	1	0.9512	0.00014751
purR	pur-operon-repressor	SMU.356	SMU.695	hypothetical-protein	SMU.695	0	60	5	0	0.9889	0.00012548
purR	pur-operon-repressor	SMU.356	SMU.770c	manganese-transporter/possible-HitA-ferric-iron-binding-periplasmic-protein	SMU.770c	20	160	0	0	0.8414	0.00020553
purR	pur-operon-repressor	SMU.356	SMU.802	hypothetical-protein	SMU.802	0	80	5	1	0.8646	0.00026803
purR	pur-operon-repressor	SMU.356	fol	putative-folyl-polyglutamate-synthetase	SMU.839	0	40	0	0	0.9783	0.00016985
purR	pur-operon-repressor	SMU.356	msmK	multiple-sugar-binding-ABC-transporter.-ATP-binding-protein.-MsmK	SMU.882	20	160	0	0	0.8501	0.00019635
purR	pur-operon-repressor	SMU.356	SMU.911c	hypothetical-protein	SMU.911c	0	60	5	0	0.9978	5.85e-05
purR	pur-operon-repressor	SMU.356	clp	putative-Clp-like-ATP-dependent-protease.-ATP-binding-subunit	SMU.956	20	100	20	0	0.8257	0.00036003
purR	pur-operon-repressor	SMU.356	SMU.1000	hypothetical-protein	SMU.1000	0	40	0	0	0.9973	6.43e-05
purR	pur-operon-repressor	SMU.356	SMU.1056	hypothetical-protein	SMU.1056	0	80	5	1	0.7434	0.00035058
purR	pur-operon-repressor	SMU.356	SMU.1072c	putative-acetyltransferase	SMU.1072c	0	60	5	0	0.9863	0.00013822
purR	pur-operon-repressor	SMU.356	fthS	formate--tetrahydrofolate-ligase	SMU.1073	0	60	5	0	0.9518	0.00023723
purR	pur-operon-repressor	SMU.356	SMU.1106c	phosphoglycerate-mutase-like-protein	SMU.1106c	0	60	5	0	0.9837	0.00014996
purR	pur-operon-repressor	SMU.356	SMU.1120	ribonucleoside-ABC-transporter,-ATP-binding-protein	SMU.1120	0	60	5	1	0.967	0.00020407
purR	pur-operon-repressor	SMU.356	coaA	pantothenate-kinase	SMU.1126	0	60	5	0	0.9988	4.37e-05
purR	pur-operon-repressor	SMU.356	lepB	putative-signal-peptidase	SMU.1188	0	60	5	0	0.9997	2.14e-05
purR	pur-operon-repressor	SMU.356	SMU.1189c	hypothetical-protein	SMU.1189c	0	60	5	0	0.9835	0.00015074
purR	pur-operon-repressor	SMU.356	pykF	pyruvate-kinase	SMU.1190	0	60	5	0	0.9881	0.00012982
purR	pur-operon-repressor	SMU.356	pfkA	6-phosphofructokinase	SMU.1191	0	60	5	0	0.9834	0.00015112
purR	pur-operon-repressor	SMU.356	SMU.1194	putative-ABC-transporter.-ATP-binding-protein	SMU.1194	0	80	5	1	0.9251	0.00019351
purR	pur-operon-repressor	SMU.356	SMU.1232c	hypothetical-protein	SMU.1232c	20	100	0	0	0.8653	0.00026771
purR	pur-operon-repressor	SMU.356	eno	phosphopyruvate-hydratase	SMU.1247	0	60	5	0	0.9587	0.00022319
purR	pur-operon-repressor	SMU.356	SMU.1257c	hypothetical-protein	SMU.1257c	0	80	5	0	0.8056	0.00031505
purR	pur-operon-repressor	SMU.356	SMU.1278c	hypothetical-protein	SMU.1278c	20	120	20	0	0.2116	0.00048702
purR	pur-operon-repressor	SMU.356	SMU.1291c	hypothetical-protein	SMU.1291c	20	160	0	0	0.8156	0.00023076
purR	pur-operon-repressor	SMU.356	flaW	flavodoxin	SMU.1294	0	120	5	0	0.8189	0.00022693
purR	pur-operon-repressor	SMU.356	SMU.1297	hypothetical-protein	SMU.1297	0	60	5	0	0.9278	0.00027492
purR	pur-operon-repressor	SMU.356	SMU.1305c	hypothetical-protein	SMU.1305c	0	80	5	1	0.9309	0.0001843
purR	pur-operon-repressor	SMU.356	SMU.1307c	hypothetical-protein	SMU.1307c	0	80	5	1	0.9587	0.00013174
purR	pur-operon-repressor	SMU.356	bacT	putative-thioesterase-BacT	SMU.1346	0	60	5	0	0.9935	9.79e-05
purR	pur-operon-repressor	SMU.356	SMU.1360c	hypothetical-protein	SMU.1360c	20	160	0	0	0.8408	0.00020589
purR	pur-operon-repressor	SMU.356	SMU.1375c	hypothetical-protein	SMU.1375c	20	100	0	0	0.9723	9.92e-05
purR	pur-operon-repressor	SMU.356	lepA	GTP-binding-protein-LepA	SMU.1394	20	160	0	0	0.9195	0.00011285
purR	pur-operon-repressor	SMU.356	SMU.1442c	hypothetical-protein	SMU.1442c	0	120	5	0	0.9148	0.00011964
purR	pur-operon-repressor	SMU.356	SMU.1520	putative-ABC-transporter.-glutamine-binding-protein	SMU.1520	0	60	5	1	0.9988	4.42e-05
purR	pur-operon-repressor	SMU.356	glnP	putative-amino-acid-ABC-transporter.-integral-membrane-protein	SMU.1522	0	60	5	1	0.9992	6e-08
purR	pur-operon-repressor	SMU.356	atpC	F0F1-ATP-synthase-subunit-epsilon	SMU.1527	0	60	5	0	0.9745	0.00018253
purR	pur-operon-repressor	SMU.356	nrgA	putative-ammonium-transporter.-NrgA-protein	SMU.1658	0	60	5	1	0.9844	0.00014774
purR	pur-operon-repressor	SMU.356	livF	putative-branched-chain-amino-acid-ABC-transporter.-ATP-binding-protein	SMU.1665	0	60	5	1	0.999	4.03e-05
purR	pur-operon-repressor	SMU.356	livG	putative-branched-chain-amino-acid-ABC-transporter.-ATP-binding-protein	SMU.1666	0	80	5	1	0.9908	3.91e-05
purR	pur-operon-repressor	SMU.356	SMU.1681c	hypothetical-protein	SMU.1681c	20	120	0	1	0.851	0.00022961
purR	pur-operon-repressor	SMU.356	SMU.1685c	hypothetical-protein	SMU.1685c	0	60	5	1	0.8679	0.00033381
purR	pur-operon-repressor	SMU.356	dltA	D-alanine--poly(phosphoribitol)-ligase-subunit-1	SMU.1691	20	200	0	1	0.8086	0.0002021
purR	pur-operon-repressor	SMU.356	SMU.1722c	putative-integral-membrane-protein	SMU.1722c	20	120	0	1	0.7014	0.00035154
purR	pur-operon-repressor	SMU.356	SMU.1729c	putative-aminodeoxychorismate-lyase-(fragment)	SMU.1729c	20	100	20	0	0.8974	0.00030911
purR	pur-operon-repressor	SMU.356	acpP	acyl-carrier-protein	SMU.1743	0	60	5	0	0.8245	0.00036063
purR	pur-operon-repressor	SMU.356	SMU.1925c	hypothetical-protein	SMU.1925c	0	100	0	1	0.9271	0.00010206
purR	pur-operon-repressor	SMU.356	htpX	heat-shock-protein-HtpX	SMU.1929	20	160	0	1	0.813	0.00023685
purR	pur-operon-repressor	SMU.356	atmB	putative-membrane-lipoprotein	SMU.1941	0	80	5	1	0.9446	0.00016006
purR	pur-operon-repressor	SMU.356	pbp2a	putative-membrane-carboxypeptidase.-penicillin-binding-protein-2a	SMU.1949	20	160	0	1	0.8643	0.00018072
purR	pur-operon-repressor	SMU.356	ipk	4-diphosphocytidyl-2-C-methyl-D-erythritol-kinase	SMU.1996	20	160	0	1	0.8965	0.00014343
purR	pur-operon-repressor	SMU.356	spxB	transcriptional-regulator-Spx	SMU.2084c	0	80	5	0	0.9365	0.00017675
purR	pur-operon-repressor	SMU.356	cinA	competence-damage-inducible-protein-A	SMU.2086	20	100	0	1	0.5775	0.00041724
purR	pur-operon-repressor	SMU.356	SMU.2092c	hypothetical-protein	SMU.2092c	0	80	5	0	0.9188	0.00020379
purR	pur-operon-repressor	SMU.356	argR	putative-transcriptional-regulator-of-arginine-metabolism	SMU.2093	0	80	5	0	0.9269	0.00019215
purR	pur-operon-repressor	SMU.356	SMU.2096c	hypothetical-protein	SMU.2096c	0	80	5	0	0.9792	7.93e-05
purR	pur-operon-repressor	SMU.356	argS	arginyl-tRNA-synthetase	SMU.2098	20	100	0	1	0.8575	0.00027425
purR	pur-operon-repressor	SMU.356	SMU.2121c	hypothetical-protein	SMU.2121c	0	80	5	0	0.9413	0.00016858
purR	pur-operon-repressor	SMU.356	SMU.2127	putative-succinate-semialdehyde-dehydrogenase	SMU.2127	0	80	5	0	0.9717	0.00010061
purR	pur-operon-repressor	SMU.356	htrA	serine-protease-HtrA	SMU.2164	0	80	5	0	0.9362	0.00017727
glnR	transcriptional-regulator;-glutamine-synthetase-repressor	SMU.363	mreC	putative-cell-shape-determining-protein-MreC	SMU.20	0	60	0	1	0.9555	0.00013837
glnR	transcriptional-regulator;-glutamine-synthetase-repressor	SMU.363	recO	DNA-repair-protein-RecO	SMU.25	20	100	20	1	0.928	0.00027465
glnR	transcriptional-regulator;-glutamine-synthetase-repressor	SMU.363	SMU.28	putative-ATP-binding-protein	SMU.28	20	100	20	1	0.9277	0.00027507
glnR	transcriptional-regulator;-glutamine-synthetase-repressor	SMU.363	SMU.31	hypothetical-protein	SMU.31	5	80	15	1	0.9506	0.00023936
glnR	transcriptional-regulator;-glutamine-synthetase-repressor	SMU.363	purF	amidophosphoribosyltransferase	SMU.32	5	80	15	1	0.945	0.00025006
glnR	transcriptional-regulator;-glutamine-synthetase-repressor	SMU.363	SMU.43	putative-site-specific-DNA-methyltransferase-restriction-modification-protein	SMU.43	0	60	5	0	0.992	0.0001079
glnR	transcriptional-regulator;-glutamine-synthetase-repressor	SMU.363	SMU.45	hypothetical-protein	SMU.45	0	60	5	0	0.9889	0.00012548
glnR	transcriptional-regulator;-glutamine-synthetase-repressor	SMU.363	SMU.102	putative-PTS-system.-IID-component	SMU.102	20	160	0	0	0.8981	0.00014242
glnR	transcriptional-regulator;-glutamine-synthetase-repressor	SMU.363	polC	DNA-polymerase-III-PolC	SMU.123	20	100	20	1	0.8911	0.000315
glnR	transcriptional-regulator;-glutamine-synthetase-repressor	SMU.363	SMU.164	putative-tRNA/rRNA-methyltransferase	SMU.164	0	40	0	1	0.9604	0.00021979
glnR	transcriptional-regulator;-glutamine-synthetase-repressor	SMU.363	SMU.166	hypothetical-protein	SMU.166	5	80	15	1	0.9821	0.00015685
glnR	transcriptional-regulator;-glutamine-synthetase-repressor	SMU.363	SMU.191c	putative-integrase	SMU.191c	5	80	15	1	0.9054	0.00030104
glnR	transcriptional-regulator;-glutamine-synthetase-repressor	SMU.363	SMU.196c	putative-transfer-protein	SMU.196c	20	120	20	1	0.8355	0.00029265
glnR	transcriptional-regulator;-glutamine-synthetase-repressor	SMU.363	SMU.213c	hypothetical-protein	SMU.213c	20	120	20	1	0.9302	0.00018537
glnR	transcriptional-regulator;-glutamine-synthetase-repressor	SMU.363	SMU.217c	hypothetical-protein	SMU.217c	0	60	5	0	0.9033	0.0003034
glnR	transcriptional-regulator;-glutamine-synthetase-repressor	SMU.363	SMU.251	ABC-transporter-membrane-protein	SMU.251	0	60	5	0	0.9919	0.00010854
glnR	transcriptional-regulator;-glutamine-synthetase-repressor	SMU.363	SMU.267c	bifunctional-glutamate--cysteine-ligase/glutathione-synthetase	SMU.267c	0	60	5	0	0.9653	0.00020778
glnR	transcriptional-regulator;-glutamine-synthetase-repressor	SMU.363	SMU.284	hypothetical-protein	SMU.284	0	40	0	1	0.9856	0.00014266
glnR	transcriptional-regulator;-glutamine-synthetase-repressor	SMU.363	SMU.285	hypothetical-protein	SMU.285	20	100	20	0	0.5789	0.00044834
glnR	transcriptional-regulator;-glutamine-synthetase-repressor	SMU.363	gltA	glutamate-synthase-(large-subunit)	SMU.365	5	80	0	1	0.9769	8.46e-05
glnR	transcriptional-regulator;-glutamine-synthetase-repressor	SMU.363	gltD	glutamate-synthase-subunit-beta	SMU.366	20	100	0	1	0.8476	0.00028275
glnR	transcriptional-regulator;-glutamine-synthetase-repressor	SMU.363	SMU.384	hypothetical-protein	SMU.384	0	60	5	0	0.9864	0.00013773
glnR	transcriptional-regulator;-glutamine-synthetase-repressor	SMU.363	SMU.386	putative-ribosomal-protein-alanine-acetyltransferase	SMU.386	20	100	20	1	0.8562	0.00034195
glnR	transcriptional-regulator;-glutamine-synthetase-repressor	SMU.363	nusA	transcription-elongation-factor-NusA	SMU.418	20	100	0	0	0.8837	0.00024855
glnR	transcriptional-regulator;-glutamine-synthetase-repressor	SMU.363	SMU.428	hypothetical-protein	SMU.428	5	100	15	0	0.7351	0.00035494
glnR	transcriptional-regulator;-glutamine-synthetase-repressor	SMU.363	priA	primosome-assembly-protein-PriA	SMU.480	5	100	0	1	0.8518	0.00022895
glnR	transcriptional-regulator;-glutamine-synthetase-repressor	SMU.363	pflC	putative-pyruvate-formate-lyase-activating-enzyme	SMU.490	0	80	0	1	0.9614	7.69e-05
glnR	transcriptional-regulator;-glutamine-synthetase-repressor	SMU.363	SMU.502	hypothetical-protein	SMU.502	20	100	20	0	0.9671	0.00020383
glnR	transcriptional-regulator;-glutamine-synthetase-repressor	SMU.363	murG	undecaprenyldiphospho-muramoylpentapeptide-beta-N--acetylglucosaminyltransferase	SMU.549	20	100	20	1	0.9419	0.00025372
glnR	transcriptional-regulator;-glutamine-synthetase-repressor	SMU.363	SMU.609	putative-40K-cell-wall-protein-precursor	SMU.609	20	100	20	1	0.2773	0.0004872
glnR	transcriptional-regulator;-glutamine-synthetase-repressor	SMU.363	SMU.618	hypothetical-protein	SMU.618	20	100	20	0	0.8191	0.00036327
glnR	transcriptional-regulator;-glutamine-synthetase-repressor	SMU.363	SMU.632	putative-transcriptional-regulator	SMU.632	0	100	0	1	0.7656	0.00027843
glnR	transcriptional-regulator;-glutamine-synthetase-repressor	SMU.363	citB	aconitate-hydratase	SMU.670	0	120	0	1	0.9595	3.36e-05
glnR	transcriptional-regulator;-glutamine-synthetase-repressor	SMU.363	pepT	peptidase-T	SMU.691	0	80	5	1	0.9251	0.00019351
glnR	transcriptional-regulator;-glutamine-synthetase-repressor	SMU.363	SMU.765	NADH-oxidase/alkyl-hydroperoxidase-reductase-peroxide-forming	SMU.765	0	60	0	0	0.9641	0.00012134
glnR	transcriptional-regulator;-glutamine-synthetase-repressor	SMU.363	SMU.807	hypothetical-protein	SMU.807	20	120	20	0	0.9191	0.00020328
glnR	transcriptional-regulator;-glutamine-synthetase-repressor	SMU.363	mscL	putative-large-conductance-mechanosensitive-channel	SMU.819	20	120	20	0	0.9468	0.00015784
glnR	transcriptional-regulator;-glutamine-synthetase-repressor	SMU.363	rplU	50S-ribosomal-protein-L21	SMU.846	20	160	20	0	0.9652	6.87e-05
glnR	transcriptional-regulator;-glutamine-synthetase-repressor	SMU.363	rplL	50S-ribosomal-protein-L7/L12	SMU.960	5	80	15	0	0.9758	0.00017801
glnR	transcriptional-regulator;-glutamine-synthetase-repressor	SMU.363	xerS	site-specific-tyrosine-recombinase-XerS	SMU.1034c	0	60	5	1	0.9988	4.42e-05
glnR	transcriptional-regulator;-glutamine-synthetase-repressor	SMU.363	SMU.1038c	putative-response-regulator	SMU.1038c	0	60	0	0	0.9497	0.00015258
glnR	transcriptional-regulator;-glutamine-synthetase-repressor	SMU.363	SMU.1053	redox-sensing-transcriptional-repressor-Rex	SMU.1053	0	60	0	1	0.6913	0.00037618
glnR	transcriptional-regulator;-glutamine-synthetase-repressor	SMU.363	SMU.1109c	putative-integral-membrane-protein;-permease	SMU.1109c	20	100	20	0	0.6991	0.00041374
glnR	transcriptional-regulator;-glutamine-synthetase-repressor	SMU.363	srtA	putative-sortase	SMU.1113	20	100	20	0	0.9664	0.00020541
glnR	transcriptional-regulator;-glutamine-synthetase-repressor	SMU.363	SMU.1119c	ribonucleoside-ABC-transporter-permease	SMU.1119c	5	80	0	1	0.9158	0.00020727
glnR	transcriptional-regulator;-glutamine-synthetase-repressor	SMU.363	SMU.1165c	putative-transcription-regulator	SMU.1165c	0	80	5	1	0.9499	0.00014978
glnR	transcriptional-regulator;-glutamine-synthetase-repressor	SMU.363	mtlA1	PTS-system.-mannitol-specific-enzyme-IIBC-component	SMU.1185	0	80	0	1	0.9518	9.59e-05
glnR	transcriptional-regulator;-glutamine-synthetase-repressor	SMU.363	SMU.1193	putative-transcriptional-regulator	SMU.1193	0	60	0	1	0.9332	0.00018023
glnR	transcriptional-regulator;-glutamine-synthetase-repressor	SMU.363	SMU.1201c	hypothetical-protein	SMU.1201c	20	100	20	0	0.9377	0.00026069
glnR	transcriptional-regulator;-glutamine-synthetase-repressor	SMU.363	pyrK	dihydroorotate-dehydrogenase-electron-transfer-subunit	SMU.1224	0	100	5	1	0.9932	0.00047033
glnR	transcriptional-regulator;-glutamine-synthetase-repressor	SMU.363	cpsY	putative-transcriptional-regulator	SMU.1225	20	100	20	0	0.9017	0.00030507
glnR	transcriptional-regulator;-glutamine-synthetase-repressor	SMU.363	uvrC	excinuclease-ABC-subunit-C	SMU.1241	0	120	0	0	0.9202	9.55e-05
glnR	transcriptional-regulator;-glutamine-synthetase-repressor	SMU.363	eno	phosphopyruvate-hydratase	SMU.1247	0	100	0	0	0.9719	3.35e-05
glnR	transcriptional-regulator;-glutamine-synthetase-repressor	SMU.363	SMU.1256c	hypothetical-protein	SMU.1256c	0	60	5	0	0.9973	6.43e-05
glnR	transcriptional-regulator;-glutamine-synthetase-repressor	SMU.363	SMU.1261c	putative-phosphoribosyl-ATP-pyrophosphohydrolase	SMU.1261c	20	100	20	0	0.7772	0.00038333
glnR	transcriptional-regulator;-glutamine-synthetase-repressor	SMU.363	hisI	putative-phosphoribosyl-ATP-pyrophosphatase-/-phosphoribosyl-AMP-cyclohydrolase	SMU.1263	20	100	20	0	0.8556	0.00034245
glnR	transcriptional-regulator;-glutamine-synthetase-repressor	SMU.363	hisF	imidazole-glycerol-phosphate-synthase-subunit-HisF	SMU.1264	20	100	20	0	0.9144	0.00029156
glnR	transcriptional-regulator;-glutamine-synthetase-repressor	SMU.363	hisB	imidazoleglycerol-phosphate-dehydratase	SMU.1268	20	100	20	0	0.9156	0.00029029
glnR	transcriptional-regulator;-glutamine-synthetase-repressor	SMU.363	hisZ	putative-histidyl-tRNA-synthetase	SMU.1272	20	100	20	0	0.8333	0.00035573
glnR	transcriptional-regulator;-glutamine-synthetase-repressor	SMU.363	SMU.1289c	putative-permease.-chloride-channel	SMU.1289c	0	60	0	1	0.914	0.00021013
glnR	transcriptional-regulator;-glutamine-synthetase-repressor	SMU.363	SMU.1296	putative-glutathione-S-transferase-YghU	SMU.1296	0	60	5	0	0.9606	0.00021873
glnR	transcriptional-regulator;-glutamine-synthetase-repressor	SMU.363	SMU.1297	hypothetical-protein	SMU.1297	0	80	0	0	0.915	0.00015316
glnR	transcriptional-regulator;-glutamine-synthetase-repressor	SMU.363	SMU.1349	hypothetical-protein	SMU.1349	0	80	5	1	0.9139	0.00021025
glnR	transcriptional-regulator;-glutamine-synthetase-repressor	SMU.363	SMU.1351	putative-putative-transposase	SMU.1351	0	160	5	1	0.9035	0.00010889
glnR	transcriptional-regulator;-glutamine-synthetase-repressor	SMU.363	SMU.1361c	TetR-family-transcriptional-regulator	SMU.1361c	20	100	20	0	0.9989	4.21e-05
glnR	transcriptional-regulator;-glutamine-synthetase-repressor	SMU.363	SMU.1363c	putative-transposase	SMU.1363c	20	100	20	0	0.9325	0.00026912
glnR	transcriptional-regulator;-glutamine-synthetase-repressor	SMU.363	SMU.1367c	hypothetical-protein	SMU.1367c	20	100	20	0	0.8813	0.00032332
glnR	transcriptional-regulator;-glutamine-synthetase-repressor	SMU.363	leuB	3-isopropylmalate-dehydrogenase	SMU.1383	0	60	0	1	0.9675	0.00011078
glnR	transcriptional-regulator;-glutamine-synthetase-repressor	SMU.363	SMU.1484c	hypothetical-protein	SMU.1484c	0	60	5	1	0.9923	0.00010716
glnR	transcriptional-regulator;-glutamine-synthetase-repressor	SMU.363	glnQ	putative-amino-acid-ABC-transporter.-ATP-binding-protein	SMU.1519	0	160	0	1	0.9674	2.41e-05
glnR	transcriptional-regulator;-glutamine-synthetase-repressor	SMU.363	SMU.1520	putative-ABC-transporter.-glutamine-binding-protein	SMU.1520	0	160	0	1	0.9789	1.16e-05
glnR	transcriptional-regulator;-glutamine-synthetase-repressor	SMU.363	SMU.1521	putative-amino-acid-ABC-transporter.-permease-protein	SMU.1521	0	200	0	1	0.992	9.1e-06
glnR	transcriptional-regulator;-glutamine-synthetase-repressor	SMU.363	glnP	putative-amino-acid-ABC-transporter.-integral-membrane-protein	SMU.1522	0	160	0	1	0.993	2.04e-06
glnR	transcriptional-regulator;-glutamine-synthetase-repressor	SMU.363	SMU.1628	hypothetical-protein	SMU.1628	0	60	5	1	0.9731	0.00018762
glnR	transcriptional-regulator;-glutamine-synthetase-repressor	SMU.363	end3	putative-endonuclease-III-(DNA-repair)	SMU.1650	0	40	0	0	0.9034	0.00030329
glnR	transcriptional-regulator;-glutamine-synthetase-repressor	SMU.363	SMU.1655c	hypothetical-protein	SMU.1655c	0	60	5	1	0.9972	6.63e-05
glnR	transcriptional-regulator;-glutamine-synthetase-repressor	SMU.363	nrgA	putative-ammonium-transporter.-NrgA-protein	SMU.1658	0	120	0	1	0.9575	3.56e-05
glnR	transcriptional-regulator;-glutamine-synthetase-repressor	SMU.363	livG	putative-branched-chain-amino-acid-ABC-transporter.-ATP-binding-protein	SMU.1666	0	60	0	1	0.9392	0.00016979
glnR	transcriptional-regulator;-glutamine-synthetase-repressor	SMU.363	livM	putative-branched-chain-amino-acid-ABC-transporter.-permease-protein	SMU.1667	0	60	0	1	0.9656	0.00011526
glnR	transcriptional-regulator;-glutamine-synthetase-repressor	SMU.363	SMU.1681c	hypothetical-protein	SMU.1681c	0	60	5	0	0.9461	0.00024692
glnR	transcriptional-regulator;-glutamine-synthetase-repressor	SMU.363	SMU.1722c	putative-integral-membrane-protein	SMU.1722c	0	60	5	0	0.9789	0.00016795
glnR	transcriptional-regulator;-glutamine-synthetase-repressor	SMU.363	SMU.1760c	hypothetical-protein	SMU.1760c	20	100	0	0	0.8246	0.00030195
glnR	transcriptional-regulator;-glutamine-synthetase-repressor	SMU.363	SMU.1763c	hypothetical-protein	SMU.1763c	20	100	0	0	0.8127	0.0003103
glnR	transcriptional-regulator;-glutamine-synthetase-repressor	SMU.363	uppS	putative-undecaprenyl-pyrophosphate-synthetase	SMU.1786	5	80	15	0	0.9981	5.44e-05
glnR	transcriptional-regulator;-glutamine-synthetase-repressor	SMU.363	SMU.1790c	putative-transcriptional-regulator	SMU.1790c	20	100	0	1	0.9979	1.01e-05
glnR	transcriptional-regulator;-glutamine-synthetase-repressor	SMU.363	SMU.1797c	hypothetical-protein	SMU.1797c	20	100	20	1	0.9507	0.00023896
glnR	transcriptional-regulator;-glutamine-synthetase-repressor	SMU.363	comC	competence-stimulating-peptide.-precursor	SMU.1915	20	120	20	1	0.9337	0.00017971
glnR	transcriptional-regulator;-glutamine-synthetase-repressor	SMU.363	SMU.1956c	hypothetical-protein	SMU.1956c	0	100	5	1	0.934	0.0001252
glnR	transcriptional-regulator;-glutamine-synthetase-repressor	SMU.363	SMU.1960c	putative-PTS-system.-mannose-specific-IIB-component	SMU.1960c	0	100	5	1	0.9359	0.00012221
glnR	transcriptional-regulator;-glutamine-synthetase-repressor	SMU.363	rpoC	DNA-directed-RNA-polymerase-subunit-beta'	SMU.1989	20	120	0	0	0.7405	0.00032543
glnR	transcriptional-regulator;-glutamine-synthetase-repressor	SMU.363	ipk	4-diphosphocytidyl-2-C-methyl-D-erythritol-kinase	SMU.1996	0	60	5	0	0.9897	0.00012144
glnR	transcriptional-regulator;-glutamine-synthetase-repressor	SMU.363	rpoA	DNA-directed-RNA-polymerase-subunit-alpha	SMU.2001	0	60	5	1	0.9813	0.00015986
glnR	transcriptional-regulator;-glutamine-synthetase-repressor	SMU.363	rpsE	30S-ribosomal-protein-S5	SMU.2009	5	80	15	0	0.9905	0.00011705
glnR	transcriptional-regulator;-glutamine-synthetase-repressor	SMU.363	spxB	transcriptional-regulator-Spx	SMU.2084c	0	60	0	0	0.9743	9.39e-05
glnR	transcriptional-regulator;-glutamine-synthetase-repressor	SMU.363	cinA	competence-damage-inducible-protein-A	SMU.2086	0	60	5	0	0.9242	0.00027937
glnR	transcriptional-regulator;-glutamine-synthetase-repressor	SMU.363	SMU.2120c	putative-3-methyladenine-DNA-glycosylase	SMU.2120c	0	60	5	0	0.9997	2.14e-05
glnR	transcriptional-regulator;-glutamine-synthetase-repressor	SMU.363	SMU.2121c	hypothetical-protein	SMU.2121c	0	60	0	0	0.9985	7.1e-06
glnR	transcriptional-regulator;-glutamine-synthetase-repressor	SMU.363	rpiB	hypothetical-protein	SMU.2142	20	100	20	1	0.8912	0.00031492
glnR	transcriptional-regulator;-glutamine-synthetase-repressor	SMU.363	mnmA	tRNA-specific-2-thiouridylase-MnmA	SMU.2143c	0	60	5	0	0.9028	0.00030406
glnR	transcriptional-regulator;-glutamine-synthetase-repressor	SMU.363	cbiO	cobalt-transporter-ATP-binding-subunit	SMU.2150c	0	60	5	0	0.9539	0.00023294
glnR	transcriptional-regulator;-glutamine-synthetase-repressor	SMU.363	pgsA	putative-phosphotidylglycerophosphate-synthase	SMU.2151	0	60	0	0	0.99	4.22e-05
glnR	transcriptional-regulator;-glutamine-synthetase-repressor	SMU.363	SMU.2155	hypothetical-protein	SMU.2155	0	60	5	0	0.9873	0.00013381
glnR	transcriptional-regulator;-glutamine-synthetase-repressor	SMU.363	recF	recombination-protein-F	SMU.2156	0	60	5	0	0.9825	0.0001547
glnR	transcriptional-regulator;-glutamine-synthetase-repressor	SMU.363	SMU.2165	putative-SpoJ	SMU.2165	20	100	20	1	0.9269	0.00027601
SMU.381c	hypothetical-protein	SMU.381c	SMU.06	GTP-dependent-nucleic-acid-binding-protein-EngD	SMU.06	0	60	5	1	0.9775	0.00017384
SMU.381c	hypothetical-protein	SMU.381c	SMU.09	hypothetical-protein	SMU.09	0	40	0	0	0.9992	5e-08
SMU.381c	hypothetical-protein	SMU.381c	SMU.11	hypothetical-protein	SMU.11	0	40	0	0	0.9935	9.79e-05
SMU.381c	hypothetical-protein	SMU.381c	ftsH	putative-cell-division-protein-FtsH	SMU.15	0	60	5	1	0.9718	0.00019141
SMU.381c	hypothetical-protein	SMU.381c	SMU.18	hypothetical-protein	SMU.18	0	80	5	0	0.9978	1.04e-05
SMU.381c	hypothetical-protein	SMU.381c	SMU.67	putative-acyltransferase	SMU.67	0	80	5	0	0.8652	0.00026781
SMU.381c	hypothetical-protein	SMU.381c	SMU.73	hypothetical-protein	SMU.73	0	60	5	1	0.9923	0.00010716
SMU.381c	hypothetical-protein	SMU.381c	dnaK	molecular-chaperone-DnaK	SMU.82	0	60	5	1	0.9726	0.00018908
SMU.381c	hypothetical-protein	SMU.381c	SMU.160	metallopeptidase	SMU.160	0	60	0	0	0.9843	6.16e-05
SMU.381c	hypothetical-protein	SMU.381c	SMU.208c	putative-transposon-protein;-DNA-segregation-ATPase	SMU.208c	0	80	5	0	0.895	0.00023511
SMU.381c	hypothetical-protein	SMU.381c	SMU.209c	hypothetical-protein	SMU.209c	0	80	5	0	0.885	0.00024716
SMU.381c	hypothetical-protein	SMU.381c	SMU.241c	putative-ABC-transporter.-ATP-binding-protein;-amino-acid-transport-system	SMU.241c	0	60	5	0	0.9999	1.25e-05
SMU.381c	hypothetical-protein	SMU.381c	SMU.286	putative-ABC-transporter.-ATP-binding-protein-ComA	SMU.286	0	100	5	1	0.9852	0.0017168
SMU.381c	hypothetical-protein	SMU.381c	SMU.290	putative-L-ascorbate-6-phosphate-lactonase	SMU.290	0	80	5	0	0.5855	0.00041471
SMU.381c	hypothetical-protein	SMU.381c	SMU.391c	hypothetical-protein	SMU.391c	0	100	5	0	0.9856	0.0016298
SMU.381c	hypothetical-protein	SMU.381c	dpr	peroxide-resistance-protein-Dpr	SMU.540	0	60	5	1	0.9992	6e-08
SMU.381c	hypothetical-protein	SMU.381c	spaP	cell-surface-antigen-SpaP	SMU.610	0	80	5	1	0.973	9.62e-05
SMU.381c	hypothetical-protein	SMU.381c	SMU.632	putative-transcriptional-regulator	SMU.632	0	100	5	0	0.9331	0.00012512
SMU.381c	hypothetical-protein	SMU.381c	prsA	foldase-protein-PrsA	SMU.648	0	60	5	1	0.9995	2.84e-05
SMU.381c	hypothetical-protein	SMU.381c	citB	aconitate-hydratase	SMU.670	0	240	5	0	0.9039	8.87e-05
SMU.381c	hypothetical-protein	SMU.381c	citZ	citrate-synthase	SMU.671	0	80	5	0	0.9939	2.78e-05
SMU.381c	hypothetical-protein	SMU.381c	idh	isocitrate-dehydrogenase	SMU.672	0	80	5	0	0.9962	1.78e-05
SMU.381c	hypothetical-protein	SMU.381c	SMU.694c	putative-ferredoxin-[4Fe-4S]	SMU.694c	0	80	0	1	0.9624	7.47e-05
SMU.381c	hypothetical-protein	SMU.381c	SMU.765	NADH-oxidase/alkyl-hydroperoxidase-reductase-peroxide-forming	SMU.765	0	60	5	1	0.9997	2.16e-05
SMU.381c	hypothetical-protein	SMU.381c	fol	putative-folyl-polyglutamate-synthetase	SMU.839	0	60	0	1	0.9051	0.00022235
SMU.381c	hypothetical-protein	SMU.381c	SMU.932	hypothetical-protein	SMU.932	0	60	5	0	0.9988	4.37e-05
SMU.381c	hypothetical-protein	SMU.381c	SMU.935	putative-amino-acid-ABC-transporter.-permease-protein	SMU.935	0	60	5	0	0.9889	0.00012548
SMU.381c	hypothetical-protein	SMU.381c	SMU.1038c	putative-response-regulator	SMU.1038c	0	80	5	1	0.9118	0.00021298
SMU.381c	hypothetical-protein	SMU.381c	SMU.1054	putative-glutamine-amidotransferase	SMU.1054	0	60	5	0	0.9992	5e-08
SMU.381c	hypothetical-protein	SMU.381c	SMU.1105c	putative-phosphoglycerate-mutase-like-protein	SMU.1105c	0	80	5	1	0.9616	0.00012473
SMU.381c	hypothetical-protein	SMU.381c	SMU.1107c	hypothetical-protein	SMU.1107c	0	80	5	1	0.9455	0.00015843
SMU.381c	hypothetical-protein	SMU.381c	SMU.1119c	ribonucleoside-ABC-transporter-permease	SMU.1119c	0	80	5	0	0.929	0.00018922
SMU.381c	hypothetical-protein	SMU.381c	SMU.1120	ribonucleoside-ABC-transporter,-ATP-binding-protein	SMU.1120	0	80	5	0	0.9	0.00022902
SMU.381c	hypothetical-protein	SMU.381c	mtlA1	PTS-system.-mannitol-specific-enzyme-IIBC-component	SMU.1185	0	80	5	0	0.9333	0.00018235
SMU.381c	hypothetical-protein	SMU.381c	pykF	pyruvate-kinase	SMU.1190	0	100	5	1	0.9207	0.00014498
SMU.381c	hypothetical-protein	SMU.381c	SMU.1195	permease	SMU.1195	0	60	5	0	0.9967	7.08e-05
SMU.381c	hypothetical-protein	SMU.381c	SMU.1245c	hypothetical-protein	SMU.1245c	0	60	5	0	0.9492	0.00024168
SMU.381c	hypothetical-protein	SMU.381c	SMU.1289c	putative-permease.-chloride-channel	SMU.1289c	0	60	5	0	0.9996	5e-08
SMU.381c	hypothetical-protein	SMU.381c	SMU.1305c	hypothetical-protein	SMU.1305c	0	60	5	0	0.9871	0.00013479
SMU.381c	hypothetical-protein	SMU.381c	prfB	peptide-chain-release-factor-2	SMU.1326	0	60	5	1	0.9835	0.0001515
SMU.381c	hypothetical-protein	SMU.381c	leuD	isopropylmalate-isomerase-small-subunit	SMU.1381	0	60	5	0	0.9961	7.69e-05
SMU.381c	hypothetical-protein	SMU.381c	SMU.1412c	putative-ABC-transporter.-membrane-protein-subunit-and-ATP-binding-protein	SMU.1412c	0	60	5	1	0.9949	8.82e-05
SMU.381c	hypothetical-protein	SMU.381c	SMU.1419	putative-transcriptional-regulator	SMU.1419	0	60	5	1	0.9821	0.00015685
SMU.381c	hypothetical-protein	SMU.381c	glnP	putative-amino-acid-ABC-transporter.-integral-membrane-protein	SMU.1522	0	120	5	0	0.9573	5.58e-05
SMU.381c	hypothetical-protein	SMU.381c	SMU.1637c	hypothetical-protein	SMU.1637c	0	80	5	0	0.869	0.00026428
SMU.381c	hypothetical-protein	SMU.381c	livF	putative-branched-chain-amino-acid-ABC-transporter.-ATP-binding-protein	SMU.1665	0	100	5	0	0.9329	0.00012556
SMU.381c	hypothetical-protein	SMU.381c	SMU.1685c	hypothetical-protein	SMU.1685c	0	100	5	0	0.7137	0.00034585
SMU.381c	hypothetical-protein	SMU.381c	SMU.1889c	hypothetical-protein	SMU.1889c	0	80	5	1	0.7438	0.00035047
SMU.381c	hypothetical-protein	SMU.381c	SMU.1933c	cobalt-permease	SMU.1933c	0	60	5	0	0.9988	4.37e-05
SMU.381c	hypothetical-protein	SMU.381c	atmB	putative-membrane-lipoprotein	SMU.1941	0	60	5	0	0.9985	4.88e-05
SMU.381c	hypothetical-protein	SMU.381c	rpmD	50S-ribosomal-protein-L30	SMU.2008	0	60	5	0	0.9893	0.00012343
SMU.381c	hypothetical-protein	SMU.381c	SMU.2055	putative-acetyltransferase	SMU.2055	0	60	5	1	0.9917	0.00011099
SMU.381c	hypothetical-protein	SMU.381c	spxB	transcriptional-regulator-Spx	SMU.2084c	0	60	5	1	0.9786	0.00016978
SMU.381c	hypothetical-protein	SMU.381c	ruvA	Holliday-junction-DNA-helicase-RuvA	SMU.2088	0	60	5	1	0.9989	4.21e-05
SMU.381c	hypothetical-protein	SMU.381c	argR	putative-transcriptional-regulator-of-arginine-metabolism	SMU.2093	0	60	5	1	0.9824	0.00015567
SMU.381c	hypothetical-protein	SMU.381c	hisS	histidyl-tRNA-synthetase	SMU.2102	0	60	5	1	0.9966	7.27e-05
SMU.381c	hypothetical-protein	SMU.381c	pgsA	putative-phosphotidylglycerophosphate-synthase	SMU.2151	0	60	5	1	0.9996	2.53e-05
SMU.381c	hypothetical-protein	SMU.381c	SMU.2159	putative-ABC-transporter.-ATP-binding-protein	SMU.2159	0	60	5	1	0.9882	0.00013048
SMU.405c	putative-transcriptional-regulator	SMU.405c	mreD	putative-cell-shape-determining-protein-MreD	SMU.21	0	100	5	0	0.9913	0.0006554
SMU.405c	putative-transcriptional-regulator	SMU.405c	purL	putative-phosphoribosylformylglycinamidine-synthase.-(FGAM-synthase)	SMU.30	20	100	0	0	0.9265	0.00019281
SMU.405c	putative-transcriptional-regulator	SMU.405c	SMU.31	hypothetical-protein	SMU.31	20	100	0	0	0.9096	0.00021745
SMU.405c	putative-transcriptional-regulator	SMU.405c	SMU.44	DNA-mismatch-repair-protein	SMU.44	0	60	5	1	0.9866	0.00013822
SMU.405c	putative-transcriptional-regulator	SMU.405c	SMU.101	putative-sorbose-PTS-system.-IIC-component	SMU.101	0	60	5	0	0.9572	0.00022591
SMU.405c	putative-transcriptional-regulator	SMU.405c	SMU.118c	putative-esterase	SMU.118c	20	120	20	0	0.8899	0.00024147
SMU.405c	putative-transcriptional-regulator	SMU.405c	SMU.166	hypothetical-protein	SMU.166	20	100	0	0	0.8724	0.00026049
SMU.405c	putative-transcriptional-regulator	SMU.405c	SMU.212c	hypothetical-protein	SMU.212c	0	60	5	1	0.9507	0.00023919
SMU.405c	putative-transcriptional-regulator	SMU.405c	ilvC	ketol-acid-reductoisomerase	SMU.233	0	60	5	0	0.7812	0.0003815
SMU.405c	putative-transcriptional-regulator	SMU.405c	rgpG	putative-glycosyl-transferase-N-acetylglucosaminyltransferase).-RgpG	SMU.246	20	100	20	0	0.9794	0.00016598
SMU.405c	putative-transcriptional-regulator	SMU.405c	oppA	putative-oligopeptide-ABC-transporter.-substrate-binding-protein-OppA	SMU.255	0	60	5	0	0.9925	0.00010465
SMU.405c	putative-transcriptional-regulator	SMU.405c	oppD	putative-oligopeptide-ABC-transporter.-ATP-binding-protein-OppD	SMU.258	5	120	15	1	0.7546	0.00031592
SMU.405c	putative-transcriptional-regulator	SMU.405c	SMU.286	putative-ABC-transporter.-ATP-binding-protein-ComA	SMU.286	0	60	5	0	0.9421	0.00025347
SMU.405c	putative-transcriptional-regulator	SMU.405c	SMU.393	hypothetical-protein	SMU.393	0	60	5	0	0.9302	0.00027148
SMU.405c	putative-transcriptional-regulator	SMU.405c	pbp1a	penicillin-binding-protein-1a;-membrane-carboxypeptidase	SMU.467	0	60	5	0	0.993	0.00010151
SMU.405c	putative-transcriptional-regulator	SMU.405c	SMU.501	hypothetical-protein	SMU.501	0	60	5	0	0.993	0.00010151
SMU.405c	putative-transcriptional-regulator	SMU.405c	SMU.510c	hypothetical-protein	SMU.510c	0	40	0	1	0.9426	0.00025378
SMU.405c	putative-transcriptional-regulator	SMU.405c	trpE	anthranilate-synthase-component-I	SMU.532	0	60	5	0	0.9904	0.00011756
SMU.405c	putative-transcriptional-regulator	SMU.405c	trpC	indole-3-glycerol-phosphate-synthase	SMU.535	0	60	5	0	0.9826	0.00015433
SMU.405c	putative-transcriptional-regulator	SMU.405c	trpF	N-(5'-phosphoribosyl)anthranilate-isomerase	SMU.536	0	60	5	0	0.9566	0.00022726
SMU.405c	putative-transcriptional-regulator	SMU.405c	SMU.568	putative-amino-acid-ABC-transporter.-ATP-binding-protein	SMU.568	0	60	5	0	0.9933	9.93e-05
SMU.405c	putative-transcriptional-regulator	SMU.405c	prfC	peptide-chain-release-factor-3	SMU.608	0	60	5	0	0.9999	1.25e-05
SMU.405c	putative-transcriptional-regulator	SMU.405c	sod	putative-manganese-type-superoxide-dismutase.-Fe/Mn-SOD	SMU.629	0	60	5	0	0.9473	0.00024585
SMU.405c	putative-transcriptional-regulator	SMU.405c	SMU.652c	nitrate-ABC-transporter-ATP-binding-protein	SMU.652c	0	60	5	1	0.9184	0.00028735
SMU.405c	putative-transcriptional-regulator	SMU.405c	SMU.659	putative-response-regulator-SpaR	SMU.659	0	60	5	0	0.9329	0.00026772
SMU.405c	putative-transcriptional-regulator	SMU.405c	gtfA	sucrose-phosphorylase.-GtfA	SMU.881	0	60	0	0	0.9966	1.62e-05
SMU.405c	putative-transcriptional-regulator	SMU.405c	gtfD	glucosyltransferase-S	SMU.910	0	80	5	0	0.9755	8.99e-05
SMU.405c	putative-transcriptional-regulator	SMU.405c	SMU.921	putative-transcriptional-regulator	SMU.921	0	60	5	0	0.9661	0.00020591
SMU.405c	putative-transcriptional-regulator	SMU.405c	SMU.922	putative-ABC-transporter.-ATP-binding-protein	SMU.922	0	60	5	0	0.9965	7.27e-05
SMU.405c	putative-transcriptional-regulator	SMU.405c	SMU.963c	putative-deacetylase	SMU.963c	0	60	5	0	0.9856	0.00014146
SMU.405c	putative-transcriptional-regulator	SMU.405c	murB	UDP-N-acetylenolpyruvoylglucosamine-reductase	SMU.972	0	80	0	1	0.9933	1e-05
SMU.405c	putative-transcriptional-regulator	SMU.405c	potA	putative-spermidine/putrescine-ABC-transporter.-ATP-binding-protein	SMU.973	0	60	5	1	0.9884	0.00012945
SMU.405c	putative-transcriptional-regulator	SMU.405c	dapA	dihydrodipicolinate-synthase	SMU.990	0	80	5	0	0.9426	0.00016616
SMU.405c	putative-transcriptional-regulator	SMU.405c	SMU.992	hypothetical-protein	SMU.992	0	80	5	0	0.9767	8.65e-05
SMU.405c	putative-transcriptional-regulator	SMU.405c	SMU.1014	hypothetical-protein	SMU.1014	0	40	0	1	0.9613	0.00021746
SMU.405c	putative-transcriptional-regulator	SMU.405c	SMU.1041	putative-ABC-transporter.-ATP-binding-protein	SMU.1041	0	60	5	0	0.9989	4.18e-05
SMU.405c	putative-transcriptional-regulator	SMU.405c	opuBa	putative-ABC-transporter.-ATP-binding-protein.-choline-transporter	SMU.1096	0	100	0	0	0.9504	6.69e-05
SMU.405c	putative-transcriptional-regulator	SMU.405c	SMU.1100c	putative-permease	SMU.1100c	0	60	5	0	0.9301	0.00027164
SMU.405c	putative-transcriptional-regulator	SMU.405c	SMU.1109c	putative-integral-membrane-protein;-permease	SMU.1109c	0	60	5	0	0.9428	0.00025228
SMU.405c	putative-transcriptional-regulator	SMU.405c	deoC	deoxyribose-phosphate-aldolase	SMU.1123	0	80	5	0	0.9115	0.00021472
SMU.405c	putative-transcriptional-regulator	SMU.405c	SMU.1165c	putative-transcription-regulator	SMU.1165c	0	100	0	0	0.8438	0.0002027
SMU.405c	putative-transcriptional-regulator	SMU.405c	hisA	1-(5-phosphoribosyl)-5-[(5-phosphoribosylamino)methylideneamino]-imidazole-4-carboxamide-isomerase	SMU.1265	0	60	5	0	0.9716	0.00019107
SMU.405c	putative-transcriptional-regulator	SMU.405c	hisH	imidazole-glycerol-phosphate-synthase-subunit-HisH	SMU.1266	0	60	5	0	0.9544	0.00023189
SMU.405c	putative-transcriptional-regulator	SMU.405c	SMU.1290c	putative-permease.-chloride-channel	SMU.1290c	0	80	5	0	0.9466	0.00015812
SMU.405c	putative-transcriptional-regulator	SMU.405c	SMU.1299c	putative-acetate-kinase	SMU.1299c	0	100	0	0	0.9686	3.93e-05
SMU.405c	putative-transcriptional-regulator	SMU.405c	SMU.1317c	hypothetical-protein	SMU.1317c	0	60	5	0	0.8715	0.00033103
SMU.405c	putative-transcriptional-regulator	SMU.405c	SMU.1319c	hypothetical-protein	SMU.1319c	0	60	5	0	0.9601	0.00022009
SMU.405c	putative-transcriptional-regulator	SMU.405c	budC	acetoin-reductase	SMU.1322	0	60	0	1	0.9557	0.00013787
SMU.405c	putative-transcriptional-regulator	SMU.405c	SMU.1353	putative-transposase	SMU.1353	20	100	20	1	0.9748	0.00018254
SMU.405c	putative-transcriptional-regulator	SMU.405c	SMU.1360c	hypothetical-protein	SMU.1360c	0	60	0	0	0.916	0.00020794
SMU.405c	putative-transcriptional-regulator	SMU.405c	SMU.1365c	permease	SMU.1365c	0	60	5	0	0.9202	0.00028444
SMU.405c	putative-transcriptional-regulator	SMU.405c	SMU.1377c	hypothetical-protein	SMU.1377c	0	80	5	0	0.9657	0.00011772
SMU.405c	putative-transcriptional-regulator	SMU.405c	SMU.1391c	hypothetical-protein	SMU.1391c	5	100	0	0	0.9505	9.56e-05
SMU.405c	putative-transcriptional-regulator	SMU.405c	lepA	GTP-binding-protein-LepA	SMU.1394	0	60	0	0	0.9857	5.72e-05
SMU.405c	putative-transcriptional-regulator	SMU.405c	SMU.1397c	hypothetical-protein	SMU.1397c	0	60	5	0	0.9945	9.05e-05
SMU.405c	putative-transcriptional-regulator	SMU.405c	SMU.1400c	hypothetical-protein	SMU.1400c	5	80	0	0	0.9813	7.24e-05
SMU.405c	putative-transcriptional-regulator	SMU.405c	SMU.1427c	hypothetical-protein	SMU.1427c	20	80	0	1	0.9521	0.00023695
SMU.405c	putative-transcriptional-regulator	SMU.405c	SMU.1447c	hypothetical-protein	SMU.1447c	5	100	0	0	0.8316	0.00025112
SMU.405c	putative-transcriptional-regulator	SMU.405c	rmlC	putative-dTDP-4-keto-L-rhamnose-reductase	SMU.1460	5	80	15	0	0.996	7.77e-05
SMU.405c	putative-transcriptional-regulator	SMU.405c	vicR	response-regulator-VicR	SMU.1517	5	100	15	0	0.9355	0.00017829
SMU.405c	putative-transcriptional-regulator	SMU.405c	amyA	cytoplasmic-alpha-amylase	SMU.1590	0	60	5	0	0.9997	2.14e-05
SMU.405c	putative-transcriptional-regulator	SMU.405c	ccpA	catabolite-control-protein-A.-CcpA	SMU.1591	0	60	5	0	0.9971	6.64e-05
SMU.405c	putative-transcriptional-regulator	SMU.405c	livM	putative-branched-chain-amino-acid-ABC-transporter.-permease-protein	SMU.1667	5	120	15	1	0.9298	0.00013181
SMU.405c	putative-transcriptional-regulator	SMU.405c	upp	uracil-phosphoribosyltransferase	SMU.1673	20	120	0	0	0.3152	0.0004815
SMU.405c	putative-transcriptional-regulator	SMU.405c	SMU.1754c	hypothetical-protein	SMU.1754c	0	60	5	0	0.959	0.00022258
SMU.405c	putative-transcriptional-regulator	SMU.405c	SMU.1760c	hypothetical-protein	SMU.1760c	0	60	5	0	0.9951	8.59e-05
SMU.405c	putative-transcriptional-regulator	SMU.405c	SMU.1761c	hypothetical-protein	SMU.1761c	0	60	5	0	0.9439	0.00025053
SMU.405c	putative-transcriptional-regulator	SMU.405c	SMU.1763c	hypothetical-protein	SMU.1763c	0	60	5	0	0.9783	0.00016985
SMU.405c	putative-transcriptional-regulator	SMU.405c	scrR	sucrose-operon-repressor	SMU.1844	5	80	15	1	0.8502	0.00034568
SMU.405c	putative-transcriptional-regulator	SMU.405c	SMU.1895c	hypothetical-protein	SMU.1895c	0	120	5	0	0.8225	0.00022359
SMU.405c	putative-transcriptional-regulator	SMU.405c	htpX	heat-shock-protein-HtpX	SMU.1929	0	60	0	1	0.9529	0.00014396
SMU.405c	putative-transcriptional-regulator	SMU.405c	rplO	50S-ribosomal-protein-L15	SMU.2007	0	60	5	0	0.8875	0.00031823
SMU.405c	putative-transcriptional-regulator	SMU.405c	SMU.2065	putative-UDP-glucose-4-epimerase	SMU.2065	5	80	0	1	0.9138	0.00021037
SMU.405c	putative-transcriptional-regulator	SMU.405c	SMU.2121c	hypothetical-protein	SMU.2121c	5	100	15	0	0.8153	0.00030869
SMU.405c	putative-transcriptional-regulator	SMU.405c	SMU.2155	hypothetical-protein	SMU.2155	0	60	0	1	0.9589	0.00013143
SMU.405c	putative-transcriptional-regulator	SMU.405c	SMU.2165	putative-SpoJ	SMU.2165	0	60	5	1	0.9781	0.00017172
brpA	putative-transcriptional-regulator	SMU.410	SMU.18	hypothetical-protein	SMU.18	0	60	5	1	0.9999	1.25e-05
brpA	putative-transcriptional-regulator	SMU.410	gbpB	putative-secreted-antigen-GbpB/SagA;-putative-peptidoglycan-hydrolase	SMU.22	0	60	5	0	0.8836	0.00032145
brpA	putative-transcriptional-regulator	SMU.410	SMU.87	hypothetical-protein	SMU.87	0	60	5	1	0.9522	0.00023678
brpA	putative-transcriptional-regulator	SMU.410	SMU.149	putative-transposase	SMU.149	0	80	5	0	0.894	0.00023622
brpA	putative-transcriptional-regulator	SMU.410	SMU.179	hypothetical-protein	SMU.179	0	80	5	0	0.9633	0.00012281
brpA	putative-transcriptional-regulator	SMU.410	SMU.215c	hypothetical-protein	SMU.215c	20	100	20	1	0.9061	0.00030029
brpA	putative-transcriptional-regulator	SMU.410	SMU.217c	hypothetical-protein	SMU.217c	5	160	0	1	0.8451	0.00016911
brpA	putative-transcriptional-regulator	SMU.410	oppD	putative-oligopeptide-ABC-transporter.-ATP-binding-protein-OppD	SMU.258	0	80	5	1	0.9885	4.75e-05
brpA	putative-transcriptional-regulator	SMU.410	SMU.461	putative-amino-acid-ABC-transporter.-ATP-binding-protein	SMU.461	0	80	5	1	0.9377	0.00017301
brpA	putative-transcriptional-regulator	SMU.410	gmk	guanylate-kinase	SMU.478	20	100	20	0	0.9998	1.77e-05
brpA	putative-transcriptional-regulator	SMU.410	SMU.564	hypothetical-protein	SMU.564	0	60	5	0	0.9983	5.17e-05
brpA	putative-transcriptional-regulator	SMU.410	xseA	exodeoxyribonuclease-VII-large-subunit	SMU.580	0	60	5	0	0.9862	0.00013858
brpA	putative-transcriptional-regulator	SMU.410	murF	putative-D-Ala-D-Ala-adding-enzyme;-UDP-N-acetylmuramoylalanyl-D-glutamyl-2.6--diaminopimelate-D-alanyl-D-alanyl-ligase-pentapeptide-synthase	SMU.603	0	80	5	1	0.9931	3.05e-05
brpA	putative-transcriptional-regulator	SMU.410	citB	aconitate-hydratase	SMU.670	0	60	5	1	0.9981	5.52e-05
brpA	putative-transcriptional-regulator	SMU.410	SMU.673	hypothetical-protein	SMU.673	0	60	5	1	0.9996	6e-08
brpA	putative-transcriptional-regulator	SMU.410	ptsH	phosphocarrier-protein-HPr	SMU.674	0	60	5	0	0.9966	7.18e-05
brpA	putative-transcriptional-regulator	SMU.410	rgpA	putative-RgpAc;-glycosyltransferase	SMU.825	20	120	20	0	0.9418	0.00016764
brpA	putative-transcriptional-regulator	SMU.410	SMU.899	hypothetical-protein	SMU.899	20	120	20	0	0.8956	0.0002343
brpA	putative-transcriptional-regulator	SMU.410	gtfD	glucosyltransferase-S	SMU.910	5	160	15	0	0.8394	0.00020741
brpA	putative-transcriptional-regulator	SMU.410	SMU.927	putative-response-regulator	SMU.927	0	60	5	0	0.9908	0.00011525
brpA	putative-transcriptional-regulator	SMU.410	SMU.953c	putative-transcriptional-regulator/aminotransferase	SMU.953c	0	40	0	0	0.9974	6.32e-05
brpA	putative-transcriptional-regulator	SMU.410	SMU.1038c	putative-response-regulator	SMU.1038c	0	60	5	0	0.9996	5e-08
brpA	putative-transcriptional-regulator	SMU.410	SMU.1039c	putative-lipopolysaccharide-glycosyltransferase	SMU.1039c	0	60	5	0	0.958	0.00022437
brpA	putative-transcriptional-regulator	SMU.410	SMU.1072c	putative-acetyltransferase	SMU.1072c	0	60	5	0	0.9886	0.00012704
brpA	putative-transcriptional-regulator	SMU.410	SMU.1108c	hypothetical-protein	SMU.1108c	0	60	5	0	0.9112	0.00029486
brpA	putative-transcriptional-regulator	SMU.410	ldh	L-lactate-dehydrogenase	SMU.1115	0	60	5	0	0.9777	0.00017161
brpA	putative-transcriptional-regulator	SMU.410	SMU.1118c	ribonucleoside-ABC-transporter-permease	SMU.1118c	0	60	5	1	0.9483	0.00024392
brpA	putative-transcriptional-regulator	SMU.410	deoC	deoxyribose-phosphate-aldolase	SMU.1123	20	100	20	0	0.9773	0.00017303
brpA	putative-transcriptional-regulator	SMU.410	SMU.1189c	hypothetical-protein	SMU.1189c	0	60	5	0	0.986	0.00013954
brpA	putative-transcriptional-regulator	SMU.410	pyrC	dihydroorotase	SMU.1214	0	60	5	0	0.9511	0.0002383
brpA	putative-transcriptional-regulator	SMU.410	ung	uracil-DNA-glycosylase	SMU.1215	0	60	5	0	0.9075	0.0002988
brpA	putative-transcriptional-regulator	SMU.410	uvrC	excinuclease-ABC-subunit-C	SMU.1241	0	60	5	0	0.9997	2.14e-05
brpA	putative-transcriptional-regulator	SMU.410	SMU.1256c	hypothetical-protein	SMU.1256c	20	120	0	1	0.91	0.0001592
brpA	putative-transcriptional-regulator	SMU.410	flaW	flavodoxin	SMU.1294	0	120	5	0	0.7857	0.00025823
brpA	putative-transcriptional-regulator	SMU.410	budC	acetoin-reductase	SMU.1322	20	100	0	1	0.6139	0.00040552
brpA	putative-transcriptional-regulator	SMU.410	ftsX	putative-cell-division-protein-FtsX	SMU.1324	0	80	5	0	0.8253	0.00030156
brpA	putative-transcriptional-regulator	SMU.410	ftsE	putative-ABC-transporter.-ATP-binding-component	SMU.1325	0	80	5	0	0.823	0.00030295
brpA	putative-transcriptional-regulator	SMU.410	bacA2	putative-surfactin-synthetase	SMU.1340	0	60	5	0	0.9311	0.0002703
brpA	putative-transcriptional-regulator	SMU.410	SMU.1341c	putative-gramicidin-S-synthetase	SMU.1341c	0	60	5	0	0.8622	0.00033799
brpA	putative-transcriptional-regulator	SMU.410	bacA1	putative-bacitracin-synthetase-1;-BacA	SMU.1342	0	60	5	0	0.7584	0.0003919
brpA	putative-transcriptional-regulator	SMU.410	SMU.1345c	putative-peptide-synthetase-MycA	SMU.1345c	0	60	5	0	0.9641	0.00021048
brpA	putative-transcriptional-regulator	SMU.410	SMU.1353	putative-transposase	SMU.1353	20	100	0	0	0.9997	1.57e-06
brpA	putative-transcriptional-regulator	SMU.410	SMU.1373c	hypothetical-protein	SMU.1373c	20	100	0	0	0.75	0.00034715
brpA	putative-transcriptional-regulator	SMU.410	leuD	isopropylmalate-isomerase-small-subunit	SMU.1381	0	80	5	1	0.9724	9.78e-05
brpA	putative-transcriptional-regulator	SMU.410	SMU.1412c	putative-ABC-transporter.-membrane-protein-subunit-and-ATP-binding-protein	SMU.1412c	0	80	5	0	0.9867	5.38e-05
brpA	putative-transcriptional-regulator	SMU.410	SMU.1486c	hypothetical-protein	SMU.1486c	0	100	0	0	0.9966	9.4e-07
brpA	putative-transcriptional-regulator	SMU.410	glnQ	putative-amino-acid-ABC-transporter.-ATP-binding-protein	SMU.1519	0	60	5	1	0.999	4.03e-05
brpA	putative-transcriptional-regulator	SMU.410	glnP	putative-amino-acid-ABC-transporter.-integral-membrane-protein	SMU.1522	0	60	5	1	0.9999	1.25e-05
brpA	putative-transcriptional-regulator	SMU.410	thrS	threonyl-tRNA-synthetase	SMU.1586	0	80	5	1	0.9257	0.00019259
brpA	putative-transcriptional-regulator	SMU.410	SMU.1587c	hypothetical-protein	SMU.1587c	0	80	5	1	0.9943	2.6e-05
brpA	putative-transcriptional-regulator	SMU.410	smpB	SsrA-binding-protein	SMU.1606	20	100	0	0	0.9066	0.00022171
brpA	putative-transcriptional-regulator	SMU.410	rpmG	50S-ribosomal-protein-L33	SMU.1610	0	60	5	1	0.9523	0.00023667
brpA	putative-transcriptional-regulator	SMU.410	SMU.1636c	hypothetical-protein	SMU.1636c	0	60	5	1	0.9438	0.00025208
brpA	putative-transcriptional-regulator	SMU.410	rluB	putative-pseudouridylate-synthase-B.-large-subunit	SMU.1711	0	60	5	1	0.9555	0.00023059
brpA	putative-transcriptional-regulator	SMU.410	scpB	segregation-and-condensation-protein-B	SMU.1712c	0	60	5	1	0.9754	0.00018058
brpA	putative-transcriptional-regulator	SMU.410	SMU.1722c	putative-integral-membrane-protein	SMU.1722c	20	120	0	1	0.8586	0.00022262
brpA	putative-transcriptional-regulator	SMU.410	SMU.1723c	hypothetical-protein	SMU.1723c	0	80	5	0	0.9537	0.00014407
brpA	putative-transcriptional-regulator	SMU.410	acpP	acyl-carrier-protein	SMU.1743	0	60	5	0	0.8325	0.0003564
brpA	putative-transcriptional-regulator	SMU.410	SMU.1876	hypothetical-protein	SMU.1876	20	100	20	0	0.819	0.00036333
brpA	putative-transcriptional-regulator	SMU.410	SMU.1889c	hypothetical-protein	SMU.1889c	0	60	5	0	0.926	0.00027703
brpA	putative-transcriptional-regulator	SMU.410	sapR2	hypothetical-protein	SMU.1919	0	60	5	1	0.8021	0.00037211
brpA	putative-transcriptional-regulator	SMU.410	SMU.2092c	hypothetical-protein	SMU.2092c	0	80	5	0	0.9194	0.00020294
brpA	putative-transcriptional-regulator	SMU.410	SMU.2094c	hypothetical-protein	SMU.2094c	0	60	5	0	0.9834	0.00015112
brpA	putative-transcriptional-regulator	SMU.410	SMU.2104	integral-membrane-protein	SSMMUU..22110044 a	20	100	0	1	0.6465	0.0003942
brpA	putative-transcriptional-regulator	SMU.410	SMU.2152c	hypothetical-protein	SMU.2152c	0	80	5	0	0.815	0.00030883
nusA	transcription-elongation-factor-NusA	SMU.418	SMU.05	hypothetical-protein	SMU.05	20	200	0	0	0.9903	2.3e-05
nusA	transcription-elongation-factor-NusA	SMU.418	SMU.06	GTP-dependent-nucleic-acid-binding-protein-EngD	SMU.06	0	60	5	1	0.8943	0.00031218
nusA	transcription-elongation-factor-NusA	SMU.418	SMU.09	hypothetical-protein	SMU.09	0	40	0	0	0.9661	0.00020591
nusA	transcription-elongation-factor-NusA	SMU.418	SMU.43	putative-site-specific-DNA-methyltransferase-restriction-modification-protein	SMU.43	20	200	0	1	0.9879	5.36e-05
nusA	transcription-elongation-factor-NusA	SMU.418	SMU.74	hypothetical-protein	SMU.74	0	60	5	1	0.9322	0.00026956
nusA	transcription-elongation-factor-NusA	SMU.418	SMU.132	putative-hippurate-amidohydrolase	SMU.132	0	60	5	0	0.9876	0.00013241
nusA	transcription-elongation-factor-NusA	SMU.418	SMU.149	putative-transposase	SMU.149	0	60	5	1	0.9996	2.53e-05
nusA	transcription-elongation-factor-NusA	SMU.418	SMU.160	metallopeptidase	SMU.160	0	80	0	0	0.9324	0.00012647
nusA	transcription-elongation-factor-NusA	SMU.418	SMU.194c	bacteriophage-P2-associated	SMU.194c	20	120	20	0	0.8814	0.00025086
nusA	transcription-elongation-factor-NusA	SMU.418	SMU.199c	hypothetical-protein	SMU.199c	20	160	20	0	0.8334	0.00024954
nusA	transcription-elongation-factor-NusA	SMU.418	SMU.204c	hypothetical-protein	SMU.204c	5	160	15	0	0.8301	0.00021623
nusA	transcription-elongation-factor-NusA	SMU.418	SMU.214c	hypothetical-protein	SMU.214c	5	160	15	0	0.8273	0.00021926
nusA	transcription-elongation-factor-NusA	SMU.418	ilvH	acetolactate-synthase-3-regulatory-subunit	SMU.232	5	80	0	1	0.8147	0.00030789
nusA	transcription-elongation-factor-NusA	SMU.418	SMU.241c	putative-ABC-transporter.-ATP-binding-protein;-amino-acid-transport-system	SMU.241c	0	60	5	0	0.9643	0.00021002
nusA	transcription-elongation-factor-NusA	SMU.418	SMU.278	hypothetical-protein	SMU.278	5	100	15	1	0.7948	0.0003221
nusA	transcription-elongation-factor-NusA	SMU.418	SMU.281	hypothetical-protein	SMU.281	20	100	20	1	0.9919	0.00010854
nusA	transcription-elongation-factor-NusA	SMU.418	SMU.284	hypothetical-protein	SMU.284	20	100	20	1	0.9983	5.17e-05
nusA	transcription-elongation-factor-NusA	SMU.418	SMU.287	putative-ComB.-accessory-factor-for-ComA	SMU.287	5	160	15	1	0.2576	0.00049217
nusA	transcription-elongation-factor-NusA	SMU.418	gltA	glutamate-synthase-(large-subunit)	SMU.365	0	80	5	0	0.9623	0.00012512
nusA	transcription-elongation-factor-NusA	SMU.418	gltD	glutamate-synthase-subunit-beta	SMU.366	0	80	5	0	0.9578	0.00013524
nusA	transcription-elongation-factor-NusA	SMU.418	SMU.393	hypothetical-protein	SMU.393	5	80	0	1	0.9456	0.00015826
nusA	transcription-elongation-factor-NusA	SMU.418	SMU.460	putative-amino-acid-ABC-transporter.-permease	SMU.460	0	60	5	0	0.9909	0.00011477
nusA	transcription-elongation-factor-NusA	SMU.418	SMU.461	putative-amino-acid-ABC-transporter.-ATP-binding-protein	SMU.461	0	60	5	0	0.9814	0.00015873
nusA	transcription-elongation-factor-NusA	SMU.418	pepC	cysteine-aminopeptidase-C	SMU.466	0	60	5	0	0.9095	0.00029665
nusA	transcription-elongation-factor-NusA	SMU.418	priA	primosome-assembly-protein-PriA	SMU.480	0	80	5	0	0.9487	0.0001547
nusA	transcription-elongation-factor-NusA	SMU.418	cysK	putative-cysteine-synthetase-A;-O-acetylserine-lyase	SMU.496	0	60	5	0	0.9816	0.00015797
nusA	transcription-elongation-factor-NusA	SMU.418	SMU.513	hypothetical-protein	SMU.513	0	80	5	0	0.9988	6.04e-06
nusA	transcription-elongation-factor-NusA	SMU.418	SMU.531	putative-chorismate-mutase	SMU.531	5	80	0	1	0.976	8.74e-05
nusA	transcription-elongation-factor-NusA	SMU.418	xseA	exodeoxyribonuclease-VII-large-subunit	SMU.580	0	100	5	1	0.7765	0.00029963
nusA	transcription-elongation-factor-NusA	SMU.418	SMU.630	hypothetical-protein	SMU.630	5	100	0	1	0.7405	0.00032644
nusA	transcription-elongation-factor-NusA	SMU.418	SMU.694c	putative-ferredoxin-[4Fe-4S]	SMU.694c	0	60	0	1	0.979	7.86e-05
nusA	transcription-elongation-factor-NusA	SMU.418	SMU.735	hypothetical-protein	SMU.735	5	160	15	1	0.5853	0.00039924
nusA	transcription-elongation-factor-NusA	SMU.418	fol	putative-folyl-polyglutamate-synthetase	SMU.839	0	80	0	1	0.9509	9.76e-05
nusA	transcription-elongation-factor-NusA	SMU.418	rplU	50S-ribosomal-protein-L21	SMU.846	5	120	15	1	0.5935	0.000411
nusA	transcription-elongation-factor-NusA	SMU.418	SMU.926	GTP-pyrophosphokinase	SMU.926	0	60	5	1	0.9817	0.00015838
nusA	transcription-elongation-factor-NusA	SMU.418	SMU.933	amino-acid-ABC-transporter,-amino-acid-substrate-binding-protein	SMU.933	0	60	5	0	0.9199	0.00028483
nusA	transcription-elongation-factor-NusA	SMU.418	SMU.935	putative-amino-acid-ABC-transporter.-permease-protein	SMU.935	0	60	5	0	0.9207	0.00028387
nusA	transcription-elongation-factor-NusA	SMU.418	SMU.1041	putative-ABC-transporter.-ATP-binding-protein	SMU.1041	20	100	20	1	0.9213	0.00028307
nusA	transcription-elongation-factor-NusA	SMU.418	SMU.1056	hypothetical-protein	SMU.1056	0	60	5	0	0.9009	0.00030578
nusA	transcription-elongation-factor-NusA	SMU.418	SMU.1100c	putative-permease	SMU.1100c	5	80	0	1	0.9639	0.00011964
nusA	transcription-elongation-factor-NusA	SMU.418	gyrA	DNA-gyrase-subunit-A	SMU.1114	5	160	15	1	0.853	0.00019344
nusA	transcription-elongation-factor-NusA	SMU.418	SMU.1159c	hypothetical-protein	SMU.1159c	5	80	15	1	0.7106	0.00040969
nusA	transcription-elongation-factor-NusA	SMU.418	phnA	putative-alkylphosphonate-uptake-protein	SMU.1180	5	80	15	1	0.9555	0.00023059
nusA	transcription-elongation-factor-NusA	SMU.418	SMU.1189c	hypothetical-protein	SMU.1189c	0	160	5	1	0.8991	0.00011425
nusA	transcription-elongation-factor-NusA	SMU.418	uvrC	excinuclease-ABC-subunit-C	SMU.1241	0	80	5	1	0.958	0.00013311
nusA	transcription-elongation-factor-NusA	SMU.418	flaW	flavodoxin	SMU.1294	0	60	5	1	0.9989	4.21e-05
nusA	transcription-elongation-factor-NusA	SMU.418	SMU.1319c	hypothetical-protein	SMU.1319c	5	80	0	1	0.8779	0.00025479
nusA	transcription-elongation-factor-NusA	SMU.418	ftsX	putative-cell-division-protein-FtsX	SMU.1324	0	60	5	1	0.977	0.00017557
nusA	transcription-elongation-factor-NusA	SMU.418	SMU.1390	hypothetical-protein	SMU.1390	5	80	0	1	0.9059	0.0002211
nusA	transcription-elongation-factor-NusA	SMU.418	epsC	putative-UDP-N-acetylglucosamine-2-epimerase	SMU.1437	5	80	0	1	0.9312	0.00018369
nusA	transcription-elongation-factor-NusA	SMU.418	SMU.1485c	putative-endonuclease	SMU.1485c	0	60	5	0	0.911	0.00029509
nusA	transcription-elongation-factor-NusA	SMU.418	atpF	F0F1-ATP-synthase-subunit-B	SMU.1532	0	60	5	1	0.9977	6.05e-05
nusA	transcription-elongation-factor-NusA	SMU.418	SMU.1587c	hypothetical-protein	SMU.1587c	0	60	5	0	0.9832	0.00015206
nusA	transcription-elongation-factor-NusA	SMU.418	vacB	putative-exoribonuclease-R-(RNase-R)	SMU.1607	0	60	0	1	0.9999	3.83e-05
nusA	transcription-elongation-factor-NusA	SMU.418	SMU.1636c	hypothetical-protein	SMU.1636c	0	80	5	0	0.9809	7.37e-05
nusA	transcription-elongation-factor-NusA	SMU.418	livG	putative-branched-chain-amino-acid-ABC-transporter.-ATP-binding-protein	SMU.1666	0	60	5	0	0.9985	4.88e-05
nusA	transcription-elongation-factor-NusA	SMU.418	SMU.1683c	hypothetical-protein	SMU.1683c	0	80	5	0	0.8868	0.00024514
nusA	transcription-elongation-factor-NusA	SMU.418	SMU.1723c	hypothetical-protein	SMU.1723c	0	60	5	1	0.9066	0.00029977
nusA	transcription-elongation-factor-NusA	SMU.418	SMU.1763c	hypothetical-protein	SMU.1763c	5	100	0	1	0.9452	0.00010698
nusA	transcription-elongation-factor-NusA	SMU.418	SMU.1790c	putative-transcriptional-regulator	SMU.1790c	5	80	15	0	0.8434	0.00034987
nusA	transcription-elongation-factor-NusA	SMU.418	ptnC	putative-PTS-system.-mannose-specific-component-IIC	SMU.1878	5	200	15	1	0.9514	4.44e-05
nusA	transcription-elongation-factor-NusA	SMU.418	SMU.1879	putative-PTS-system.-mannose-specific-component-IID	SMU.1879	5	200	15	1	0.9425	5.62e-05
nusA	transcription-elongation-factor-NusA	SMU.418	SMU.1906c	hypothetical-protein	SMU.1906c	0	100	0	0	0.8625	0.00018268
nusA	transcription-elongation-factor-NusA	SMU.418	engA	GTP-binding-protein-EngA	SMU.1920	0	100	5	0	0.8091	0.00027075
nusA	transcription-elongation-factor-NusA	SMU.418	SMU.1933c	cobalt-permease	SMU.1933c	0	60	5	0	0.9795	0.00016553
nusA	transcription-elongation-factor-NusA	SMU.418	atmB	putative-membrane-lipoprotein	SMU.1941	0	60	5	0	0.9806	0.00016152
nusA	transcription-elongation-factor-NusA	SMU.418	SMU.1960c	putative-PTS-system.-mannose-specific-IIB-component	SMU.1960c	20	100	20	0	0.9845	0.00014725
nusA	transcription-elongation-factor-NusA	SMU.418	SMU.1963c	putative-sugar-binding-periplasmic-protein	SMU.1963c	20	100	20	1	0.9364	0.00026265
nusA	transcription-elongation-factor-NusA	SMU.418	rplX	50S-ribosomal-protein-L24	SMU.2016	0	60	5	0	0.9815	0.00015834
nusA	transcription-elongation-factor-NusA	SMU.418	rplP	50S-ribosomal-protein-L16	SMU.2020	0	60	5	0	0.9631	0.00021285
nusA	transcription-elongation-factor-NusA	SMU.418	ruvA	Holliday-junction-DNA-helicase-RuvA	SMU.2088	0	60	5	1	0.9556	0.00023044
nusA	transcription-elongation-factor-NusA	SMU.418	mutL	DNA-mismatch-repair-protein	SMU.2089	0	60	5	1	0.936	0.00026409
nusA	transcription-elongation-factor-NusA	SMU.418	SMU.2092c	hypothetical-protein	SMU.2092c	0	60	5	1	0.9032	0.00030303
nusA	transcription-elongation-factor-NusA	SMU.418	argR	putative-transcriptional-regulator-of-arginine-metabolism	SMU.2093	0	60	5	1	0.905	0.0003014
nusA	transcription-elongation-factor-NusA	SMU.418	SMU.2096c	hypothetical-protein	SMU.2096c	0	60	5	1	0.9406	0.00025701
nusA	transcription-elongation-factor-NusA	SMU.418	SMU.2140c	hypothetical-protein	SMU.2140c	0	60	5	1	0.9263	0.00027736
nusA	transcription-elongation-factor-NusA	SMU.418	SMU.2146c	hypothetical-protein	SMU.2146c	5	100	0	1	0.96	8.02e-05
nusA	transcription-elongation-factor-NusA	SMU.418	cbiO	cobalt-transporter-ATP-binding-subunit	SMU.2149c	20	100	20	0	0.8847	0.0003206
nusA	transcription-elongation-factor-NusA	SMU.418	SMU.2152c	hypothetical-protein	SMU.2152c	0	60	5	1	0.991	0.00011498
nusA	transcription-elongation-factor-NusA	SMU.418	SMU.2154c	putative-peptidase	SMU.2154c	0	60	5	1	0.8896	0.00031632
nusA	transcription-elongation-factor-NusA	SMU.418	SMU.2158c	tryptophanyl-tRNA-synthetase-II	SMU.2158c	0	60	5	1	0.9843	0.00014811
nusA	transcription-elongation-factor-NusA	SMU.418	SMU.2159	putative-ABC-transporter.-ATP-binding-protein	SMU.2159	0	60	5	1	0.9189	0.00028681
copY	negative-transcriptional-regulator.-CopY	SMU.424	SMU.29	phosphoribosylaminoimidazole-succinocarboxamide-synthase	SMU.29	20	160	20	1	0.9972	8.13e-05
copY	negative-transcriptional-regulator.-CopY	SMU.424	SMU.193c	hypothetical-protein	SMU.193c	0	40	0	0	0.9981	5.44e-05
copY	negative-transcriptional-regulator.-CopY	SMU.424	SMU.284	hypothetical-protein	SMU.284	0	40	0	1	0.9947	8.99e-05
copY	negative-transcriptional-regulator.-CopY	SMU.424	pflC	putative-pyruvate-formate-lyase-activating-enzyme	SMU.490	0	80	0	1	0.9872	2.21e-05
[truncated: 6,286 more rows]
