# Supplementary material for: Construction and verification of the transcriptional regulatory response network of Streptococcus mutans upon treatment with the biofilm inhibitor carolacton
Source: BMC Genomics. 2014 May 12;15:362. doi: 10.1186/1471-2164-15-362 (PMC4048456; doi:10.1186/1471-2164-15-362)
Supplement: Supplementary file 4 — Additional file 4: The list of regulator-target gene relationships based on the prediction of binding sites using Pattern Matching. Please refer to the Methods section for more information on the Pattern Matching procedure. (XLSX 211 KB) [file 12864_2013_6097_MOESM4_ESM.xlsx]

## Sheet: Additional file 4
List of regulator-target gene relationships based on the prediction of binding sites using the tool matrix-scan. TF- Transcription factor; TG-Target gene.
TF* 4-letter code	TF GENE INDEX	TF DESCRIPTION	TG* INDEX	TG DESCRIPTION	TG IDENTIFIER	TG STRAND containing PUTATIVE TF BINDING SITE	SITE START POSITION	SITE END POSITION	PREDICTED TF BINDING SITE	WEIGHT SCORE	P-VALUE	ln(P-VALUE)	SIGNIFICANCE SCORE	TF BINDING MOTIF CONSENSUS (IUPAC CODE)
HrcA	SMU_80	heat-inducible-transcription-repressor	SMU.80	heat-inducible-transcription-repressor	NP_720559.1	D	-143	-117	TTAGCACTCAAGCAGAAAGAGTGCTAA	25.8	5.8e-13	-28.169	12.234	TTAGCaSTCkwkkdamaaGAGTGCTAA
HrcA	SMU_80	heat-inducible-transcription-repressor	SMU.80	heat-inducible-transcription-repressor	NP_720559.1	R	-143	-117	TTAGCACTCTTTCTGCTTGAGTGCTAA	25.1	1.5e-12	-27.234	11.828	TTAGCaSTCkwkkdamaaGAGTGCTAA
HrcA	SMU_80	heat-inducible-transcription-repressor	SMU.80	heat-inducible-transcription-repressor	NP_720559.1	D	-59	-33	TTAGCAGTCGTCTGTTAAGAGTGCTAA	24.4	3.2e-12	-26.47	11.496	TTAGCaSTCkwkkdamaaGAGTGCTAA
HrcA	SMU_80	heat-inducible-transcription-repressor	SMU.80	heat-inducible-transcription-repressor	NP_720559.1	R	-59	-33	TTAGCACTCTTAACAGACGACTGCTAA	17.7	1.1e-09	-20.653	8.97	TTAGCaSTCkwkkdamaaGAGTGCTAA
HrcA	SMU_80	heat-inducible-transcription-repressor	SMU.99	fructose-bisphosphate-aldolase	NP_720575.1	R	-318	-292	TTTTCACTTTTTTCATTTGAGTGTCAA	2.8	8.7e-06	-11.655	5.061	TTAGCaSTCkwkkdamaaGAGTGCTAA
HrcA	SMU_80	heat-inducible-transcription-repressor	SMU.299c	putative-bacteriocin-peptide-precursor	NP_720757.1	R	-129	-103	TTAACTGTTGTGTTAATCGAGTGCAAA	6.2	1.6e-06	-13.37	5.807	TTAGCaSTCkwkkdamaaGAGTGCTAA
HrcA	SMU_80	heat-inducible-transcription-repressor	SMU.299c	putative-bacteriocin-peptide-precursor	NP_720757.1	D	-129	-103	TTTGCACTCGATTAACACAACAGTTAA	1.3	1.8e-05	-10.939	4.751	TTAGCaSTCkwkkdamaaGAGTGCTAA
HrcA	SMU_80	heat-inducible-transcription-repressor	SMU.300	queuine-tRNA-ribosyltransferase	NP_720758.1	D	-309	-283	TTAACTGTTGTGTTAATCGAGTGCAAA	6.2	1.6e-06	-13.37	5.807	TTAGCaSTCkwkkdamaaGAGTGCTAA
HrcA	SMU_80	heat-inducible-transcription-repressor	SMU.300	queuine-tRNA-ribosyltransferase	NP_720758.1	R	-309	-283	TTTGCACTCGATTAACACAACAGTTAA	1.3	1.8e-05	-10.939	4.751	TTAGCaSTCkwkkdamaaGAGTGCTAA
HrcA	SMU_80	heat-inducible-transcription-repressor	SMU.1245c	hypothetical-protein	NP_721622.1	R	-66	-40	TTGGGCCTCTTCCAATAATTGTGTTAA	1.2	1.9e-05	-10.892	4.73	TTAGCaSTCkwkkdamaaGAGTGCTAA
HrcA	SMU_80	heat-inducible-transcription-repressor	SMU.1652	putative-methylated-DNA--protein-cysteine-S-methyltransferase	NP_721985.1	R	-60	-34	AAAGCAGTCAATGGTTAAAACTGCTCA	1.2	1.9e-05	-10.892	4.73	TTAGCaSTCkwkkdamaaGAGTGCTAA
HrcA	SMU_80	heat-inducible-transcription-repressor	SMU.1955	co-chaperonin-GroES	NP_722256.1	D	-46	-20	TTAGCACTCAGTATATTGGAGTGCTAA	22.4	1.9e-11	-24.663	10.711	TTAGCaSTCkwkkdamaaGAGTGCTAA
HrcA	SMU_80	heat-inducible-transcription-repressor	SMU.1955	co-chaperonin-GroES	NP_722256.1	R	-46	-20	TTAGCACTCCAATATACTGAGTGCTAA	20.1	1.7e-10	-22.491	9.768	TTAGCaSTCkwkkdamaaGAGTGCTAA
HrcA	SMU_80	heat-inducible-transcription-repressor	SMU.2012	30S-ribosomal-protein-S8	NP_722310.1	R	-219	-193	GTATCAGTCTTGGCTCGCTAGTGCTCA	7.1	9.6e-07	-13.86	6.019	TTAGCaSTCkwkkdamaaGAGTGCTAA
HrcA	SMU_80	heat-inducible-transcription-repressor	SMU.2012	30S-ribosomal-protein-S8	NP_722310.1	D	-219	-193	TGAGCACTAGCGAGCCAAGACTGATAC	2.2	1.2e-05	-11.366	4.936	TTAGCaSTCkwkkdamaaGAGTGCTAA
SloR	SMU_186	putative-metal-dependent-transcriptional-regulator	SMU.16	putative-amino-acid-permease	NP_720501.1	D	-142	-121	AAAAGAAATAATCTTGAATTTG	8.8	2e-05	-10.807	4.693	maaagamwsytksSttatTtkS
SloR	SMU_186	putative-metal-dependent-transcriptional-regulator	SMU.16	putative-amino-acid-permease	NP_720501.1	R	-90	-69	AAAAAACAGTTGGGAAATTGTG	8	4.6e-05	-9.991	4.339	maaagamwsytksSttatTtkS
SloR	SMU_186	putative-metal-dependent-transcriptional-regulator	SMU.68	hypothetical-protein	NP_720549.1	D	-216	-195	AGAAGAAAGTTGAGATTTTTTT	10.1	4.5e-06	-12.303	5.343	maaagamwsytksSttatTtkS
SloR	SMU_186	putative-metal-dependent-transcriptional-regulator	SMU.82	molecular-chaperone-DnaK	NP_720561.1	D	-298	-277	AGCAAACTACAGCGATATTTCC	7.4	8.1e-05	-9.423	4.092	maaagamwsytksSttatTtkS
SloR	SMU_186	putative-metal-dependent-transcriptional-regulator	SMU.89c	putative-nitrite-transporter	NP_720568.1	R	-132	-111	GAAAGAAACTAACTTTAATTGC	10.7	2.1e-06	-13.079	5.68	maaagamwsytksSttatTtkS
SloR	SMU_186	putative-metal-dependent-transcriptional-regulator	SMU.91	trigger-factor	NP_720569.1	D	-127	-106	GAAAGAAACTAACTTTAATTGC	10.7	2.1e-06	-13.079	5.68	maaagamwsytksSttatTtkS
SloR	SMU_186	putative-metal-dependent-transcriptional-regulator	SMU.92c	putative-putative-transposase	NP_720570.1	D	-31	-10	CACAGAAAGGCTACTGTTTTTG	9.5	9.3e-06	-11.583	5.031	maaagamwsytksSttatTtkS
SloR	SMU_186	putative-metal-dependent-transcriptional-regulator	SMU.92c	putative-putative-transposase	NP_720570.1	R	-31	-10	CAAAAACAGTAGCCTTTCTGTG	9	1.6e-05	-11.022	4.787	maaagamwsytksSttatTtkS
SloR	SMU_186	putative-metal-dependent-transcriptional-regulator	SMU.110	putative-transcriptional-regulator-MutR	NP_720586.1	D	-151	-130	CAAAGAATGGTATCTTAATTTT	10.3	3.5e-06	-12.555	5.453	maaagamwsytksSttatTtkS
SloR	SMU_186	putative-metal-dependent-transcriptional-regulator	SMU.110	putative-transcriptional-regulator-MutR	NP_720586.1	R	-151	-130	AAAATTAAGATACCATTCTTTG	9.2	1.3e-05	-11.243	4.883	maaagamwsytksSttatTtkS
SloR	SMU_186	putative-metal-dependent-transcriptional-regulator	SMU.117c	hypothetical-protein	NP_720592.1	D	-109	-88	TAACAAAATGATACTTATTTTG	7.5	7.4e-05	-9.515	4.132	maaagamwsytksSttatTtkS
SloR	SMU_186	putative-metal-dependent-transcriptional-regulator	SMU.128	putative-acetoin-dehydrogenase-(TPP-dependent).-E1-component-beta-subunit	NP_720601.1	R	-125	-104	CAAAATAACAAGACTTTTCTTG	8.1	4.2e-05	-10.089	4.382	maaagamwsytksSttatTtkS
SloR	SMU_186	putative-metal-dependent-transcriptional-regulator	SMU.148	bifunctional-acetaldehyde-CoA/alcohol-dehydrogenase	NP_720618.1	D	-115	-94	CAAAAAGACTTGCATTTTTTTG	7.9	5e-05	-9.894	4.297	maaagamwsytksSttatTtkS
SloR	SMU_186	putative-metal-dependent-transcriptional-regulator	SMU.163c	hypothetical-protein	NP_720633.1	D	-280	-259	GAAAAAAACTTGATTTTCTTAG	7.6	6.7e-05	-9.609	4.173	maaagamwsytksSttatTtkS
SloR	SMU_186	putative-metal-dependent-transcriptional-regulator	SMU.163c	hypothetical-protein	NP_720633.1	R	-280	-259	CTAAGAAAATCAAGTTTTTTTC	7.5	7.4e-05	-9.515	4.132	maaagamwsytksSttatTtkS
SloR	SMU_186	putative-metal-dependent-transcriptional-regulator	SMU.164	putative-tRNA/rRNA-methyltransferase	NP_720634.1	R	-54	-33	GAAAAAAACTTGATTTTCTTAG	7.6	6.7e-05	-9.609	4.173	maaagamwsytksSttatTtkS
SloR	SMU_186	putative-metal-dependent-transcriptional-regulator	SMU.164	putative-tRNA/rRNA-methyltransferase	NP_720634.1	D	-54	-33	CTAAGAAAATCAAGTTTTTTTC	7.5	7.4e-05	-9.515	4.132	maaagamwsytksSttatTtkS
SloR	SMU_186	putative-metal-dependent-transcriptional-regulator	SMU.182	iron/manganese-ABC-transporter-ATP-binding-protein	NP_720651.1	D	-57	-36	AAAATTAACTTGACTTAATTTT	10	5.1e-06	-12.179	5.289	maaagamwsytksSttatTtkS
SloR	SMU_186	putative-metal-dependent-transcriptional-regulator	SMU.217c	hypothetical-protein	NP_720683.1	R	-643	-624	TATTTTAAATGAGGTTAACT	8.5	2.3e-05	-10.693	4.644	maaagamwsytksSttatTtkS
SloR	SMU_186	putative-metal-dependent-transcriptional-regulator	SMU.225c	hypothetical-protein	NP_720691.1	R	-33	-12	AAAAGAATTCTTCTTTATTTGT	9.2	1.3e-05	-11.243	4.883	maaagamwsytksSttatTtkS
SloR	SMU_186	putative-metal-dependent-transcriptional-regulator	SMU.312	PTS-system.-sorbitol-phosphotransferase-enzyme-IIBC	NP_720769.1	D	-52	-31	AAAAGTATCGTTGCTTATTTCA	11.3	9e-07	-13.922	6.046	maaagamwsytksSttatTtkS
SloR	SMU_186	putative-metal-dependent-transcriptional-regulator	SMU.323	NAD(P)H-dependent-glycerol-3-phosphate-dehydrogenase	NP_720777.1	D	-40	-19	ATAATAAACTTAACTTTTTATG	7.7	6.1e-05	-9.703	4.214	maaagamwsytksSttatTtkS
SloR	SMU_186	putative-metal-dependent-transcriptional-regulator	SMU.325	deoxyuridine-5'-triphosphate-nucleotidohydrolase	NP_720778.1	R	-302	-281	ATAATAAACTTAACTTTTTATG	7.7	6.1e-05	-9.703	4.214	maaagamwsytksSttatTtkS
SloR	SMU_186	putative-metal-dependent-transcriptional-regulator	SMU.351	ribosome-associated-GTPase	NP_720803.1	D	-57	-36	AGCAAAAAGATTGTTTTTTTGA	7.4	8.1e-05	-9.423	4.092	maaagamwsytksSttatTtkS
SloR	SMU_186	putative-metal-dependent-transcriptional-regulator	SMU.360	glyceraldehyde-3-phosphate-dehydrogenase	NP_720812.1	D	-40	-19	AAAATAAATTTTTTTGATTTTC	7.7	6.1e-05	-9.703	4.214	maaagamwsytksSttatTtkS
SloR	SMU_186	putative-metal-dependent-transcriptional-regulator	SMU.362	hypothetical-protein	NP_720814.1	D	-375	-354	GTAAGTCTCAATCCTGATTTTG	8.6	2.5e-05	-10.596	4.602	maaagamwsytksSttatTtkS
SloR	SMU_186	putative-metal-dependent-transcriptional-regulator	SMU.383c	putative-reductase	NP_720833.1	R	-157	-136	TAAAGAAACGAATTATATTTTT	8.1	4.2e-05	-10.089	4.382	maaagamwsytksSttatTtkS
SloR	SMU_186	putative-metal-dependent-transcriptional-regulator	SMU.384	hypothetical-protein	NP_720834.1	D	-38	-17	TAAAGAAACGAATTATATTTTT	8.1	4.2e-05	-10.089	4.382	maaagamwsytksSttatTtkS
SloR	SMU_186	putative-metal-dependent-transcriptional-regulator	SMU.399	hypothetical-protein	NP_720847.1	D	-160	-139	AACAAAAAGCTGAGTTGTTTGC	10.1	4.5e-06	-12.303	5.343	maaagamwsytksSttatTtkS
SloR	SMU_186	putative-metal-dependent-transcriptional-regulator	SMU.575c	hypothetical-protein	NP_721010.1	R	-103	-82	CAAAAAAAAGAAGCTGAATTGC	9.1	1.5e-05	-11.132	4.835	maaagamwsytksSttatTtkS
SloR	SMU_186	putative-metal-dependent-transcriptional-regulator	SMU.575c	hypothetical-protein	NP_721010.1	R	-27	-6	GAACGACTCCTTCCTTTCTTGA	7.7	6.1e-05	-9.703	4.214	maaagamwsytksSttatTtkS
SloR	SMU_186	putative-metal-dependent-transcriptional-regulator	SMU.597	penicillin-binding-protein-2b	NP_721030.1	R	-68	-47	AACAAAAACTTGTGATATTTTC	11	1.4e-06	-13.492	5.86	maaagamwsytksSttatTtkS
SloR	SMU_186	putative-metal-dependent-transcriptional-regulator	SMU.600c	hypothetical-protein	NP_721033.1	D	-227	-206	CAAAAACTATTTCCTGAATTTT	7.8	5.6e-05	-9.798	4.255	maaagamwsytksSttatTtkS
SloR	SMU_186	putative-metal-dependent-transcriptional-regulator	SMU.602	putative-sodium-dependent-transporter	NP_721034.1	R	-147	-126	CAAAAACTATTTCCTGAATTTT	7.8	5.6e-05	-9.798	4.255	maaagamwsytksSttatTtkS
SloR	SMU_186	putative-metal-dependent-transcriptional-regulator	SMU.610	cell-surface-antigen-SpaP	NP_721042.1	D	-219	-198	GACAAAATCCTGACTTTTTTTG	12	3e-07	-15.005	6.517	maaagamwsytksSttatTtkS
SloR	SMU_186	putative-metal-dependent-transcriptional-regulator	SMU.610	cell-surface-antigen-SpaP	NP_721042.1	R	-219	-198	CAAAAAAAGTCAGGATTTTGTC	7.4	8.1e-05	-9.423	4.092	maaagamwsytksSttatTtkS
SloR	SMU_186	putative-metal-dependent-transcriptional-regulator	SMU.611	ATP-dependent-RNA-helicase	NP_721043.1	D	-82	-61	GAAAAAATGCTATAATATTTTA	7.4	8.1e-05	-9.423	4.092	maaagamwsytksSttatTtkS
SloR	SMU_186	putative-metal-dependent-transcriptional-regulator	SMU.629	putative-manganese-type-superoxide-dismutase.-Fe/Mn-SOD	NP_721057.1	D	-139	-118	CAAAGCAAGAATGTATATTTAG	7.4	8.1e-05	-9.423	4.092	maaagamwsytksSttatTtkS
SloR	SMU_186	putative-metal-dependent-transcriptional-regulator	SMU.681	hypothetical-protein	NP_721109.1	D	-99	-78	AGCAAACTACTGAGATGTTTTG	7.8	5.6e-05	-9.798	4.255	maaagamwsytksSttatTtkS
SloR	SMU_186	putative-metal-dependent-transcriptional-regulator	SMU.750c	hypothetical-protein	NP_721167.1	D	-116	-95	CAAAGAATGTTTTCATTTTGGT	8.4	3.1e-05	-10.39	4.512	maaagamwsytksSttatTtkS
SloR	SMU_186	putative-metal-dependent-transcriptional-regulator	SMU.751	transcriptional-accessory-protein	NP_721168.1	R	-278	-257	CAAAGAATGTTTTCATTTTGGT	8.4	3.1e-05	-10.39	4.512	maaagamwsytksSttatTtkS
SloR	SMU_186	putative-metal-dependent-transcriptional-regulator	SMU.770c	manganese-transporter/possible-HitA-ferric-iron-binding-periplasmic-protein	NP_721184.1	R	-220	-199	AAAAGAAAAATACTTGAATTTA	8.6	2.5e-05	-10.596	4.602	maaagamwsytksSttatTtkS
SloR	SMU_186	putative-metal-dependent-transcriptional-regulator	SMU.791c	hypothetical-protein	NP_721204.1	R	-146	-125	ATAAGAATGCTTTCTCATTTTG	8.7	2.3e-05	-10.701	4.647	maaagamwsytksSttatTtkS
SloR	SMU_186	putative-metal-dependent-transcriptional-regulator	SMU.793	hypothetical-protein	NP_721205.1	D	-97	-76	ATAAGAATGCTTTCTCATTTTG	8.7	2.3e-05	-10.701	4.647	maaagamwsytksSttatTtkS
SloR	SMU_186	putative-metal-dependent-transcriptional-regulator	SMU.809	excinuclease-ABC-(subunit-B);-helicase-subunit-of-the-DNA-excision-repair-complex	NP_721220.1	D	-166	-145	TGAAAAATAATGGTTTATTTTA	7.5	7.4e-05	-9.515	4.132	maaagamwsytksSttatTtkS
SloR	SMU_186	putative-metal-dependent-transcriptional-regulator	SMU.811	hypothetical-protein	NP_721221.1	D	-211	-190	AAAAGTCAGATGCTATGTTTTC	9.6	8.3e-06	-11.7	5.081	maaagamwsytksSttatTtkS
SloR	SMU_186	putative-metal-dependent-transcriptional-regulator	SMU.818	30S-ribosomal-protein-S21	NP_721228.1	D	-224	-203	AAAAGCAAGTTTAGATGTTTTG	10.2	4e-06	-12.428	5.397	maaagamwsytksSttatTtkS
SloR	SMU_186	putative-metal-dependent-transcriptional-regulator	SMU.924	thiol-peroxidase	NP_721324.1	D	-176	-155	AAAATAAACATATTTTTATTGT	7.6	6.7e-05	-9.609	4.173	maaagamwsytksSttatTtkS
SloR	SMU_186	putative-metal-dependent-transcriptional-regulator	SMU.1012c	putative-transcriptional-regulator	NP_721407.1	R	-104	-83	AAAATAATAATGGATTAATTGG	9	1.6e-05	-11.022	4.787	maaagamwsytksSttatTtkS
SloR	SMU_186	putative-metal-dependent-transcriptional-regulator	SMU.1063	putative-ABC-transporter.-ATP-binding-protein.-proline/glycine-betaine-transport-system	NP_721455.1	D	-130	-109	AAAAGAAAACCTTGATTTTTGC	9.6	8.3e-06	-11.7	5.081	maaagamwsytksSttatTtkS
SloR	SMU_186	putative-metal-dependent-transcriptional-regulator	SMU.1127	30S ribosomal protein S20	NP_721514.3	R	-43	-22	TATAGAAAAATAACATATTTGG	8.5	2.8e-05	-10.493	4.557	maaagamwsytksSttatTtkS
SloR	SMU_186	putative-metal-dependent-transcriptional-regulator	SMU.1139c	rRNA-methyltransferase,-NOL1/NOP2/sun-family	NP_721525.1	D	-50	-29	TAAATCAAATTAGGTTTTTTGG	7.8	5.6e-05	-9.798	4.255	maaagamwsytksSttatTtkS
SloR	SMU_186	putative-metal-dependent-transcriptional-regulator	SMU.1165c	putative-transcription-regulator	NP_721550.1	D	-155	-134	AAAAGAATGGTTCCTTGTTTTG	13.4	2.3e-08	-17.588	7.639	maaagamwsytksSttatTtkS
SloR	SMU_186	putative-metal-dependent-transcriptional-regulator	SMU.1174	ATP-dependent-DNA-helicase	NP_721559.1	D	-351	-330	AACATTAAAAATTCTTTTTTTC	7.8	5.6e-05	-9.798	4.255	maaagamwsytksSttatTtkS
SloR	SMU_186	putative-metal-dependent-transcriptional-regulator	SMU.1174	ATP-dependent-DNA-helicase	NP_721559.1	D	-149	-128	AAAAGAATTTAACTTTTTTTGA	7.4	8.1e-05	-9.423	4.092	maaagamwsytksSttatTtkS
SloR	SMU_186	putative-metal-dependent-transcriptional-regulator	SMU.1175	putative-sodium/amino-acid-(alanine)-symporter	NP_721560.1	R	-116	-95	AACATTAAAAATTCTTTTTTTC	7.8	5.6e-05	-9.798	4.255	maaagamwsytksSttatTtkS
SloR	SMU_186	putative-metal-dependent-transcriptional-regulator	SMU.1175	putative-sodium/amino-acid-(alanine)-symporter	NP_721560.1	R	-318	-297	AAAAGAATTTAACTTTTTTTGA	7.4	8.1e-05	-9.423	4.092	maaagamwsytksSttatTtkS
SloR	SMU_186	putative-metal-dependent-transcriptional-regulator	SMU.1301c	putative-methyltransferase	NP_721672.1	D	-80	-59	AGAATGAAACTTGCTTATTTTC	8.3	3.4e-05	-10.289	4.468	maaagamwsytksSttatTtkS
SloR	SMU_186	putative-metal-dependent-transcriptional-regulator	SMU.1367c	hypothetical-protein	NP_721731.1	D	-342	-321	GAAAGAATCTTGCCAATTTGTG	9.3	1.2e-05	-11.355	4.931	maaagamwsytksSttatTtkS
SloR	SMU_186	putative-metal-dependent-transcriptional-regulator	SMU.1368	hypothetical-protein	NP_721732.1	R	-172	-151	GAAAGAATCTTGCCAATTTGTG	9.3	1.2e-05	-11.355	4.931	maaagamwsytksSttatTtkS
SloR	SMU_186	putative-metal-dependent-transcriptional-regulator	SMU.1389	hypothetical-protein	NP_721749.1	D	-33	-12	TGAAGAATAATACTTTATTTGG	9.5	9.3e-06	-11.583	5.031	maaagamwsytksSttatTtkS
SloR	SMU_186	putative-metal-dependent-transcriptional-regulator	SMU.1390	hypothetical-protein	NP_721750.1	R	-307	-286	TGAAGAATAATACTTTATTTGG	9.5	9.3e-06	-11.583	5.031	maaagamwsytksSttatTtkS
SloR	SMU_186	putative-metal-dependent-transcriptional-regulator	SMU.1396	glucan-binding-protein-C.-GbpC	NP_721756.1	R	-71	-50	AACAATAAAAAGACATTTTTTC	8.2	3.8e-05	-10.188	4.425	maaagamwsytksSttatTtkS
SloR	SMU_186	putative-metal-dependent-transcriptional-regulator	SMU.1399	hypothetical-protein	NP_721759.1	D	-248	-227	AAAAGACACTTGAATTATTGCT	8	4.6e-05	-9.991	4.339	maaagamwsytksSttatTtkS
SloR	SMU_186	putative-metal-dependent-transcriptional-regulator	SMU.1452	acetolactate-synthase	NP_721805.1	R	-128	-107	AAAATTAAAATTTCATTTTTGA	7.8	5.6e-05	-9.798	4.255	maaagamwsytksSttatTtkS
SloR	SMU_186	putative-metal-dependent-transcriptional-regulator	SMU.1566	putative-maltose-operon-transcriptional-repressor	NP_721906.1	R	-185	-164	TAAAAAAACTTGACATTTTTCG	11.3	9e-07	-13.922	6.046	maaagamwsytksSttatTtkS
SloR	SMU_186	putative-metal-dependent-transcriptional-regulator	SMU.1568	putative-maltose/maltodextrin-ABC-transporter.-sugar-binding-protein-MalX	NP_721907.1	D	-83	-62	TAAAAAAACTTGACATTTTTCG	11.3	9e-07	-13.922	6.046	maaagamwsytksSttatTtkS
SloR	SMU_186	putative-metal-dependent-transcriptional-regulator	SMU.1604c	hypothetical-protein	NP_721940.1	D	-122	-101	AAAAAACACCTTTCTTTTTATA	8.3	3.4e-05	-10.289	4.468	maaagamwsytksSttatTtkS
SloR	SMU_186	putative-metal-dependent-transcriptional-regulator	SMU.1605	putative-MDR-permease;-transmembrane-efflux-protein	NP_721941.1	R	-23	-2	AAAAAACACCTTTCTTTTTATA	8.3	3.4e-05	-10.289	4.468	maaagamwsytksSttatTtkS
SloR	SMU_186	putative-metal-dependent-transcriptional-regulator	SMU.1746c	enoyl-CoA-hydratase	NP_722073.1	D	-155	-134	TAAAAAAACTATTTTTATTTTT	8.1	4.2e-05	-10.089	4.382	maaagamwsytksSttatTtkS
SloR	SMU_186	putative-metal-dependent-transcriptional-regulator	SMU.1746c	enoyl-CoA-hydratase	NP_722073.1	R	-155	-134	AAAAATAAAAATAGTTTTTTTA	7.7	6.1e-05	-9.703	4.214	maaagamwsytksSttatTtkS
SloR	SMU_186	putative-metal-dependent-transcriptional-regulator	SMU.1747c	putative-phosphatase	NP_722074.1	R	-52	-31	TAAAAAATACTGACAAATTTTC	7.6	6.7e-05	-9.609	4.173	maaagamwsytksSttatTtkS
SloR	SMU_186	putative-metal-dependent-transcriptional-regulator	SMU.1748	aspartate-kinase	NP_722075.1	D	-68	-47	TAAAAAATACTGACAAATTTTC	7.6	6.7e-05	-9.609	4.173	maaagamwsytksSttatTtkS
SloR	SMU_186	putative-metal-dependent-transcriptional-regulator	SMU.1764c	hypothetical-protein	NP_722087.1	D	-133	-112	AAACGACAAAAAACATGTTTTG	8.5	2.8e-05	-10.493	4.557	maaagamwsytksSttatTtkS
SloR	SMU_186	putative-metal-dependent-transcriptional-regulator	SMU.1788c	putative-bacterocin-transport-accessory-protein.-Bta	NP_722109.1	D	-189	-168	AAAAGAAACCTTGCAAATTTTG	12.5	1.3e-07	-15.855	6.886	maaagamwsytksSttatTtkS
SloR	SMU_186	putative-metal-dependent-transcriptional-regulator	SMU.1816c	putative-maturase-related-protein	NP_722135.1	D	-204	-183	CCAAGAAAGCTGAAATATTTGG	8.4	3.1e-05	-10.39	4.512	maaagamwsytksSttatTtkS
SloR	SMU_186	putative-metal-dependent-transcriptional-regulator	SMU.1828	hypothetical-protein	NP_722146.1	D	-68	-47	CGAAAACATTTTACTTTTTTTC	8.7	2.3e-05	-10.701	4.647	maaagamwsytksSttatTtkS
SloR	SMU_186	putative-metal-dependent-transcriptional-regulator	SMU.1851	excinuclease-ABC-subunit-A	NP_722167.1	R	-334	-313	CAAGGAAACCTACCTTTTTTCA	8.5	2.8e-05	-10.493	4.557	maaagamwsytksSttatTtkS
SloR	SMU_186	putative-metal-dependent-transcriptional-regulator	SMU.1852	putative-magnesium/cobalt-transport-protein	NP_722168.1	D	-358	-337	CAAGGAAACCTACCTTTTTTCA	8.5	2.8e-05	-10.493	4.557	maaagamwsytksSttatTtkS
SloR	SMU_186	putative-metal-dependent-transcriptional-regulator	SMU.1917	putative-response-regulator-of-the-competence-regulon.-ComE;-response-regulator-of-sakacin-A-production	NP_722222.1	D	-201	-180	AGAAGAAACTTTTCTTTTTTTG	13.7	1.2e-08	-18.242	7.922	maaagamwsytksSttatTtkS
SloR	SMU_186	putative-metal-dependent-transcriptional-regulator	SMU.1924	response-regulator-GcrR-for-glucan-binding-protein-C	NP_722229.1	D	-223	-202	AAAAAACTGATGGGTTATTTTG	12.4	1.6e-07	-15.679	6.809	maaagamwsytksSttatTtkS
SloR	SMU_186	putative-metal-dependent-transcriptional-regulator	SMU.1943	leucyl-tRNA-synthetase	NP_722247.1	R	-361	-340	AAGAGAATAATGCCATATTTTA	8.1	4.2e-05	-10.089	4.382	maaagamwsytksSttatTtkS
SloR	SMU_186	putative-metal-dependent-transcriptional-regulator	SMU.1945	hypothetical-protein	NP_722248.1	D	-61	-40	AAGAGAATAATGCCATATTTTA	8.1	4.2e-05	-10.089	4.382	maaagamwsytksSttatTtkS
SloR	SMU_186	putative-metal-dependent-transcriptional-regulator	SMU.2007	50S-ribosomal-protein-L15	NP_722305.1	R	-226	-205	AAAATCAAGCTTTCAGGATTTG	7.7	6.1e-05	-9.703	4.214	maaagamwsytksSttatTtkS
SloR	SMU_186	putative-metal-dependent-transcriptional-regulator	SMU.2011	50S-ribosomal-protein-L6	NP_722309.1	D	-232	-211	TAAATCAACGTAGTTTAATTTG	8	4.6e-05	-9.991	4.339	maaagamwsytksSttatTtkS
SloR	SMU_186	putative-metal-dependent-transcriptional-regulator	SMU.2028	levansucrase-precursor;-beta-D-fructosyltransferase	NP_722325.1	D	-210	-189	AAAAATATCTCTTGTTTTTTGG	9	1.6e-05	-11.022	4.787	maaagamwsytksSttatTtkS
SloR	SMU_186	putative-metal-dependent-transcriptional-regulator	SMU.2033c	hypothetical-protein	NP_722330.1	R	-156	-135	AAAATTAAAAATGCTTAATTTA	8.2	3.8e-05	-10.188	4.425	maaagamwsytksSttatTtkS
SloR	SMU_186	putative-metal-dependent-transcriptional-regulator	SMU.2035	bacteriocin-immunity-protein	NP_722331.1	D	-659	-638	AAAATTAAAAATGCTTAATTTA	8.2	3.8e-05	-10.188	4.425	maaagamwsytksSttatTtkS
SloR	SMU_186	putative-metal-dependent-transcriptional-regulator	SMU.2102	histidyl-tRNA-synthetase	NP_722390.1	D	-123	-102	ATAAGAAAGGATTCAAATTTGG	7.9	5e-05	-9.894	4.297	maaagamwsytksSttatTtkS
SloR	SMU_186	putative-metal-dependent-transcriptional-regulator	SMU.2104	integral-membrane-protein	NP_722391.1	R	-191	-170	ATAAGAAAGGATTCAAATTTGG	7.9	5e-05	-9.894	4.297	maaagamwsytksSttatTtkS
SloR	SMU_186	putative-metal-dependent-transcriptional-regulator	SMU.2112	glucan-binding-protein-A.-GbpA	NP_722399.1	R	-149	-128	AAAAGCATGATGCATTTATTCC	7.6	6.7e-05	-9.609	4.173	maaagamwsytksSttatTtkS
SloR	SMU_186	putative-metal-dependent-transcriptional-regulator	SMU.2129c	hypothetical-protein	NP_722415.1	R	-37	-16	TAAAGTCATTTGCTATATTTTC	7.6	6.7e-05	-9.609	4.173	maaagamwsytksSttatTtkS
SloR	SMU_186	putative-metal-dependent-transcriptional-regulator	SMU.2130	hypothetical-protein	NP_722416.1	D	-173	-152	TAAAGTCATTTGCTATATTTTC	7.6	6.7e-05	-9.609	4.173	maaagamwsytksSttatTtkS
SMU_289	SMU_289	putative-transcriptional-regulator	SMU.94c	putative-putative-transposase	NP_720572.1	D	-327	-306	TTGAAGACAAACCTATTTTCCA	8.5	5.6e-06	-12.1	5.255	tTGaaCaCadrMSTGTGtKwYa
SMU_289	SMU_289	putative-transcriptional-regulator	SMU.96	DNA-directed RNA polymerase subunit delta	NP_720573.3	R	-415	-394	TTGAAGACAAACCTATTTTCCA	8.5	5.6e-06	-12.1	5.255	tTGaaCaCadrMSTGTGtKwYa
SMU_289	SMU_289	putative-transcriptional-regulator	SMU.270	ascorbate-specific-PTS-system-enzyme-IIC	NP_720731.1	D	-104	-83	GTGAACACTTGTATGTGTGATT	15	3.2e-08	-17.268	7.499	tTGaaCaCadrMSTGTGtKwYa
SMU_289	SMU_289	putative-transcriptional-regulator	SMU.290	putative-L-ascorbate-6-phosphate-lactonase	NP_720748.1	D	-103	-82	GTGAACACAAGCTTGTGTTTTA	19.5	2.5e-10	-22.116	9.605	tTGaaCaCadrMSTGTGtKwYa
SMU_289	SMU_289	putative-transcriptional-regulator	SMU.464	nicotinate-phosphoribosyltransferase	NP_720907.1	D	-430	-409	TAGAACAGTAAAGTGTGTCTCA	8.2	6.8e-06	-11.895	5.166	tTGaaCaCadrMSTGTGtKwYa
SMU_289	SMU_289	putative-transcriptional-regulator	SMU.673	hypothetical-protein	NP_721101.1	D	-516	-495	TTGAAGACAAACCTATTTTCCA	8.5	5.6e-06	-12.1	5.255	tTGaaCaCadrMSTGTGtKwYa
SMU_289	SMU_289	putative-transcriptional-regulator	SMU.856	bifunctional-pyrimidine-regulatory-protein-PyrR-uracil-phosphoribosyltransferase	NP_721266.1	D	-128	-107	TTTAACACTGTCCCGTGAGGCA	8.3	6.4e-06	-11.963	5.196	tTGaaCaCadrMSTGTGtKwYa
SMU_289	SMU_289	putative-transcriptional-regulator	SMU.1765c	hypothetical-protein	NP_722088.1	D	-112	-91	TTTAACAGAATATTGTGCCATA	8.2	6.8e-06	-11.895	5.166	tTGaaCaCadrMSTGTGtKwYa
GlnR	SMU_363	transcriptional-regulator;-glutamine-synthetase-repressor	SMU.68	hypothetical-protein	NP_720549.1	D	-117	-99	ATGTTAGAAGTAATAACAT	10.4	2.6e-06	-12.853	5.582	aTGTyAkrwaaymTrACAt
GlnR	SMU_363	transcriptional-regulator;-glutamine-synthetase-repressor	SMU.68	hypothetical-protein	NP_720549.1	R	-117	-99	ATGTTATTACTTCTAACAT	9.7	4.4e-06	-12.342	5.36	aTGTyAkrwaaymTrACAt
GlnR	SMU_363	transcriptional-regulator;-glutamine-synthetase-repressor	SMU.154	30S-ribosomal-protein-S15	NP_720624.1	D	-183	-165	ATGTTATGTAATAAATCAT	7.4	2e-05	-10.816	4.697	aTGTyAkrwaaymTrACAt
GlnR	SMU_363	transcriptional-regulator;-glutamine-synthetase-repressor	SMU.154	30S-ribosomal-protein-S15	NP_720624.1	D	-178	-160	ATGTAATAAATCATATCAG	5.6	5.9e-05	-9.735	4.228	aTGTyAkrwaaymTrACAt
GlnR	SMU_363	transcriptional-regulator;-glutamine-synthetase-repressor	SMU.154	30S-ribosomal-protein-S15	NP_720624.1	R	-183	-165	ATGATTTATTACATAACAT	5.4	6.6e-05	-9.622	4.179	aTGTyAkrwaaymTrACAt
GlnR	SMU_363	transcriptional-regulator;-glutamine-synthetase-repressor	SMU.182	iron/manganese-ABC-transporter-ATP-binding-protein	NP_720651.1	R	-34	-16	AAGTAATATAACCTAATAT	4.9	8.8e-05	-9.34	4.056	aTGTyAkrwaaymTrACAt
GlnR	SMU_363	transcriptional-regulator;-glutamine-synthetase-repressor	SMU.252	hypothetical-protein	NP_720716.1	D	-52	-34	ATGTTAGAATAAAAGAAAT	6.2	4.2e-05	-10.086	4.38	aTGTyAkrwaaymTrACAt
GlnR	SMU_363	transcriptional-regulator;-glutamine-synthetase-repressor	SMU.363	transcriptional-regulator;-glutamine-synthetase-repressor	NP_720815.1	D	-76	-58	ATGTCAGGAAATATGACAT	16	1.2e-08	-18.261	7.93	aTGTyAkrwaaymTrACAt
GlnR	SMU_363	transcriptional-regulator;-glutamine-synthetase-repressor	SMU.363	transcriptional-regulator;-glutamine-synthetase-repressor	NP_720815.1	R	-76	-58	ATGTCATATTTCCTGACAT	14.9	5.2e-08	-16.775	7.285	aTGTyAkrwaaymTrACAt
GlnR	SMU_363	transcriptional-regulator;-glutamine-synthetase-repressor	SMU.566c	hypothetical-protein	NP_721001.1	R	-215	-197	TTGTAATATAATATGTCAT	6.9	2.7e-05	-10.508	4.563	aTGTyAkrwaaymTrACAt
GlnR	SMU_363	transcriptional-regulator;-glutamine-synthetase-repressor	SMU.566c	hypothetical-protein	NP_721001.1	D	-215	-197	ATGACATATTATATTACAA	6.1	4.4e-05	-10.027	4.355	aTGTyAkrwaaymTrACAt
GlnR	SMU_363	transcriptional-regulator;-glutamine-synthetase-repressor	SMU.567	putative-glutamine-ABC-transporter.-permease-component	NP_721002.1	D	-40	-22	TTGTAATATAATATGTCAT	6.9	2.7e-05	-10.508	4.563	aTGTyAkrwaaymTrACAt
GlnR	SMU_363	transcriptional-regulator;-glutamine-synthetase-repressor	SMU.567	putative-glutamine-ABC-transporter.-permease-component	NP_721002.1	R	-40	-22	ATGACATATTATATTACAA	6.1	4.4e-05	-10.027	4.355	aTGTyAkrwaaymTrACAt
GlnR	SMU_363	transcriptional-regulator;-glutamine-synthetase-repressor	SMU.632	putative-transcriptional-regulator	NP_721060.1	D	-31	-13	ATGTTAAGATACTTAACAA	7.6	1.8e-05	-10.943	4.752	aTGTyAkrwaaymTrACAt
GlnR	SMU_363	transcriptional-regulator;-glutamine-synthetase-repressor	SMU.632	putative-transcriptional-regulator	NP_721060.1	R	-31	-13	TTGTTAAGTATCTTAACAT	5.7	5.6e-05	-9.793	4.253	aTGTyAkrwaaymTrACAt
GlnR	SMU_363	transcriptional-regulator;-glutamine-synthetase-repressor	SMU.669c	putative-glutaredoxin	NP_721097.1	R	-176	-158	ATGTTATAAAACATAACAT	16.5	4.8e-09	-19.158	8.32	aTGTyAkrwaaymTrACAt
GlnR	SMU_363	transcriptional-regulator;-glutamine-synthetase-repressor	SMU.669c	putative-glutaredoxin	NP_721097.1	D	-176	-158	ATGTTATGTTTTATAACAT	14.2	1.1e-07	-16.06	6.975	aTGTyAkrwaaymTrACAt
GlnR	SMU_363	transcriptional-regulator;-glutamine-synthetase-repressor	SMU.669c	putative-glutaredoxin	NP_721097.1	D	-171	-153	ATGTTTTATAACATAAAAA	5.1	7.9e-05	-9.452	4.105	aTGTyAkrwaaymTrACAt
GlnR	SMU_363	transcriptional-regulator;-glutamine-synthetase-repressor	SMU.670	aconitate-hydratase	NP_721098.1	D	-97	-79	ATGTTATAAAACATAACAT	16.5	4.8e-09	-19.158	8.32	aTGTyAkrwaaymTrACAt
GlnR	SMU_363	transcriptional-regulator;-glutamine-synthetase-repressor	SMU.670	aconitate-hydratase	NP_721098.1	R	-97	-79	ATGTTATGTTTTATAACAT	14.2	1.1e-07	-16.06	6.975	aTGTyAkrwaaymTrACAt
GlnR	SMU_363	transcriptional-regulator;-glutamine-synthetase-repressor	SMU.670	aconitate-hydratase	NP_721098.1	R	-102	-84	ATGTTTTATAACATAAAAA	5.1	7.9e-05	-9.452	4.105	aTGTyAkrwaaymTrACAt
GlnR	SMU_363	transcriptional-regulator;-glutamine-synthetase-repressor	SMU.770c	manganese-transporter/possible-HitA-ferric-iron-binding-periplasmic-protein	NP_721184.1	R	-138	-120	TTGTAAGAATTACTGACAG	5.5	6.3e-05	-9.678	4.203	aTGTyAkrwaaymTrACAt
GlnR	SMU_363	transcriptional-regulator;-glutamine-synthetase-repressor	SMU.770c	manganese-transporter/possible-HitA-ferric-iron-binding-periplasmic-protein	NP_721184.1	D	-138	-120	CTGTCAGTAATTCTTACAA	5	8.3e-05	-9.396	4.081	aTGTyAkrwaaymTrACAt
GlnR	SMU_363	transcriptional-regulator;-glutamine-synthetase-repressor	SMU.806c	glutamine-ABC-transporter,-permease-and-solute-binding-protein	NP_721218.1	R	-106	-88	ATGTAAGGAAATATAACAT	15.4	2.8e-08	-17.386	7.551	aTGTyAkrwaaymTrACAt
GlnR	SMU_363	transcriptional-regulator;-glutamine-synthetase-repressor	SMU.806c	glutamine-ABC-transporter,-permease-and-solute-binding-protein	NP_721218.1	D	-106	-88	ATGTTATATTTCCTTACAT	12.1	6.7e-07	-14.212	6.172	aTGTyAkrwaaymTrACAt
GlnR	SMU_363	transcriptional-regulator;-glutamine-synthetase-repressor	SMU.807	hypothetical-protein	NP_721219.1	D	-103	-85	ATGTAAGGAAATATAACAT	15.4	2.8e-08	-17.386	7.551	aTGTyAkrwaaymTrACAt
GlnR	SMU_363	transcriptional-regulator;-glutamine-synthetase-repressor	SMU.807	hypothetical-protein	NP_721219.1	R	-103	-85	ATGTTATATTTCCTTACAT	12.1	6.7e-07	-14.212	6.172	aTGTyAkrwaaymTrACAt
GlnR	SMU_363	transcriptional-regulator;-glutamine-synthetase-repressor	SMU.811	hypothetical-protein	NP_721221.1	D	-202	-184	ATGCTATGTTTTCTAAAAC	5.4	6.6e-05	-9.622	4.179	aTGTyAkrwaaymTrACAt
GlnR	SMU_363	transcriptional-regulator;-glutamine-synthetase-repressor	SMU.811	hypothetical-protein	NP_721221.1	R	-202	-184	GTTTTAGAAAACATAGCAT	5.3	7e-05	-9.565	4.154	aTGTyAkrwaaymTrACAt
GlnR	SMU_363	transcriptional-regulator;-glutamine-synthetase-repressor	SMU.814	putative-MutT-like-protein	NP_721224.1	D	-48	-30	ATGTTATAATAGATTCCAT	6.6	3.3e-05	-10.324	4.484	aTGTyAkrwaaymTrACAt
GlnR	SMU_363	transcriptional-regulator;-glutamine-synthetase-repressor	SMU.814	putative-MutT-like-protein	NP_721224.1	R	-48	-30	ATGGAATCTATTATAACAT	6.6	3.3e-05	-10.324	4.484	aTGTyAkrwaaymTrACAt
GlnR	SMU_363	transcriptional-regulator;-glutamine-synthetase-repressor	SMU.825	putative-RgpAc;-glycosyltransferase	NP_721235.1	D	-98	-80	ATGTATTGTATTATAAAAT	4.7	9.8e-05	-9.231	4.009	aTGTyAkrwaaymTrACAt
GlnR	SMU_363	transcriptional-regulator;-glutamine-synthetase-repressor	SMU.911c	hypothetical-protein	NP_721314.1	D	-524	-506	ATGTTATAAAAAATAACAT	15	4.6e-08	-16.898	7.339	aTGTyAkrwaaymTrACAt
GlnR	SMU_363	transcriptional-regulator;-glutamine-synthetase-repressor	SMU.911c	hypothetical-protein	NP_721314.1	R	-524	-506	ATGTTATTTTTTATAACAT	11.8	8.7e-07	-13.959	6.062	aTGTyAkrwaaymTrACAt
GlnR	SMU_363	transcriptional-regulator;-glutamine-synthetase-repressor	SMU.913	glutamate-dehydrogenase	NP_721315.1	R	-130	-112	ATGTTATAAAAAATAACAT	15	4.6e-08	-16.898	7.339	aTGTyAkrwaaymTrACAt
GlnR	SMU_363	transcriptional-regulator;-glutamine-synthetase-repressor	SMU.913	glutamate-dehydrogenase	NP_721315.1	D	-130	-112	ATGTTATTTTTTATAACAT	11.8	8.7e-07	-13.959	6.062	aTGTyAkrwaaymTrACAt
GlnR	SMU_363	transcriptional-regulator;-glutamine-synthetase-repressor	SMU.1004	glucosyltransferase-I	NP_721399.1	D	-150	-132	TTGTCATAATAAATAAAAT	6.8	2.9e-05	-10.446	4.537	aTGTyAkrwaaymTrACAt
GlnR	SMU_363	transcriptional-regulator;-glutamine-synthetase-repressor	SMU.1147c	hypothetical-protein	NP_721533.1	R	-68	-50	ATGTTAGAAAAAATGAAAT	10.3	2.8e-06	-12.78	5.55	aTGTyAkrwaaymTrACAt
GlnR	SMU_363	transcriptional-regulator;-glutamine-synthetase-repressor	SMU.1147c	hypothetical-protein	NP_721533.1	D	-68	-50	ATTTCATTTTTTCTAACAT	6.8	2.9e-05	-10.446	4.537	aTGTyAkrwaaymTrACAt
GlnR	SMU_363	transcriptional-regulator;-glutamine-synthetase-repressor	SMU.1148	putative-transporter.-ATP-binding-protein;-bacteriocin-immunity-protein	NP_721534.1	D	-62	-44	ATGTTAGAAAAAATGAAAT	10.3	2.8e-06	-12.78	5.55	aTGTyAkrwaaymTrACAt
GlnR	SMU_363	transcriptional-regulator;-glutamine-synthetase-repressor	SMU.1148	putative-transporter.-ATP-binding-protein;-bacteriocin-immunity-protein	NP_721534.1	R	-62	-44	ATTTCATTTTTTCTAACAT	6.8	2.9e-05	-10.446	4.537	aTGTyAkrwaaymTrACAt
GlnR	SMU_363	transcriptional-regulator;-glutamine-synthetase-repressor	SMU.1250c	hypothetical-protein	NP_721626.1	D	-44	-26	GTGTTATAATACCAAGCAA	5.5	6.3e-05	-9.678	4.203	aTGTyAkrwaaymTrACAt
GlnR	SMU_363	transcriptional-regulator;-glutamine-synthetase-repressor	SMU.1251	hypothetical-protein	NP_721627.1	R	-123	-105	GTGTTATAATACCAAGCAA	5.5	6.3e-05	-9.678	4.203	aTGTyAkrwaaymTrACAt
GlnR	SMU_363	transcriptional-regulator;-glutamine-synthetase-repressor	SMU.1425	putative-Clp-proteinase.-ATP-binding-subunit-ClpB	NP_721783.1	D	-79	-61	ATGTCAGAAAAAATAAATT	6	4.7e-05	-9.968	4.329	aTGTyAkrwaaymTrACAt
GlnR	SMU_363	transcriptional-regulator;-glutamine-synthetase-repressor	SMU.1509	putative-transcriptional-regulator	NP_721854.1	D	-62	-44	ATGTTATAATAAATTGCAA	5.1	7.9e-05	-9.452	4.105	aTGTyAkrwaaymTrACAt
GlnR	SMU_363	transcriptional-regulator;-glutamine-synthetase-repressor	SMU.1517	response-regulator-VicR	NP_721862.1	R	-324	-306	ATGTTAGAAAAGCTAACAA	13.5	2e-07	-15.417	6.695	aTGTyAkrwaaymTrACAt
GlnR	SMU_363	transcriptional-regulator;-glutamine-synthetase-repressor	SMU.1517	response-regulator-VicR	NP_721862.1	D	-324	-306	TTGTTAGCTTTTCTAACAT	8.6	9.3e-06	-11.59	5.034	aTGTyAkrwaaymTrACAt
GlnR	SMU_363	transcriptional-regulator;-glutamine-synthetase-repressor	SMU.1519	putative-amino-acid-ABC-transporter.-ATP-binding-protein	NP_721863.1	D	-47	-29	ATGTTAGAAAAGCTAACAA	13.5	2e-07	-15.417	6.695	aTGTyAkrwaaymTrACAt
GlnR	SMU_363	transcriptional-regulator;-glutamine-synthetase-repressor	SMU.1519	putative-amino-acid-ABC-transporter.-ATP-binding-protein	NP_721863.1	R	-47	-29	TTGTTAGCTTTTCTAACAT	8.6	9.3e-06	-11.59	5.034	aTGTyAkrwaaymTrACAt
GlnR	SMU_363	transcriptional-regulator;-glutamine-synthetase-repressor	SMU.1572	UDP-N-acetylglucosamine-1-carboxyvinyltransferase	NP_721911.1	D	-70	-52	GTGTAATATATGATAAAAT	6.7	3.1e-05	-10.385	4.51	aTGTyAkrwaaymTrACAt
GlnR	SMU_363	transcriptional-regulator;-glutamine-synthetase-repressor	SMU.1590	cytoplasmic-alpha-amylase	NP_721927.1	D	-93	-75	ATGTTATAAATTATCAGAT	9.2	6.2e-06	-11.994	5.209	aTGTyAkrwaaymTrACAt
GlnR	SMU_363	transcriptional-regulator;-glutamine-synthetase-repressor	SMU.1590	cytoplasmic-alpha-amylase	NP_721927.1	R	-93	-75	ATCTGATAATTTATAACAT	8.3	1.1e-05	-11.391	4.947	aTGTyAkrwaaymTrACAt
GlnR	SMU_363	transcriptional-regulator;-glutamine-synthetase-repressor	SMU.1641c	hypothetical-protein	NP_721974.1	R	-67	-49	ATGTCAAGTAATGTGACCC	6.5	3.5e-05	-10.264	4.458	aTGTyAkrwaaymTrACAt
GlnR	SMU_363	transcriptional-regulator;-glutamine-synthetase-repressor	SMU.1641c	hypothetical-protein	NP_721974.1	D	-67	-49	GGGTCACATTACTTGACAT	5.4	6.6e-05	-9.622	4.179	aTGTyAkrwaaymTrACAt
GlnR	SMU_363	transcriptional-regulator;-glutamine-synthetase-repressor	SMU.1658	putative-ammonium-transporter.-NrgA-protein	NP_721991.1	R	-39	-21	ATGTTATATAATATAACAT	16.5	4.8e-09	-19.158	8.32	aTGTyAkrwaaymTrACAt
GlnR	SMU_363	transcriptional-regulator;-glutamine-synthetase-repressor	SMU.1658	putative-ammonium-transporter.-NrgA-protein	NP_721991.1	D	-39	-21	ATGTTATATTATATAACAT	15.8	1.6e-08	-17.925	7.785	aTGTyAkrwaaymTrACAt
GlnR	SMU_363	transcriptional-regulator;-glutamine-synthetase-repressor	SMU.1658	putative-ammonium-transporter.-NrgA-protein	NP_721991.1	D	-203	-185	ATGTTAAAAAACATAACAT	13.6	1.8e-07	-15.507	6.735	aTGTyAkrwaaymTrACAt
GlnR	SMU_363	transcriptional-regulator;-glutamine-synthetase-repressor	SMU.1658	putative-ammonium-transporter.-NrgA-protein	NP_721991.1	R	-203	-185	ATGTTATGTTTTTTAACAT	11.5	1.1e-06	-13.71	5.954	aTGTyAkrwaaymTrACAt
GlnR	SMU_363	transcriptional-regulator;-glutamine-synthetase-repressor	SMU.1694c	putative-permease	NP_722025.1	R	-54	-36	ATGTTATAATAAATAACAA	12.5	4.8e-07	-14.543	6.316	aTGTyAkrwaaymTrACAt
GlnR	SMU_363	transcriptional-regulator;-glutamine-synthetase-repressor	SMU.1694c	putative-permease	NP_722025.1	D	-54	-36	TTGTTATTTATTATAACAT	9.3	5.8e-06	-12.063	5.239	aTGTyAkrwaaymTrACAt
GlnR	SMU_363	transcriptional-regulator;-glutamine-synthetase-repressor	SMU.1695	molybdenum-ABC-transporter-ATP-binding-protein	NP_722026.1	D	-41	-23	ATGTTATAATAAATAACAA	12.5	4.8e-07	-14.543	6.316	aTGTyAkrwaaymTrACAt
GlnR	SMU_363	transcriptional-regulator;-glutamine-synthetase-repressor	SMU.1695	molybdenum-ABC-transporter-ATP-binding-protein	NP_722026.1	R	-41	-23	TTGTTATTTATTATAACAT	9.3	5.8e-06	-12.063	5.239	aTGTyAkrwaaymTrACAt
GlnR	SMU_363	transcriptional-regulator;-glutamine-synthetase-repressor	SMU.1877	putative-PTS-system.-mannose-specific-component-IIAB	NP_722188.1	R	-790	-772	AAGTCAGAAAATCTAAGAT	7.5	1.9e-05	-10.879	4.725	aTGTyAkrwaaymTrACAt
GlnR	SMU_363	transcriptional-regulator;-glutamine-synthetase-repressor	SMU.1877	putative-PTS-system.-mannose-specific-component-IIAB	NP_722188.1	D	-790	-772	ATCTTAGATTTTCTGACTT	5.5	6.3e-05	-9.678	4.203	aTGTyAkrwaaymTrACAt
GlnR	SMU_363	transcriptional-regulator;-glutamine-synthetase-repressor	SMU.1896c	hypothetical-protein	NP_722203.1	D	-257	-239	ATGTTATCAAATCTTAAAT	6.2	4.2e-05	-10.086	4.38	aTGTyAkrwaaymTrACAt
GlnR	SMU_363	transcriptional-regulator;-glutamine-synthetase-repressor	SMU.1896c	hypothetical-protein	NP_722203.1	R	-257	-239	ATTTAAGATTTGATAACAT	6.1	4.4e-05	-10.027	4.355	aTGTyAkrwaaymTrACAt
GlnR	SMU_363	transcriptional-regulator;-glutamine-synthetase-repressor	SMU.1897	putative-ABC-transporter.-ATP-binding-protein	NP_722204.1	R	-101	-83	ATGTTATCAAATCTTAAAT	6.2	4.2e-05	-10.086	4.38	aTGTyAkrwaaymTrACAt
GlnR	SMU_363	transcriptional-regulator;-glutamine-synthetase-repressor	SMU.1897	putative-ABC-transporter.-ATP-binding-protein	NP_722204.1	D	-101	-83	ATTTAAGATTTGATAACAT	6.1	4.4e-05	-10.027	4.355	aTGTyAkrwaaymTrACAt
GlnR	SMU_363	transcriptional-regulator;-glutamine-synthetase-repressor	SMU.1917	putative-response-regulator-of-the-competence-regulon.-ComE;-response-regulator-of-sakacin-A-production	NP_722222.1	D	-243	-225	CTGTGATATAATCGAACAT	6.8	2.9e-05	-10.446	4.537	aTGTyAkrwaaymTrACAt
GlnR	SMU_363	transcriptional-regulator;-glutamine-synthetase-repressor	SMU.1917	putative-response-regulator-of-the-competence-regulon.-ComE;-response-regulator-of-sakacin-A-production	NP_722222.1	R	-243	-225	ATGTTCGATTATATCACAG	6.3	3.9e-05	-10.145	4.406	aTGTyAkrwaaymTrACAt
GlnR	SMU_363	transcriptional-regulator;-glutamine-synthetase-repressor	SMU.1930	putative-cytoplasmic-membrane-protein;-LemA-like-protein	NP_722235.1	R	-72	-54	ATGTTAGAATAAGTGATAA	5.2	7.4e-05	-9.509	4.13	aTGTyAkrwaaymTrACAt
GlnR	SMU_363	transcriptional-regulator;-glutamine-synthetase-repressor	SMU.1931	16S-rRNA-methyltransferase-GidB	NP_722236.1	D	-34	-16	ATGTTAGAATAAGTGATAA	5.2	7.4e-05	-9.509	4.13	aTGTyAkrwaaymTrACAt
CopY	SMU_424	negative-transcriptional-regulator.-CopY	SMU.424	negative-transcriptional-regulator.-CopY	NP_720872.1	D	-63	-44	TTGTTGACAAATGTAGACAA	16.9	1.9e-09	-20.091	8.725	tmRtytACAaatGTArayww
CopY	SMU_424	negative-transcriptional-regulator.-CopY	SMU.424	negative-transcriptional-regulator.-CopY	NP_720872.1	D	-31	-12	GTATCTACAAATGTAGATGA	14.6	5.5e-08	-16.72	7.261	tmRtytACAaatGTArayww
PflR_SMU_491_RP	SMU_491	putative-DeoR-type-transcriptional-regulator	SMU.154	30S-ribosomal-protein-S15	NP_720624.1	D	-407	-389	AGAAATTGACTTAACTTCG	10.3	4.1e-06	-12.409	5.389	MGwAAywrawtyaaTTwCG
PflR_SMU_491_RP	SMU_491	putative-DeoR-type-transcriptional-regulator	SMU.154	30S-ribosomal-protein-S15	NP_720624.1	R	-407	-389	CGAAGTTAAGTCAATTTCT	8.6	1.6e-05	-11.042	4.795	MGwAAywrawtyaaTTwCG
PflR_SMU_491_RP	SMU_491	putative-DeoR-type-transcriptional-regulator	SMU.490	putative-pyruvate-formate-lyase-activating-enzyme	NP_720930.1	R	-65	-47	CGAAACAAAATCAATTACG	16.1	2e-09	-20.031	8.699	MGwAAywrawtyaaTTwCG
PflR_SMU_491_RP	SMU_491	putative-DeoR-type-transcriptional-regulator	SMU.490	putative-pyruvate-formate-lyase-activating-enzyme	NP_720930.1	D	-65	-47	CGTAATTGATTTTGTTTCG	14.5	4.4e-08	-16.944	7.359	MGwAAywrawtyaaTTwCG
PflR_SMU_491_RP	SMU_491	putative-DeoR-type-transcriptional-regulator	SMU.491	putative-DeoR-type-transcriptional-regulator	NP_720931.1	D	-84	-66	CGAAACAAAATCAATTACG	16.1	2e-09	-20.031	8.699	MGwAAywrawtyaaTTwCG
PflR_SMU_491_RP	SMU_491	putative-DeoR-type-transcriptional-regulator	SMU.491	putative-DeoR-type-transcriptional-regulator	NP_720931.1	R	-84	-66	CGTAATTGATTTTGTTTCG	14.5	4.4e-08	-16.944	7.359	MGwAAywrawtyaaTTwCG
PflR_SMU_491_RP	SMU_491	putative-DeoR-type-transcriptional-regulator	SMU.493	formate-acetyltransferase-(pyruvate-formate-lyase-2)	NP_720932.1	D	-40	-22	AGAAATTTAATATATTACG	11.2	1.8e-06	-13.208	5.736	MGwAAywrawtyaaTTwCG
PflR_SMU_491_RP	SMU_491	putative-DeoR-type-transcriptional-regulator	SMU.493	formate-acetyltransferase-(pyruvate-formate-lyase-2)	NP_720932.1	R	-40	-22	CGTAATATATTAAATTTCT	9.9	5.7e-06	-12.069	5.241	MGwAAywrawtyaaTTwCG
PflR_SMU_491_RP	SMU_491	putative-DeoR-type-transcriptional-regulator	SMU.687c	hypothetical-protein	NP_721114.1	R	-55	-37	AGAAAATGATATAATTTCA	9.6	7.4e-06	-11.821	5.134	MGwAAywrawtyaaTTwCG
PflR_SMU_491_RP	SMU_491	putative-DeoR-type-transcriptional-regulator	SMU.688	hypothetical-protein	NP_721115.1	D	-46	-28	AGAAAATGATATAATTTCA	9.6	7.4e-06	-11.821	5.134	MGwAAywrawtyaaTTwCG
PflR_SMU_491_RP	SMU_491	putative-DeoR-type-transcriptional-regulator	SMU.1654c	putative-acetyltransferase	NP_721987.1	R	-91	-73	AGCAAAAACTTCAATTTCG	8.4	1.9e-05	-10.892	4.73	MGwAAywrawtyaaTTwCG
PflR_SMU_491_RP	SMU_491	putative-DeoR-type-transcriptional-regulator	SMU.1773c	hypothetical-protein	NP_722095.1	R	-166	-148	CGCAACTCATTTTATTTCA	8.5	1.7e-05	-10.967	4.763	MGwAAywrawtyaaTTwCG
FurR	SMU_593	putative-ferric-uptake-regulator-protein-FurR	SMU.23	ribose-phosphate-pyrophosphokinase	NP_720506.1	D	-77	-63	TTATATTCATCATAA	8.7	2.3e-05	-10.677	4.637	TtakAatsatTmTaa
FurR	SMU_593	putative-ferric-uptake-regulator-protein-FurR	SMU.1091	cell-wall-protein.-WapE	NP_721483.1	R	-35	-21	TTATTATTATTTTAA	7.5	5.4e-05	-9.818	4.264	TtakAatsatTmTaa
FurR	SMU_593	putative-ferric-uptake-regulator-protein-FurR	SMU.117c	hypothetical-protein	NP_720592.1	D	-45	-31	TAAGAGTCATTATAA	8.5	2.8e-05	-10.487	4.555	TtakAatsatTmTaa
FurR	SMU_593	putative-ferric-uptake-regulator-protein-FurR	SMU.117c	hypothetical-protein	NP_720592.1	D	-469	-455	TTAGTTTCATTCTAA	8.3	3.3e-05	-10.331	4.487	TtakAatsatTmTaa
FurR	SMU_593	putative-ferric-uptake-regulator-protein-FurR	SMU.117c	hypothetical-protein	NP_720592.1	R	-45	-31	TTATAATGACTCTTA	7.6	5e-05	-9.899	4.299	TtakAatsatTmTaa
FurR	SMU_593	putative-ferric-uptake-regulator-protein-FurR	SMU.1245c	hypothetical-protein	NP_721622.1	D	-22	-8	TTATAAGGATTTTTA	8.8	2.1e-05	-10.765	4.675	TtakAatsatTmTaa
FurR	SMU_593	putative-ferric-uptake-regulator-protein-FurR	SMU.1317c	hypothetical-protein	NP_721688.1	D	-493	-479	TTATAATCGTTTTTA	8.6	2.6e-05	-10.574	4.592	TtakAatsatTmTaa
FurR	SMU_593	putative-ferric-uptake-regulator-protein-FurR	SMU.1425	putative-Clp-proteinase.-ATP-binding-subunit-ClpB	NP_721783.1	R	-106	-92	TTTGAATAATTTTAA	7.6	5e-05	-9.899	4.299	TtakAatsatTmTaa
FurR	SMU_593	putative-ferric-uptake-regulator-protein-FurR	SMU.1426c	putative-phospho-sugar-mutase	NP_721784.1	R	-48	-34	TTTTAATCATTATAA	9.8	6.6e-06	-11.933	5.183	TtakAatsatTmTaa
FurR	SMU_593	putative-ferric-uptake-regulator-protein-FurR	SMU.1426c	putative-phospho-sugar-mutase	NP_721784.1	D	-48	-34	TTATAATGATTAAAA	8.3	3.3e-05	-10.331	4.487	TtakAatsatTmTaa
FurR	SMU_593	putative-ferric-uptake-regulator-protein-FurR	SMU.1500	putative-exonuclease-RexB	NP_721847.1	R	-101	-87	TTATAATGATTTTAG	10.8	3.6e-06	-12.523	5.439	TtakAatsatTmTaa
FurR	SMU_593	putative-ferric-uptake-regulator-protein-FurR	SMU.1500	putative-exonuclease-RexB	NP_721847.1	D	-101	-87	CTAAAATCATTATAA	7.8	4.4e-05	-10.03	4.356	TtakAatsatTmTaa
FurR	SMU_593	putative-ferric-uptake-regulator-protein-FurR	SMU.1543	NAD-dependent-DNA-ligase-LigA	NP_721886.1	R	-136	-122	TTAGAATGATTATTA	11.6	8.8e-07	-13.944	6.056	TtakAatsatTmTaa
FurR	SMU_593	putative-ferric-uptake-regulator-protein-FurR	SMU.1543	NAD-dependent-DNA-ligase-LigA	NP_721886.1	D	-136	-122	TAATAATCATTCTAA	11.1	2.5e-06	-12.917	5.61	TtakAatsatTmTaa
FurR	SMU_593	putative-ferric-uptake-regulator-protein-FurR	SMU.1577c	hypothetical-protein	NP_721916.1	R	-53	-39	TTATATTCATTATTA	9.1	1.5e-05	-11.094	4.818	TtakAatsatTmTaa
FurR	SMU_593	putative-ferric-uptake-regulator-protein-FurR	SMU.1577c	hypothetical-protein	NP_721916.1	D	-53	-39	TAATAATGAATATAA	8.2	3.4e-05	-10.278	4.464	TtakAatsatTmTaa
FurR	SMU_593	putative-ferric-uptake-regulator-protein-FurR	SMU.1578	biotin--protein-ligase	NP_721917.1	D	-238	-224	TTATATTCATTATTA	9.1	1.5e-05	-11.094	4.818	TtakAatsatTmTaa
FurR	SMU_593	putative-ferric-uptake-regulator-protein-FurR	SMU.1578	biotin--protein-ligase	NP_721917.1	R	-238	-224	TAATAATGAATATAA	8.2	3.4e-05	-10.278	4.464	TtakAatsatTmTaa
FurR	SMU_593	putative-ferric-uptake-regulator-protein-FurR	SMU.1672	ATP-dependent-Clp-protease-proteolytic-subunit	NP_722005.1	D	-166	-152	TTTTAAGGATTTTAA	7.5	5.4e-05	-9.818	4.264	TtakAatsatTmTaa
FurR	SMU_593	putative-ferric-uptake-regulator-protein-FurR	SMU.1683c	hypothetical-protein	NP_722016.1	D	-51	-37	TTTTAATCATTCTTA	8.1	3.7e-05	-10.211	4.435	TtakAatsatTmTaa
FurR	SMU_593	putative-ferric-uptake-regulator-protein-FurR	SMU.1999c	hypothetical-protein	NP_722296.1	D	-190	-176	TTATAATAATTCTTA	9.5	9e-06	-11.617	5.045	TtakAatsatTmTaa
FurR	SMU_593	putative-ferric-uptake-regulator-protein-FurR	SMU.1999c	hypothetical-protein	NP_722296.1	R	-190	-176	TAAGAATTATTATAA	9.4	1.1e-05	-11.459	4.976	TtakAatsatTmTaa
FurR	SMU_593	putative-ferric-uptake-regulator-protein-FurR	SMU.2128	dihydroxy-acid-dehydratase	NP_722414.1	R	-103	-89	TTATAATTATTGTAA	7.9	4.1e-05	-10.092	4.383	TtakAatsatTmTaa
FurR	SMU_593	putative-ferric-uptake-regulator-protein-FurR	SMU.2128	dihydroxy-acid-dehydratase	NP_722414.1	D	-103	-89	TTACAATAATTATAA	7.6	5e-05	-9.899	4.299	TtakAatsatTmTaa
FurR	SMU_593	putative-ferric-uptake-regulator-protein-FurR	SMU.2161c	hypothetical-protein	NP_722444.1	D	-227	-213	TTAAAATGATTTTTA	7.9	4.1e-05	-10.092	4.383	TtakAatsatTmTaa
FurR	SMU_593	putative-ferric-uptake-regulator-protein-FurR	SMU.2162c	rRNA-large-subunit-methyltransferase	NP_722445.1	R	-149	-135	TTTTAATTATTTTAA	7.6	5e-05	-9.899	4.299	TtakAatsatTmTaa
FurR	SMU_593	putative-ferric-uptake-regulator-protein-FurR	SMU.2164	serine-protease-HtrA	NP_722446.1	D	-71	-57	TTTTAATTATTTTAA	7.6	5e-05	-9.899	4.299	TtakAatsatTmTaa
FurR	SMU_593	putative-ferric-uptake-regulator-protein-FurR	SMU.220c	hypothetical-protein	NP_720686.1	R	-118	-104	TTATAATAATTCTTA	9.5	9e-06	-11.617	5.045	TtakAatsatTmTaa
FurR	SMU_593	putative-ferric-uptake-regulator-protein-FurR	SMU.220c	hypothetical-protein	NP_720686.1	D	-118	-104	TAAGAATTATTATAA	9.4	1.1e-05	-11.459	4.976	TtakAatsatTmTaa
FurR	SMU_593	putative-ferric-uptake-regulator-protein-FurR	SMU.308	sorbitol-6-phosphate-2-dehydrogenase	NP_720765.1	D	-45	-31	TTATAATAGTTATAA	9.2	1.3e-05	-11.231	4.878	TtakAatsatTmTaa
FurR	SMU_593	putative-ferric-uptake-regulator-protein-FurR	SMU.308	sorbitol-6-phosphate-2-dehydrogenase	NP_720765.1	R	-45	-31	TTATAACTATTATAA	7.5	5.4e-05	-9.818	4.264	TtakAatsatTmTaa
FurR	SMU_593	putative-ferric-uptake-regulator-protein-FurR	SMU.539c	signal-peptidase-type-IV	NP_720976.1	R	-58	-44	TTAGAATCGTTCTAA	11.7	6.5e-07	-14.239	6.184	TtakAatsatTmTaa
FurR	SMU_593	putative-ferric-uptake-regulator-protein-FurR	SMU.539c	signal-peptidase-type-IV	NP_720976.1	D	-58	-44	TTAGAACGATTCTAA	9.9	6.2e-06	-11.993	5.209	TtakAatsatTmTaa
FurR	SMU_593	putative-ferric-uptake-regulator-protein-FurR	SMU.540	peroxide-resistance-protein-Dpr	NP_720977.1	D	-57	-43	TTAGAATCGTTCTAA	11.7	6.5e-07	-14.239	6.184	TtakAatsatTmTaa
FurR	SMU_593	putative-ferric-uptake-regulator-protein-FurR	SMU.540	peroxide-resistance-protein-Dpr	NP_720977.1	R	-57	-43	TTAGAACGATTCTAA	9.9	6.2e-06	-11.993	5.209	TtakAatsatTmTaa
FurR	SMU_593	putative-ferric-uptake-regulator-protein-FurR	SMU.569	putative-ferrous-ion-transport-protein-A	NP_721004.1	R	-118	-104	TGAGAAACATTATAA	9.1	1.5e-05	-11.094	4.818	TtakAatsatTmTaa
FurR	SMU_593	putative-ferric-uptake-regulator-protein-FurR	SMU.569	putative-ferrous-ion-transport-protein-A	NP_721004.1	D	-118	-104	TTATAATGTTTCTCA	8.1	3.7e-05	-10.211	4.435	TtakAatsatTmTaa
FurR	SMU_593	putative-ferric-uptake-regulator-protein-FurR	SMU.592c	putative-transcriptional-regulator	NP_721025.1	R	-120	-106	TTTGAATGATTTTTA	7.7	4.7e-05	-9.958	4.325	TtakAatsatTmTaa
FurR	SMU_593	putative-ferric-uptake-regulator-protein-FurR	SMU.593	putative-ferric-uptake-regulator-protein-FurR	NP_721026.1	D	-157	-143	TTTGAATGATTTTTA	7.7	4.7e-05	-9.958	4.325	TtakAatsatTmTaa
FurR	SMU_593	putative-ferric-uptake-regulator-protein-FurR	SMU.634	S-adenosylmethionine:tRNA-ribosyltransferase-isomerase	NP_721062.1	R	-115	-101	TTGTAATCATTCTAA	10.8	3.6e-06	-12.523	5.439	TtakAatsatTmTaa
FurR	SMU_593	putative-ferric-uptake-regulator-protein-FurR	SMU.634	S-adenosylmethionine:tRNA-ribosyltransferase-isomerase	NP_721062.1	D	-115	-101	TTAGAATGATTACAA	9.5	9e-06	-11.617	5.045	TtakAatsatTmTaa
FurR	SMU_593	putative-ferric-uptake-regulator-protein-FurR	SMU.635	hypothetical-protein	NP_721063.1	D	-37	-23	TTGTAATCATTCTAA	10.8	3.6e-06	-12.523	5.439	TtakAatsatTmTaa
FurR	SMU_593	putative-ferric-uptake-regulator-protein-FurR	SMU.635	hypothetical-protein	NP_721063.1	R	-37	-23	TTAGAATGATTACAA	9.5	9e-06	-11.617	5.045	TtakAatsatTmTaa
FurR	SMU_593	putative-ferric-uptake-regulator-protein-FurR	SMU.768c	hypothetical-protein	NP_721182.1	R	-36	-22	TTAGAATGATTATAC	9.6	7.9e-06	-11.747	5.102	TtakAatsatTmTaa
FurR	SMU_593	putative-ferric-uptake-regulator-protein-FurR	SMU.768c	hypothetical-protein	NP_721182.1	D	-36	-22	GTATAATCATTCTAA	9.1	1.5e-05	-11.094	4.818	TtakAatsatTmTaa
FurR	SMU_593	putative-ferric-uptake-regulator-protein-FurR	SMU.769	hypothetical-protein	NP_721183.1	D	-112	-98	TTAGAATGATTATAC	9.6	7.9e-06	-11.747	5.102	TtakAatsatTmTaa
FurR	SMU_593	putative-ferric-uptake-regulator-protein-FurR	SMU.769	hypothetical-protein	NP_721183.1	R	-112	-98	GTATAATCATTCTAA	9.1	1.5e-05	-11.094	4.818	TtakAatsatTmTaa
FurR	SMU_593	putative-ferric-uptake-regulator-protein-FurR	SMU.956	putative-Clp-like-ATP-dependent-protease.-ATP-binding-subunit	NP_721354.1	R	-30	-16	TTTTAATTATTATAA	8.1	3.7e-05	-10.211	4.435	TtakAatsatTmTaa
FurR	SMU_593	putative-ferric-uptake-regulator-protein-FurR	SMU.957	50S-ribosomal-protein-L10	NP_721355.1	D	-379	-365	TTTTAATTATTATAA	8.1	3.7e-05	-10.211	4.435	TtakAatsatTmTaa
FurR	SMU_593	putative-ferric-uptake-regulator-protein-FurR	SMU.983	putative-transcriptional-regulator	NP_721378.1	D	-142	-128	TTATAATCATCATTA	8.7	2.3e-05	-10.677	4.637	TtakAatsatTmTaa
FurR	SMU_593	putative-ferric-uptake-regulator-protein-FurR	SMU.984	hypothetical-protein	NP_721379.1	R	-57	-43	TTATAATCATCATTA	8.7	2.3e-05	-10.677	4.637	TtakAatsatTmTaa
NmlR	SMU_677	MerR-family-transcriptional-regulator	SMU.252	hypothetical-protein	NP_720716.1	R	-220	-202	ACTTGATTTAAAGCTTACT	7.7	6.4e-06	-11.96	5.194	vCTTGaCTTGRaGTYvaCT
NmlR	SMU_677	MerR-family-transcriptional-regulator	SMU.524	putative-ABC-transporter.-ATP-binding-protein	NP_720961.1	D	-88	-70	ACTTGACTTAGAGTTGGCT	16.2	9.5e-09	-18.471	8.022	vCTTGaCTTGRaGTYvaCT
NmlR	SMU_677	MerR-family-transcriptional-regulator	SMU.677	MerR-family-transcriptional-regulator	NP_721105.1	D	-66	-48	ACTTGACTTGAAGTAGACT	19.4	3.6e-10	-21.732	9.438	vCTTGaCTTGRaGTYvaCT
NmlR	SMU_677	MerR-family-transcriptional-regulator	SMU.1595	putative-carbonic-anhydrase-precursor	NP_721931.1	R	-85	-67	GGTTGACTTAATGCCAACT	9	2.8e-06	-12.799	5.559	vCTTGaCTTGRaGTYvaCT
NmlR	SMU_677	MerR-family-transcriptional-regulator	SMU.1818c	hypothetical-protein	NP_722137.1	R	-152	-134	ACTTAACTTCGTGTCCACT	11	6.7e-07	-14.223	6.177	vCTTGaCTTGRaGTYvaCT
NmlR	SMU_677	MerR-family-transcriptional-regulator	SMU.1867c	putative-alcohol-dehydrogenase	NP_722179.1	D	-61	-43	ACTTGACTTAGAGTCCACT	20.4	1.4e-10	-22.701	9.859	vCTTGaCTTGRaGTYvaCT
NmlR	SMU_677	MerR-family-transcriptional-regulator	SMU.2114c	putative-transcriptional-regulator	NP_722401.1	R	-33	-15	GCTTGACCTCTAGTTCGCT	8.6	3.6e-06	-12.536	5.444	vCTTGaCTTGRaGTYvaCT
NmlR	SMU_677	MerR-family-transcriptional-regulator	SMU.2115	putative-short-chain-dehydrogenase	NP_722402.1	D	-64	-46	GCTTGACCTCTAGTTCGCT	8.6	3.6e-06	-12.536	5.444	vCTTGaCTTGRaGTYvaCT
CysR	SMU_852	putative-transcriptional-regulator;-CpsY-like-protein	SMU.94c	putative-putative-transposase	NP_720572.1	R	-226	-214	TATCACGGCGGAA	6.6	9.8e-05	-9.23	4.009	TATCASmGyGaTa
CysR	SMU_852	putative-transcriptional-regulator;-CpsY-like-protein	SMU.96	DNA-directed RNA polymerase subunit delta	NP_720573.3	D	-507	-495	TATCACGGCGGAA	6.6	9.8e-05	-9.23	4.009	TATCASmGyGaTa
CysR	SMU_852	putative-transcriptional-regulator;-CpsY-like-protein	SMU.155	polynucleotide-phosphorylase/polyadenylase	NP_720625.1	R	-156	-144	AATCCCAGCGATA	7.3	6e-05	-9.72	4.221	TATCASmGyGaTa
CysR	SMU_852	putative-transcriptional-regulator;-CpsY-like-protein	SMU.242c	putative-amino-acid-ABC-transporter.-permease-protein.-glutamine-transport-system	NP_720706.1	D	-518	-506	GATCACCGCTATG	6.6	9.8e-05	-9.23	4.009	TATCASmGyGaTa
CysR	SMU_852	putative-transcriptional-regulator;-CpsY-like-protein	SMU.243	hypothetical-protein	NP_720707.1	R	-270	-258	GATCACCGCTATG	6.6	9.8e-05	-9.23	4.009	TATCASmGyGaTa
CysR	SMU_852	putative-transcriptional-regulator;-CpsY-like-protein	SMU.271	putative-PTS-system.-enzyme-IIB-component	NP_720732.1	R	-46	-34	TAACACAATGATA	8.9	1.6e-05	-11.064	4.805	TATCASmGyGaTa
CysR	SMU_852	putative-transcriptional-regulator;-CpsY-like-protein	SMU.271	putative-PTS-system.-enzyme-IIB-component	NP_720732.1	D	-46	-34	TATCATTGTGTTA	7.6	4.6e-05	-9.979	4.334	TATCASmGyGaTa
CysR	SMU_852	putative-transcriptional-regulator;-CpsY-like-protein	SMU.336	ribonuclease-P	NP_720789.1	R	-35	-23	TATCACTATTATA	9.3	1e-05	-11.486	4.988	TATCASmGyGaTa
CysR	SMU_852	putative-transcriptional-regulator;-CpsY-like-protein	SMU.459	putative-ABC-transporter.-amino-acid-binding-protein	NP_720902.1	D	-87	-75	TATCACAGTGATA	14.3	6e-08	-16.624	7.22	TATCASmGyGaTa
CysR	SMU_852	putative-transcriptional-regulator;-CpsY-like-protein	SMU.459	putative-ABC-transporter.-amino-acid-binding-protein	NP_720902.1	R	-87	-75	TATCACTGTGATA	13.8	1.3e-07	-15.863	6.889	TATCASmGyGaTa
CysR	SMU_852	putative-transcriptional-regulator;-CpsY-like-protein	SMU.496	putative-cysteine-synthetase-A;-O-acetylserine-lyase	NP_720935.1	R	-84	-72	TATCACCGTGATA	14.3	6e-08	-16.624	7.22	TATCASmGyGaTa
CysR	SMU_852	putative-transcriptional-regulator;-CpsY-like-protein	SMU.496	putative-cysteine-synthetase-A;-O-acetylserine-lyase	NP_720935.1	D	-84	-72	TATCACGGTGATA	13.5	1.5e-07	-15.726	6.83	TATCASmGyGaTa
CysR	SMU_852	putative-transcriptional-regulator;-CpsY-like-protein	SMU.572	putative-tetrahydrofolate-dehydrogenase/cyclohydrolase	NP_721007.1	D	-64	-52	TAGCAGCGTGTTA	7.1	6.8e-05	-9.603	4.17	TATCASmGyGaTa
CysR	SMU_852	putative-transcriptional-regulator;-CpsY-like-protein	SMU.609	putative-40K-cell-wall-protein-precursor	NP_721041.1	D	-27	-15	TATCATAATGATA	8.2	2.9e-05	-10.447	4.537	TATCASmGyGaTa
CysR	SMU_852	putative-transcriptional-regulator;-CpsY-like-protein	SMU.609	putative-40K-cell-wall-protein-precursor	NP_721041.1	R	-27	-15	TATCATTATGATA	7.8	3.9e-05	-10.159	4.412	TATCASmGyGaTa
CysR	SMU_852	putative-transcriptional-regulator;-CpsY-like-protein	SMU.613	hypothetical-protein	NP_721044.1	D	-298	-286	TATCACAACGGTG	7.6	4.6e-05	-9.979	4.334	TATCASmGyGaTa
CysR	SMU_852	putative-transcriptional-regulator;-CpsY-like-protein	SMU.616	hypothetical-protein	NP_721046.1	D	-321	-309	TATCACAGCGAAA	10.7	3.2e-06	-12.66	5.498	TATCASmGyGaTa
CysR	SMU_852	putative-transcriptional-regulator;-CpsY-like-protein	SMU.616	hypothetical-protein	NP_721046.1	R	-321	-309	TTTCGCTGTGATA	6.9	7.7e-05	-9.474	4.115	TATCASmGyGaTa
CysR	SMU_852	putative-transcriptional-regulator;-CpsY-like-protein	SMU.661	putative-transcriptional-regulator	NP_721089.1	D	-32	-20	TATCAGCATGATG	9.4	9.5e-06	-11.562	5.021	TATCASmGyGaTa
CysR	SMU_852	putative-transcriptional-regulator;-CpsY-like-protein	SMU.673	hypothetical-protein	NP_721101.1	R	-415	-403	TATCACGGCGGAA	6.6	9.8e-05	-9.23	4.009	TATCASmGyGaTa
CysR	SMU_852	putative-transcriptional-regulator;-CpsY-like-protein	SMU.692	hypothetical-protein	NP_721119.1	R	-39	-27	TATCACAGTTATG	10.1	5.5e-06	-12.106	5.258	TATCASmGyGaTa
CysR	SMU_852	putative-transcriptional-regulator;-CpsY-like-protein	SMU.761	protease;-related-to-collagenase	NP_721177.1	R	-251	-239	TATCACAGCAATC	6.8	8.3e-05	-9.399	4.082	TATCASmGyGaTa
CysR	SMU_852	putative-transcriptional-regulator;-CpsY-like-protein	SMU.840c	hypothetical-protein	NP_721250.1	D	-120	-108	TATCACCTTTTTA	7.2	6.4e-05	-9.656	4.193	TATCASmGyGaTa
CysR	SMU_852	putative-transcriptional-regulator;-CpsY-like-protein	SMU.841	putative-aminotransferase	NP_721251.1	R	-16	-4	TATCACCTTTTTA	7.2	6.4e-05	-9.656	4.193	TATCASmGyGaTa
CysR	SMU_852	putative-transcriptional-regulator;-CpsY-like-protein	SMU.983	putative-transcriptional-regulator	NP_721378.1	R	-45	-33	TATCAGACTAATA	6.9	7.7e-05	-9.474	4.115	TATCASmGyGaTa
CysR	SMU_852	putative-transcriptional-regulator;-CpsY-like-protein	SMU.984	hypothetical-protein	NP_721379.1	D	-152	-140	TATCAGACTAATA	6.9	7.7e-05	-9.474	4.115	TATCASmGyGaTa
CysR	SMU_852	putative-transcriptional-regulator;-CpsY-like-protein	SMU.991	putative-ribonucleotide-reductase	NP_721386.1	D	-171	-159	AATCTCAGCGATA	7.3	6e-05	-9.72	4.221	TATCASmGyGaTa
CysR	SMU_852	putative-transcriptional-regulator;-CpsY-like-protein	SMU.1077	putative-phosphoglucomutase	NP_721469.1	R	-70	-58	TATCACTTTCATA	7.4	5.4e-05	-9.831	4.269	TATCASmGyGaTa
CysR	SMU_852	putative-transcriptional-regulator;-CpsY-like-protein	SMU.1100c	putative-permease	NP_721490.1	R	-173	-161	TATCACGGCGGAA	6.6	9.8e-05	-9.23	4.009	TATCASmGyGaTa
CysR	SMU_852	putative-transcriptional-regulator;-CpsY-like-protein	SMU.1109c	putative-integral-membrane-protein;-permease	NP_721497.1	R	-74	-62	TATAACATTGATA	7.5	5e-05	-9.909	4.303	TATCASmGyGaTa
CysR	SMU_852	putative-transcriptional-regulator;-CpsY-like-protein	SMU.1109c	putative-integral-membrane-protein;-permease	NP_721497.1	D	-74	-62	TATCAATGTTATA	6.9	7.7e-05	-9.474	4.115	TATCASmGyGaTa
CysR	SMU_852	putative-transcriptional-regulator;-CpsY-like-protein	SMU.1165c	putative-transcription-regulator	NP_721550.1	D	-40	-28	TATCAATATGATA	7.8	3.9e-05	-10.159	4.412	TATCASmGyGaTa
CysR	SMU_852	putative-transcriptional-regulator;-CpsY-like-protein	SMU.1165c	putative-transcription-regulator	NP_721550.1	R	-40	-28	TATCATATTGATA	7.7	4.2e-05	-10.079	4.377	TATCASmGyGaTa
CysR	SMU_852	putative-transcriptional-regulator;-CpsY-like-protein	SMU.1185	PTS-system.-mannitol-specific-enzyme-IIBC-component	NP_721569.1	R	-391	-379	TATCACAGCGAAA	10.7	3.2e-06	-12.66	5.498	TATCASmGyGaTa
CysR	SMU_852	putative-transcriptional-regulator;-CpsY-like-protein	SMU.1185	PTS-system.-mannitol-specific-enzyme-IIBC-component	NP_721569.1	D	-391	-379	TTTCGCTGTGATA	6.9	7.7e-05	-9.474	4.115	TATCASmGyGaTa
CysR	SMU_852	putative-transcriptional-regulator;-CpsY-like-protein	SMU.1457	putative-dTDP-glucose-4.6-dehydratase	NP_721810.1	R	-320	-308	TATCAGCTCGATA	10.2	5e-06	-12.213	5.304	TATCASmGyGaTa
CysR	SMU_852	putative-transcriptional-regulator;-CpsY-like-protein	SMU.1500	putative-exonuclease-RexB	NP_721847.1	R	-529	-517	TATCACTGCGTTA	11.8	1.1e-06	-13.724	5.96	TATCASmGyGaTa
CysR	SMU_852	putative-transcriptional-regulator;-CpsY-like-protein	SMU.1500	putative-exonuclease-RexB	NP_721847.1	D	-529	-517	TAACGCAGTGATA	7.3	6e-05	-9.72	4.221	TATCASmGyGaTa
CysR	SMU_852	putative-transcriptional-regulator;-CpsY-like-protein	SMU.1509	putative-transcriptional-regulator	NP_721854.1	R	-119	-107	TATGACTTTGATA	7	7.2e-05	-9.545	4.145	TATCASmGyGaTa
CysR	SMU_852	putative-transcriptional-regulator;-CpsY-like-protein	SMU.1558c	putative-acetyltransferase	NP_721899.1	D	-265	-253	TATCACGGCTATT	7.3	6e-05	-9.72	4.221	TATCASmGyGaTa
CysR	SMU_852	putative-transcriptional-regulator;-CpsY-like-protein	SMU.1560	hypothetical-protein	NP_721900.1	R	-236	-224	TATCACGGCTATT	7.3	6e-05	-9.72	4.221	TATCASmGyGaTa
CysR	SMU_852	putative-transcriptional-regulator;-CpsY-like-protein	SMU.1802c	hypothetical-protein	NP_722121.1	R	-88	-76	TATCTGCTTGATA	6.8	8.3e-05	-9.399	4.082	TATCASmGyGaTa
CysR	SMU_852	putative-transcriptional-regulator;-CpsY-like-protein	SMU.1813	putative-putative-transposase	NP_722132.1	D	-192	-180	TATCAGAATGAAA	7.3	6e-05	-9.72	4.221	TATCASmGyGaTa
CysR	SMU_852	putative-transcriptional-regulator;-CpsY-like-protein	SMU.1861c	hypothetical-protein	NP_722176.1	R	-46	-34	TATCACTACTATA	9.2	1.2e-05	-11.358	4.933	TATCASmGyGaTa
CysR	SMU_852	putative-transcriptional-regulator;-CpsY-like-protein	SMU.1862	hypothetical-protein	NP_722177.1	D	-271	-259	TATCACTACTATA	9.2	1.2e-05	-11.358	4.933	TATCASmGyGaTa
CysR	SMU_852	putative-transcriptional-regulator;-CpsY-like-protein	SMU.1869	putative-thioredoxin	NP_722180.1	D	-28	-16	TATCAAAATGATG	6.8	8.3e-05	-9.399	4.082	TATCASmGyGaTa
CysR	SMU_852	putative-transcriptional-regulator;-CpsY-like-protein	SMU.1877	putative-PTS-system.-mannose-specific-component-IIAB	NP_722188.1	R	-370	-358	TATCACGGCGAAA	9.9	6.9e-06	-11.885	5.162	TATCASmGyGaTa
CysR	SMU_852	putative-transcriptional-regulator;-CpsY-like-protein	SMU.1877	putative-PTS-system.-mannose-specific-component-IIAB	NP_722188.1	D	-370	-358	TTTCGCCGTGATA	7.4	5.4e-05	-9.831	4.269	TATCASmGyGaTa
CysR	SMU_852	putative-transcriptional-regulator;-CpsY-like-protein	SMU.1881c	putative-ABC-transporter.-ATP-binding-protein	NP_722191.1	D	-443	-431	TTTCAGGGTGATG	6.9	7.7e-05	-9.474	4.115	TATCASmGyGaTa
CysR	SMU_852	putative-transcriptional-regulator;-CpsY-like-protein	SMU.1940c	hypothetical-protein	NP_722244.1	D	-68	-56	TATGAGAGCGATA	8.1	3.2e-05	-10.358	4.499	TATCASmGyGaTa
CysR	SMU_852	putative-transcriptional-regulator;-CpsY-like-protein	SMU.1942c	putative-amino-acid-binding-protein	NP_722246.1	D	-83	-71	TATCACCGTGATA	14.3	6e-08	-16.624	7.22	TATCASmGyGaTa
CysR	SMU_852	putative-transcriptional-regulator;-CpsY-like-protein	SMU.1942c	putative-amino-acid-binding-protein	NP_722246.1	R	-83	-71	TATCACGGTGATA	13.5	1.5e-07	-15.726	6.83	TATCASmGyGaTa
CysR	SMU_852	putative-transcriptional-regulator;-CpsY-like-protein	SMU.1951c	hypothetical-protein	NP_722254.1	R	-544	-532	TATCACTATTTTA	7.2	6.4e-05	-9.656	4.193	TATCASmGyGaTa
CysR	SMU_852	putative-transcriptional-regulator;-CpsY-like-protein	SMU.2033c	hypothetical-protein	NP_722330.1	D	-569	-557	TCTCACAGCGAGA	7.3	6e-05	-9.72	4.221	TATCASmGyGaTa
CysR	SMU_852	putative-transcriptional-regulator;-CpsY-like-protein	SMU.2035	bacteriocin-immunity-protein	NP_722331.1	R	-237	-225	TCTCACAGCGAGA	7.3	6e-05	-9.72	4.221	TATCASmGyGaTa
CysR	SMU_852	putative-transcriptional-regulator;-CpsY-like-protein	SMU.2076c	hypothetical-protein	NP_722366.1	R	-15	-3	TATCACCCTTATT	6.6	9.8e-05	-9.23	4.009	TATCASmGyGaTa
CysR	SMU_852	putative-transcriptional-regulator;-CpsY-like-protein	SMU.2094c	hypothetical-protein	NP_722383.1	R	-461	-449	TATCAGCTTGTTG	6.8	8.3e-05	-9.399	4.082	TATCASmGyGaTa
PyrR	SMU_856	bifunctional-pyrimidine-regulatory-protein-PyrR-uracil-phosphoribosyltransferase	SMU.856	bifunctional-pyrimidine-regulatory-protein-PyrR-uracil-phosphoribosyltransferase	NP_721266.1	D	-130	-100	CCTTTAACACTGTCCCGTGAGGCAGGCAAGG	44.8	1.9e-21	-47.728	20.728	CCTTTaaCmCTGTCCCGTGaGGCaGGCaaGG
PyrR	SMU_856	bifunctional-pyrimidine-regulatory-protein-PyrR-uracil-phosphoribosyltransferase	SMU.1224	dihydroorotate-dehydrogenase-electron-transfer-subunit	NP_721603.1	D	-126	-96	CCTTTAATTTAGTCCAGAGAGGCTGTCAAGG	14.5	2.4e-10	-22.143	9.617	CCTTTaaCmCTGTCCCGTGaGGCaGGCaaGG
PyrR	SMU_856	bifunctional-pyrimidine-regulatory-protein-PyrR-uracil-phosphoribosyltransferase	SMU.1225	putative-transcriptional-regulator	NP_721604.1	R	-157	-127	CCTTTAATTTAGTCCAGAGAGGCTGTCAAGG	14.5	2.4e-10	-22.143	9.617	CCTTTaaCmCTGTCCCGTGaGGCaGGCaaGG
FruR	SMU_870	lactose-phosphotransferase-system-repressor/transcriptional-repressor-of-the-fructose-operon	SMU.335	argininosuccinate-lyase	NP_720788.1	D	-321	-312	TTGCTTGAAA	7.9	4.7e-05	-9.974	4.332	tTGmtwGamw
FruR	SMU_870	lactose-phosphotransferase-system-repressor/transcriptional-repressor-of-the-fructose-operon	SMU.360	glyceraldehyde-3-phosphate-dehydrogenase	NP_720812.1	D	-164	-155	TTGCTAGAAT	8.5	1.1e-05	-11.384	4.944	tTGmtwGamw
FruR	SMU_870	lactose-phosphotransferase-system-repressor/transcriptional-repressor-of-the-fructose-operon	SMU.418	transcription-elongation-factor-NusA	NP_720866.1	D	-23	-14	TTGCAAGACA	8.2	2.2e-05	-10.745	4.667	tTGmtwGamw
FruR	SMU_870	lactose-phosphotransferase-system-repressor/transcriptional-repressor-of-the-fructose-operon	SMU.429c	hypothetical-protein	NP_720876.1	R	-322	-313	TTGATAGACT	8.6	6.6e-06	-11.928	5.18	tTGmtwGamw
FruR	SMU_870	lactose-phosphotransferase-system-repressor/transcriptional-repressor-of-the-fructose-operon	SMU.431	putative-ABC-transporter.-ATP-binding-protein	NP_720877.1	D	-39	-30	TTGATAGACT	8.6	6.6e-06	-11.928	5.18	tTGmtwGamw
FruR	SMU_870	lactose-phosphotransferase-system-repressor/transcriptional-repressor-of-the-fructose-operon	SMU.472	N6-adenine-specific-DNA-methylase	NP_720914.1	D	-347	-338	GTGCTAGACA	8	4.2e-05	-10.079	4.377	tTGmtwGamw
FruR	SMU_870	lactose-phosphotransferase-system-repressor/transcriptional-repressor-of-the-fructose-operon	SMU.569	putative-ferrous-ion-transport-protein-A	NP_721004.1	R	-34	-25	TTGATAGAAT	8.1	3.7e-05	-10.209	4.434	tTGmtwGamw
FruR	SMU_870	lactose-phosphotransferase-system-repressor/transcriptional-repressor-of-the-fructose-operon	SMU.592c	putative-transcriptional-regulator	NP_721025.1	R	-139	-130	TTGATAGACA	8.6	6.6e-06	-11.928	5.18	tTGmtwGamw
FruR	SMU_870	lactose-phosphotransferase-system-repressor/transcriptional-repressor-of-the-fructose-operon	SMU.593	putative-ferric-uptake-regulator-protein-FurR	NP_721026.1	D	-133	-124	TTGATAGACA	8.6	6.6e-06	-11.928	5.18	tTGmtwGamw
FruR	SMU_870	lactose-phosphotransferase-system-repressor/transcriptional-repressor-of-the-fructose-operon	SMU.600c	hypothetical-protein	NP_721033.1	R	-198	-189	TTGCTAGAAA	8.5	1.1e-05	-11.384	4.944	tTGmtwGamw
FruR	SMU_870	lactose-phosphotransferase-system-repressor/transcriptional-repressor-of-the-fructose-operon	SMU.602	putative-sodium-dependent-transporter	NP_721034.1	D	-164	-155	TTGCTAGAAA	8.5	1.1e-05	-11.384	4.944	tTGmtwGamw
FruR	SMU_870	lactose-phosphotransferase-system-repressor/transcriptional-repressor-of-the-fructose-operon	SMU.610	cell-surface-antigen-SpaP	NP_721042.1	R	-101	-92	TTGCTTGAAA	7.9	4.7e-05	-9.974	4.332	tTGmtwGamw
FruR	SMU_870	lactose-phosphotransferase-system-repressor/transcriptional-repressor-of-the-fructose-operon	SMU.625	putative-competence-protein	NP_721053.1	R	-90	-81	TTGCAAGACA	8.2	2.2e-05	-10.745	4.667	tTGmtwGamw
FruR	SMU_870	lactose-phosphotransferase-system-repressor/transcriptional-repressor-of-the-fructose-operon	SMU.870	lactose-phosphotransferase-system-repressor/transcriptional-repressor-of-the-fructose-operon	NP_721279.1	D	-16	-7	TTGCTTGACA	8.4	1.3e-05	-11.239	4.881	tTGmtwGamw
FruR	SMU_870	lactose-phosphotransferase-system-repressor/transcriptional-repressor-of-the-fructose-operon	SMU.951	amino-acid-permease	NP_721349.1	D	-73	-64	TTGATAGAAA	8.1	3.7e-05	-10.209	4.434	tTGmtwGamw
FruR	SMU_870	lactose-phosphotransferase-system-repressor/transcriptional-repressor-of-the-fructose-operon	SMU.983	putative-transcriptional-regulator	NP_721378.1	D	-12	-3	TTGATAGAAA	8.1	3.7e-05	-10.209	4.434	tTGmtwGamw
FruR	SMU_870	lactose-phosphotransferase-system-repressor/transcriptional-repressor-of-the-fructose-operon	SMU.984	hypothetical-protein	NP_721379.1	R	-182	-173	TTGATAGAAA	8.1	3.7e-05	-10.209	4.434	tTGmtwGamw
FruR	SMU_870	lactose-phosphotransferase-system-repressor/transcriptional-repressor-of-the-fructose-operon	SMU.1109c	putative-integral-membrane-protein;-permease	NP_721497.1	R	-78	-69	TTGATAGAAA	8.1	3.7e-05	-10.209	4.434	tTGmtwGamw
FruR	SMU_870	lactose-phosphotransferase-system-repressor/transcriptional-repressor-of-the-fructose-operon	SMU.1203	branched-chain-amino-acid-aminotransferase	NP_721583.1	R	-50	-41	TTGCTAGAAT	8.5	1.1e-05	-11.384	4.944	tTGmtwGamw
FruR	SMU_870	lactose-phosphotransferase-system-repressor/transcriptional-repressor-of-the-fructose-operon	SMU.1321c	hypothetical-protein	NP_721690.1	D	-41	-32	GTGCTAGACT	8.1	3.7e-05	-10.209	4.434	tTGmtwGamw
FruR	SMU_870	lactose-phosphotransferase-system-repressor/transcriptional-repressor-of-the-fructose-operon	SMU.1424	putative-dihydrolipoamide-dehydrogenase	NP_721782.1	D	-99	-90	TTGCTTGAAA	7.9	4.7e-05	-9.974	4.332	tTGmtwGamw
FruR	SMU_870	lactose-phosphotransferase-system-repressor/transcriptional-repressor-of-the-fructose-operon	SMU.1508c	putative-coenzyme-PQQ-synthesis-protein	NP_721853.1	R	-150	-141	TTGATAGAAT	8.1	3.7e-05	-10.209	4.434	tTGmtwGamw
FruR	SMU_870	lactose-phosphotransferase-system-repressor/transcriptional-repressor-of-the-fructose-operon	SMU.1642c	hypothetical-protein	NP_721975.1	D	-59	-50	TTGCTTGAAA	7.9	4.7e-05	-9.974	4.332	tTGmtwGamw
FruR	SMU_870	lactose-phosphotransferase-system-repressor/transcriptional-repressor-of-the-fructose-operon	SMU.1691	D-alanine--poly(phosphoribitol)-ligase-subunit-1	NP_722022.1	R	-452	-443	TTGATTGACT	8	4.2e-05	-10.079	4.377	tTGmtwGamw
FruR	SMU_870	lactose-phosphotransferase-system-repressor/transcriptional-repressor-of-the-fructose-operon	SMU.1729c	putative-aminodeoxychorismate-lyase-(fragment)	NP_722056.1	D	-145	-136	TTGATAGAAT	8.1	3.7e-05	-10.209	4.434	tTGmtwGamw
FruR	SMU_870	lactose-phosphotransferase-system-repressor/transcriptional-repressor-of-the-fructose-operon	SMU.1750c	hypothetical-protein	NP_722076.1	R	-19	-10	TTGCTTGAAT	7.9	4.7e-05	-9.974	4.332	tTGmtwGamw
FruR	SMU_870	lactose-phosphotransferase-system-repressor/transcriptional-repressor-of-the-fructose-operon	SMU.1807c	putative-integral-membrane-protein.-permease	NP_722126.1	D	-50	-41	TTGATAGAAA	8.1	3.7e-05	-10.209	4.434	tTGmtwGamw
FruR	SMU_870	lactose-phosphotransferase-system-repressor/transcriptional-repressor-of-the-fructose-operon	SMU.1817c	putative-maturase-related-protein	NP_722136.1	D	-270	-261	TTGCTAGACT	9	1.8e-06	-13.215	5.739	tTGmtwGamw
FruR	SMU_870	lactose-phosphotransferase-system-repressor/transcriptional-repressor-of-the-fructose-operon	SMU.2007	50S-ribosomal-protein-L15	NP_722305.1	R	-277	-268	TTGCAAGACT	8.2	2.2e-05	-10.745	4.667	tTGmtwGamw
FruR	SMU_870	lactose-phosphotransferase-system-repressor/transcriptional-repressor-of-the-fructose-operon	SMU.2036	putative-peptidase	NP_722332.1	R	-91	-82	TTGCTAGATA	8.2	2.2e-05	-10.745	4.667	tTGmtwGamw
FruR	SMU_870	lactose-phosphotransferase-system-repressor/transcriptional-repressor-of-the-fructose-operon	SMU.2065	putative-UDP-glucose-4-epimerase	NP_722356.1	D	-25	-16	TTGCTAGAAA	8.5	1.1e-05	-11.384	4.944	tTGmtwGamw
FruR	SMU_870	lactose-phosphotransferase-system-repressor/transcriptional-repressor-of-the-fructose-operon	SMU.2116	putative-osmoprotectant-amino-acid-ABC-transporter.-ATP-binding-protein	NP_722403.1	D	-394	-385	TTGCTTGACA	8.4	1.3e-05	-11.239	4.881	tTGmtwGamw
FruR	SMU_870	lactose-phosphotransferase-system-repressor/transcriptional-repressor-of-the-fructose-operon	SMU.2121c	hypothetical-protein	NP_722408.1	R	-35	-26	TTGCTTGAAA	7.9	4.7e-05	-9.974	4.332	tTGmtwGamw
FruR	SMU_870	lactose-phosphotransferase-system-repressor/transcriptional-repressor-of-the-fructose-operon	SMU.2123	hypothetical-protein	NP_722409.1	D	-178	-169	TTGCTTGAAA	7.9	4.7e-05	-9.974	4.332	tTGmtwGamw
FruR	SMU_870	lactose-phosphotransferase-system-repressor/transcriptional-repressor-of-the-fructose-operon	SMU.2128	dihydroxy-acid-dehydratase	NP_722414.1	D	-114	-105	TTGATAGAAT	8.1	3.7e-05	-10.209	4.434	tTGmtwGamw
GalR	SMU_885	galactose-operon-repressor-GalR	SMU.174c	hypothetical-protein	NP_720643.1	R	-41	-23	AAAATTCTACTCAAATTAT	9	1.4e-05	-11.165	4.849	aaaatTTTASTAAAatttt
GalR	SMU_885	galactose-operon-repressor-GalR	SMU.175	hypothetical-protein	NP_720644.1	D	-144	-126	AAAATTCTACTCAAATTAT	9	1.4e-05	-11.165	4.849	aaaatTTTASTAAAatttt
GalR	SMU_885	galactose-operon-repressor-GalR	SMU.885	galactose-operon-repressor-GalR	NP_721293.1	R	-74	-56	AAAATTTTAGTAAAAATAT	14.6	1.7e-08	-17.866	7.759	aaaatTTTASTAAAatttt
GalR	SMU_885	galactose-operon-repressor-GalR	SMU.885	galactose-operon-repressor-GalR	NP_721293.1	D	-74	-56	ATATTTTTACTAAAATTTT	14.3	3.4e-08	-17.183	7.462	aaaatTTTASTAAAatttt
GalR	SMU_885	galactose-operon-repressor-GalR	SMU.885	galactose-operon-repressor-GalR	NP_721293.1	D	-63	-45	AAAATTTTACTAAATTTAT	13.5	1.3e-07	-15.867	6.891	aaaatTTTASTAAAatttt
GalR	SMU_885	galactose-operon-repressor-GalR	SMU.885	galactose-operon-repressor-GalR	NP_721293.1	R	-63	-45	ATAAATTTAGTAAAATTTT	12.4	5.3e-07	-14.445	6.273	aaaatTTTASTAAAatttt
GalR	SMU_885	galactose-operon-repressor-GalR	SMU.886	galactokinase	NP_721294.1	D	-81	-63	AAAATTTTAGTAAAAATAT	14.6	1.7e-08	-17.866	7.759	aaaatTTTASTAAAatttt
GalR	SMU_885	galactose-operon-repressor-GalR	SMU.886	galactokinase	NP_721294.1	R	-81	-63	ATATTTTTACTAAAATTTT	14.3	3.4e-08	-17.183	7.462	aaaatTTTASTAAAatttt
GalR	SMU_885	galactose-operon-repressor-GalR	SMU.886	galactokinase	NP_721294.1	R	-92	-74	AAAATTTTACTAAATTTAT	13.5	1.3e-07	-15.867	6.891	aaaatTTTASTAAAatttt
GalR	SMU_885	galactose-operon-repressor-GalR	SMU.886	galactokinase	NP_721294.1	D	-92	-74	ATAAATTTAGTAAAATTTT	12.4	5.3e-07	-14.445	6.273	aaaatTTTASTAAAatttt
GalR	SMU_885	galactose-operon-repressor-GalR	SMU.1065c	GntR-family-transcriptional-regulator	NP_721457.1	R	-187	-169	GTAAGTTTAGTAAAACTGT	10	5.9e-06	-12.039	5.229	aaaatTTTASTAAAatttt
GalR	SMU_885	galactose-operon-repressor-GalR	SMU.1066	GMP-synthase	NP_721458.1	D	-35	-17	GTAAGTTTAGTAAAACTGT	10	5.9e-06	-12.039	5.229	aaaatTTTASTAAAatttt
GalR	SMU_885	galactose-operon-repressor-GalR	SMU.1192	DNA-polymerase-III-DnaE	NP_721575.1	R	-129	-111	AATATTTTACTATAATTGT	9.6	8.5e-06	-11.68	5.073	aaaatTTTASTAAAatttt
GalR	SMU_885	galactose-operon-repressor-GalR	SMU.1192	DNA-polymerase-III-DnaE	NP_721575.1	D	-129	-111	ACAATTATAGTAAAATATT	9.5	9.2e-06	-11.592	5.034	aaaatTTTASTAAAatttt
GalR	SMU_885	galactose-operon-repressor-GalR	SMU.1193	putative-transcriptional-regulator	NP_721576.1	D	-67	-49	AATATTTTACTATAATTGT	9.6	8.5e-06	-11.68	5.073	aaaatTTTASTAAAatttt
GalR	SMU_885	galactose-operon-repressor-GalR	SMU.1193	putative-transcriptional-regulator	NP_721576.1	R	-67	-49	ACAATTATAGTAAAATATT	9.5	9.2e-06	-11.592	5.034	aaaatTTTASTAAAatttt
HomR	SMU_930	putative-transcriptional-regulator	SMU.210c	hypothetical-protein	NP_720676.1	R	-86	-72	AATAGCTAACCAACA	9.4	5.9e-06	-12.048	5.232	TaTaGCyaaCyaTCa
HomR	SMU_930	putative-transcriptional-regulator	SMU.930c	putative-transcriptional-regulator	NP_721330.1	R	-184	-170	TATAGCCAACCATAA	15.8	8.8e-09	-18.547	8.055	TaTaGCyaaCyaTCa
HomR	SMU_930	putative-transcriptional-regulator	SMU.932	hypothetical-protein	NP_721331.1	D	-88	-74	TATAGCCAACCATAA	15.8	8.8e-09	-18.547	8.055	TaTaGCyaaCyaTCa
HomR	SMU_930	putative-transcriptional-regulator	SMU.961	hypothetical-protein	NP_721359.1	D	-83	-69	TATGCCTAACCATAA	9.1	7.3e-06	-11.821	5.134	TaTaGCyaaCyaTCa
HomR	SMU_930	putative-transcriptional-regulator	SMU.1093	putative-ABC-transporter.-permease-protein	NP_721484.1	D	-50	-36	TTAAGCCAACCATCA	9.7	4.6e-06	-12.299	5.341	TaTaGCyaaCyaTCa
HomR	SMU_930	putative-transcriptional-regulator	SMU.1675	cystathionine-gamma-synthase	NP_722008.1	D	-95	-81	TATAGCTAACTATCA	16.9	7.3e-09	-18.736	8.137	TaTaGCyaaCyaTCa
MbrC	SMU_1008	mbrC-response-regulator	SMU.302	hypothetical-protein	NP_720760.1	D	-201	-188	TTACAAAGGTGTAA	12.2	7.6e-07	-14.084	6.117	TTaCamtttTGTaa
MbrC	SMU_1008	mbrC-response-regulator	SMU.302	hypothetical-protein	NP_720760.1	R	-201	-188	TTACACCTTTGTAA	11.2	1.7e-06	-13.288	5.771	TTaCamtttTGTaa
MbrC	SMU_1008	mbrC-response-regulator	SMU.610	cell-surface-antigen-SpaP	NP_721042.1	D	-64	-51	TTACAATTTTTTAA	9.7	8.1e-06	-11.722	5.091	TTaCamtttTGTaa
MbrC	SMU_1008	mbrC-response-regulator	SMU.750c	hypothetical-protein	NP_721167.1	D	-127	-114	TTACACTATTGCAA	9.5	9.4e-06	-11.573	5.026	TTaCamtttTGTaa
MbrC	SMU_1008	mbrC-response-regulator	SMU.750c	hypothetical-protein	NP_721167.1	R	-127	-114	TTGCAATAGTGTAA	9.2	1.2e-05	-11.366	4.936	TTaCamtttTGTaa
MbrC	SMU_1008	mbrC-response-regulator	SMU.751	transcriptional-accessory-protein	NP_721168.1	R	-259	-246	TTACACTATTGCAA	9.5	9.4e-06	-11.573	5.026	TTaCamtttTGTaa
MbrC	SMU_1008	mbrC-response-regulator	SMU.751	transcriptional-accessory-protein	NP_721168.1	D	-259	-246	TTGCAATAGTGTAA	9.2	1.2e-05	-11.366	4.936	TTaCamtttTGTaa
MbrC	SMU_1008	mbrC-response-regulator	SMU.862	putative-permease	NP_721271.1	D	-58	-45	TTACAATTTTGTAA	14.3	7e-08	-16.48	7.157	TTaCamtttTGTaa
MbrC	SMU_1008	mbrC-response-regulator	SMU.862	putative-permease	NP_721271.1	R	-58	-45	TTACAAAATTGTAA	12.3	6.8e-07	-14.204	6.169	TTaCamtttTGTaa
MbrC	SMU_1008	mbrC-response-regulator	SMU.1006	putative-ABC-transporter.-ATP-binding-protein	NP_721401.1	D	-107	-94	TTACAATTTTGTAA	14.3	7e-08	-16.48	7.157	TTaCamtttTGTaa
MbrC	SMU_1008	mbrC-response-regulator	SMU.1006	putative-ABC-transporter.-ATP-binding-protein	NP_721401.1	R	-107	-94	TTACAAAATTGTAA	12.3	6.8e-07	-14.204	6.169	TTaCamtttTGTaa
MbrC	SMU_1008	mbrC-response-regulator	SMU.1856c	hypothetical-protein	NP_722172.1	R	-88	-75	TTACAATTTTGTAA	14.3	7e-08	-16.48	7.157	TTaCamtttTGTaa
MbrC	SMU_1008	mbrC-response-regulator	SMU.1856c	hypothetical-protein	NP_722172.1	D	-88	-75	TTACAAAATTGTAA	12.3	6.8e-07	-14.204	6.169	TTaCamtttTGTaa
MbrC	SMU_1008	mbrC-response-regulator	SMU.718c	hypothetical-protein	NP_721141.1	R	-33	-20	TTACAAATTTCTAC	6.7	6.4e-05	-9.658	4.194	TTaCamtttTGTaa
Rex	SMU_1053	redox-sensing-transcriptional-repressor-Rex	SMU.38c	putative-transcriptional-regulator	NP_720521.1	R	-72	-51	TTAGCCTCTTGTTTTTGTAACA	9.9	2.1e-06	-13.077	5.679	TTaGYSwMTTTYTYwwCwaaRR
Rex	SMU_1053	redox-sensing-transcriptional-repressor-Rex	SMU.39	hypothetical-protein	NP_720522.1	D	-117	-96	TTAGCCTCTTGTTTTTGTAACA	9.9	2.1e-06	-13.077	5.679	TTaGYSwMTTTYTYwwCwaaRR
Rex	SMU_1053	redox-sensing-transcriptional-repressor-Rex	SMU.72		NP_720552.3	D	-164	-143	TTTGACTATTTTTCTAGAAAGC	5.9	3e-05	-10.404	4.518	TTaGYSwMTTTYTYwwCwaaRR
Rex	SMU_1053	redox-sensing-transcriptional-repressor-Rex	SMU.83	heat-shock-protein-DnaJ-(HSP-40)	NP_720562.1	D	-450	-429	TGATTGTCTTTCTCTACAGCAA	6.4	2.2e-05	-10.721	4.656	TTaGYSwMTTTYTYwwCwaaRR
Rex	SMU_1053	redox-sensing-transcriptional-repressor-Rex	SMU.84	tRNA-pseudouridine-synthase-A	NP_720563.1	R	-239	-218	TTCGCCGATTTTTTATGAGAAA	5.9	3e-05	-10.404	4.518	TTaGYSwMTTTYTYwwCwaaRR
Rex	SMU_1053	redox-sensing-transcriptional-repressor-Rex	SMU.124	MarR-family-transcriptional-regulator	NP_720598.1	R	-46	-25	TTAGTGTTATTTTCAAGAAAAA	7	1.5e-05	-11.077	4.811	TTaGYSwMTTTYTYwwCwaaRR
Rex	SMU_1053	redox-sensing-transcriptional-repressor-Rex	SMU.127	putative-acetoin-dehydrogenase-(TPP-dependent).-E1-component-alpha-subunit	NP_720600.1	R	-28	-7	GTAGCTTATTTTTTCACAAAGT	6.5	2.1e-05	-10.774	4.679	TTaGYSwMTTTYTYwwCwaaRR
Rex	SMU_1053	redox-sensing-transcriptional-repressor-Rex	SMU.155	polynucleotide-phosphorylase/polyadenylase	NP_720625.1	R	-39	-18	TTAGTCTACGTGTTTTCTACAA	6.2	2.5e-05	-10.603	4.605	TTaGYSwMTTTYTYwwCwaaRR
Rex	SMU_1053	redox-sensing-transcriptional-repressor-Rex	SMU.162c	hypothetical-protein	NP_720632.1	R	-38	-17	TTAGTCGTTTTTTCTTAATAGG	5.7	3.4e-05	-10.287	4.468	TTaGYSwMTTTYTYwwCwaaRR
Rex	SMU_1053	redox-sensing-transcriptional-repressor-Rex	SMU.186	putative-metal-dependent-transcriptional-regulator	NP_720655.1	R	-25	-4	TTATCCTCTTCTTTGTCAAAAT	6.4	2.2e-05	-10.721	4.656	TTaGYSwMTTTYTYwwCwaaRR
Rex	SMU_1053	redox-sensing-transcriptional-repressor-Rex	SMU.238c	putative-ABC-transporter.-ATP-binding-protein	NP_720703.1	D	-98	-77	TGAGTTAATTTTTCTTGACAAG	5	5.2e-05	-9.867	4.285	TTaGYSwMTTTYTYwwCwaaRR
Rex	SMU_1053	redox-sensing-transcriptional-repressor-Rex	SMU.242c	putative-amino-acid-ABC-transporter.-permease-protein.-glutamine-transport-system	NP_720706.1	R	-194	-173	TTAGCAACTTGTTTATCTTTGG	5.9	3e-05	-10.404	4.518	TTaGYSwMTTTYTYwwCwaaRR
Rex	SMU_1053	redox-sensing-transcriptional-repressor-Rex	SMU.243	hypothetical-protein	NP_720707.1	D	-603	-582	TTAGCAACTTGTTTATCTTTGG	5.9	3e-05	-10.404	4.518	TTaGYSwMTTTYTYwwCwaaRR
Rex	SMU_1053	redox-sensing-transcriptional-repressor-Rex	SMU.297	DNA-polymerase-I	NP_720755.1	R	-124	-103	CAAGCCTCATTTTTATCAAATA	5.6	3.7e-05	-10.216	4.437	TTaGYSwMTTTYTYwwCwaaRR
Rex	SMU_1053	redox-sensing-transcriptional-repressor-Rex	SMU.361	phosphoglycerate-kinase	NP_720813.1	D	-377	-356	TGGTCCTCTTTTTCTTATAAAG	5.5	3.8e-05	-10.173	4.418	TTaGYSwMTTTYTYwwCwaaRR
Rex	SMU_1053	redox-sensing-transcriptional-repressor-Rex	SMU.415	hypothetical-protein	NP_720863.1	R	-26	-5	TCTCCCTCCTTTTCATCTCAAA	4.4	7.4e-05	-9.517	4.133	TTaGYSwMTTTYTYwwCwaaRR
Rex	SMU_1053	redox-sensing-transcriptional-repressor-Rex	SMU.436c	putative-transposase.-ISSmu1	NP_720882.1	R	-521	-500	TAAGTCAATTTCATAATAAAAA	5.7	3.4e-05	-10.287	4.468	TTaGYSwMTTTYTYwwCwaaRR
Rex	SMU_1053	redox-sensing-transcriptional-repressor-Rex	SMU.438c	putative-(R)-2-hydroxyglutaryl-CoA-dehydratase-activator-related-protein	NP_720883.1	R	-118	-97	CTAGTCACATTTTTATCAACGG	10.1	1.8e-06	-13.213	5.738	TTaGYSwMTTTYTYwwCwaaRR
Rex	SMU_1053	redox-sensing-transcriptional-repressor-Rex	SMU.439	putative-transcriptional-regulator	NP_720884.1	D	-184	-163	CTAGTCACATTTTTATCAACGG	10.1	1.8e-06	-13.213	5.738	TTaGYSwMTTTYTYwwCwaaRR
Rex	SMU_1053	redox-sensing-transcriptional-repressor-Rex	SMU.444	hypothetical-protein	NP_720888.1	R	-167	-146	AAACTCTCTTTCTTAACAAAGA	8.6	5.5e-06	-12.117	5.262	TTaGYSwMTTTYTYwwCwaaRR
Rex	SMU_1053	redox-sensing-transcriptional-repressor-Rex	SMU.472	N6-adenine-specific-DNA-methylase	NP_720914.1	R	-84	-63	TAAGCCATGTTTTGTTCCAAAG	4.5	7e-05	-9.573	4.157	TTaGYSwMTTTYTYwwCwaaRR
Rex	SMU_1053	redox-sensing-transcriptional-repressor-Rex	SMU.509	hypothetical-protein	NP_720948.1	R	-37	-16	ATAGCCCCTATTATAACAAAAA	5.5	3.8e-05	-10.173	4.418	TTaGYSwMTTTYTYwwCwaaRR
Rex	SMU_1053	redox-sensing-transcriptional-repressor-Rex	SMU.541	hypothetical-protein	NP_720978.1	R	-73	-52	CTTGCCTCTTTCTTAATAAAAA	8.7	5.1e-06	-12.194	5.296	TTaGYSwMTTTYTYwwCwaaRR
Rex	SMU_1053	redox-sensing-transcriptional-repressor-Rex	SMU.558	isoleucyl-tRNA-synthetase	NP_720994.1	R	-190	-169	TAAGTATATTTCTCTCCAAAAA	9	4e-06	-12.432	5.399	TTaGYSwMTTTYTYwwCwaaRR
Rex	SMU_1053	redox-sensing-transcriptional-repressor-Rex	SMU.558	isoleucyl-tRNA-synthetase	NP_720994.1	R	-408	-387	CTAGCCACCTTCTATCCTAGAA	6.1	2.7e-05	-10.521	4.569	TTaGYSwMTTTYTYwwCwaaRR
Rex	SMU_1053	redox-sensing-transcriptional-repressor-Rex	SMU.595	dihydroorotate-dehydrogenase-1A	NP_721028.1	D	-178	-157	TTACTGTTTTATTTTACAAAAA	6.5	2.1e-05	-10.774	4.679	TTaGYSwMTTTYTYwwCwaaRR
Rex	SMU_1053	redox-sensing-transcriptional-repressor-Rex	SMU.596	phosphoglyceromutase	NP_721029.1	R	-61	-40	TTACTGTTTTATTTTACAAAAA	6.5	2.1e-05	-10.774	4.679	TTaGYSwMTTTYTYwwCwaaRR
Rex	SMU_1053	redox-sensing-transcriptional-repressor-Rex	SMU.647	putative-methyltransferase	NP_721075.1	D	-28	-7	TTAGGGAATTTTTGTTATAATA	4.4	7.4e-05	-9.517	4.133	TTaGYSwMTTTYTYwwCwaaRR
Rex	SMU_1053	redox-sensing-transcriptional-repressor-Rex	SMU.663	N-acetyl-gamma-glutamyl-phosphate-reductase	NP_721091.1	R	-24	-3	TTATTCACTTCCTTTATAAAGA	7.7	9.9e-06	-11.52	5.003	TTaGYSwMTTTYTYwwCwaaRR
Rex	SMU_1053	redox-sensing-transcriptional-repressor-Rex	SMU.712	phosphoenolpyruvate-carboxylase	NP_721135.1	R	-97	-76	TAAGCATCTTATTTAACACAAA	4.6	6.5e-05	-9.648	4.19	TTaGYSwMTTTYTYwwCwaaRR
Rex	SMU_1053	redox-sensing-transcriptional-repressor-Rex	SMU.734	hypothetical-protein	NP_721154.1	R	-187	-166	TTTGCCCCGCTTTCATCAATAA	4.5	7e-05	-9.573	4.157	TTaGYSwMTTTYTYwwCwaaRR
Rex	SMU_1053	redox-sensing-transcriptional-repressor-Rex	SMU.809	excinuclease-ABC-(subunit-B);-helicase-subunit-of-the-DNA-excision-repair-complex	NP_721220.1	R	-41	-20	CTACTCTCTATTTTATCACAAG	5.9	3e-05	-10.404	4.518	TTaGYSwMTTTYTYwwCwaaRR
Rex	SMU_1053	redox-sensing-transcriptional-repressor-Rex	SMU.875c	putative-transposase.-IS150-like	NP_721284.1	D	-922	-901	TTGGTCTTTTTTATTAGAAAGG	4.7	6.2e-05	-9.682	4.205	TTaGYSwMTTTYTYwwCwaaRR
Rex	SMU_1053	redox-sensing-transcriptional-repressor-Rex	SMU.905	putative-ABC-transporter.-ATP-binding-protein	NP_721310.1	R	-87	-66	TTTGCAAATGGCTTTTCTAAAA	5.2	4.6e-05	-9.98	4.334	TTaGYSwMTTTYTYwwCwaaRR
Rex	SMU_1053	redox-sensing-transcriptional-repressor-Rex	SMU.977	putative-transcriptional-antiterminator-LicT-(fragment)	NP_721374.1	D	-198	-177	TACGTCATTTGTTTTACTAAGG	5.9	3e-05	-10.404	4.518	TTaGYSwMTTTYTYwwCwaaRR
Rex	SMU_1053	redox-sensing-transcriptional-repressor-Rex	SMU.1046c	putative-GTP-pyrophosphokinase	NP_721439.1	D	-57	-36	TTAGTTTAATTCTATACAAAAG	7.9	8.8e-06	-11.642	5.056	TTaGYSwMTTTYTYwwCwaaRR
Rex	SMU_1053	redox-sensing-transcriptional-repressor-Rex	SMU.1086	thymidine-kinase	NP_721478.1	D	-115	-94	TTAGCATATTTTTGTTAAAAAG	7.6	1e-05	-11.483	4.987	TTaGYSwMTTTYTYwwCwaaRR
Rex	SMU_1053	redox-sensing-transcriptional-repressor-Rex	SMU.1087	4-oxalocrotonate-tautomerase	NP_721479.1	R	-56	-35	TTAGCATATTTTTGTTAAAAAG	7.6	1e-05	-11.483	4.987	TTaGYSwMTTTYTYwwCwaaRR
Rex	SMU_1053	redox-sensing-transcriptional-repressor-Rex	SMU.1102	6-phospho-beta-glucosidase,-required-for-arbutin-uptake-and-metabolism	NP_721491.1	R	-137	-116	AAAGTCAATTTCTCTTCTAAGC	10	2e-06	-13.129	5.702	TTaGYSwMTTTYTYwwCwaaRR
Rex	SMU_1053	redox-sensing-transcriptional-repressor-Rex	SMU.1114	DNA-gyrase-subunit-A	NP_721501.1	R	-110	-89	TTAGTGACTTTCTTAACAAAAA	18.6	8e-10	-20.948	9.098	TTaGYSwMTTTYTYwwCwaaRR
Rex	SMU_1053	redox-sensing-transcriptional-repressor-Rex	SMU.1115	L-lactate-dehydrogenase	NP_721502.1	D	-82	-61	TTAGTGACTTTCTTAACAAAAA	18.6	8e-10	-20.948	9.098	TTaGYSwMTTTYTYwwCwaaRR
Rex	SMU_1053	redox-sensing-transcriptional-repressor-Rex	SMU.1189c	hypothetical-protein	NP_721572.1	R	-134	-113	TTTGTCTTTTTTTATACTAAAG	8	8.1e-06	-11.727	5.093	TTaGYSwMTTTYTYwwCwaaRR
Rex	SMU_1053	redox-sensing-transcriptional-repressor-Rex	SMU.1219c	hypothetical-protein	NP_721598.1	R	-72	-51	TTAGCCTCTTTATCTTCTTTTC	4.3	7.7e-05	-9.466	4.111	TTaGYSwMTTTYTYwwCwaaRR
Rex	SMU_1053	redox-sensing-transcriptional-repressor-Rex	SMU.1261c	putative-phosphoribosyl-ATP-pyrophosphohydrolase	NP_721637.1	R	-56	-35	TTGTCCAATCCCTTATCAAAAA	5.9	3e-05	-10.404	4.518	TTaGYSwMTTTYTYwwCwaaRR
Rex	SMU_1053	redox-sensing-transcriptional-repressor-Rex	SMU.1348c	putative-ABC-transporter.-ATP-binding-protein	NP_721715.1	D	-324	-303	ATAAACTATTTTTTATCAAAAA	5.7	3.4e-05	-10.287	4.468	TTaGYSwMTTTYTYwwCwaaRR
Rex	SMU_1053	redox-sensing-transcriptional-repressor-Rex	SMU.1349	hypothetical-protein	NP_721716.1	R	-50	-29	ATAAACTATTTTTTATCAAAAA	5.7	3.4e-05	-10.287	4.468	TTaGYSwMTTTYTYwwCwaaRR
Rex	SMU_1053	redox-sensing-transcriptional-repressor-Rex	SMU.1361c	TetR-family-transcriptional-regulator	NP_721727.1	R	-630	-609	CTCGTCACTTACCTCTCAAAGG	6.2	2.5e-05	-10.603	4.605	TTaGYSwMTTTYTYwwCwaaRR
Rex	SMU_1053	redox-sensing-transcriptional-repressor-Rex	SMU.1391c	hypothetical-protein	NP_721751.1	R	-59	-38	TTACACAATTTTTCATGAAAAA	7.4	1.2e-05	-11.351	4.93	TTaGYSwMTTTYTYwwCwaaRR
Rex	SMU_1053	redox-sensing-transcriptional-repressor-Rex	SMU.1399	hypothetical-protein	NP_721759.1	D	-140	-119	GTAGTTACTTTCTTTTCACATG	6.8	1.7e-05	-10.954	4.757	TTaGYSwMTTTYTYwwCwaaRR
Rex	SMU_1053	redox-sensing-transcriptional-repressor-Rex	SMU.1424	putative-dihydrolipoamide-dehydrogenase	NP_721782.1	R	-204	-183	TTAGTCTTTTTCTTTAAAAAAG	11	9.8e-07	-13.832	6.007	TTaGYSwMTTTYTYwwCwaaRR
Rex	SMU_1053	redox-sensing-transcriptional-repressor-Rex	SMU.1452	acetolactate-synthase	NP_721805.1	R	-91	-70	TTTGTGAGTTTTTTAACTAAAA	10.7	1.2e-06	-13.626	5.918	TTaGYSwMTTTYTYwwCwaaRR
Rex	SMU_1053	redox-sensing-transcriptional-repressor-Rex	SMU.1512	phenylalanyl-tRNA-synthetase-subunit-alpha	NP_721857.1	D	-374	-353	TTAAAGTAATTCTCAACAAGGA	5.1	4.9e-05	-9.915	4.306	TTaGYSwMTTTYTYwwCwaaRR
Rex	SMU_1053	redox-sensing-transcriptional-repressor-Rex	SMU.1562	putative-potassium-uptake-protein-TrkA	NP_721902.1	D	-32	-11	TTGGTCTCATTGTTATCAAAAG	9.6	2.7e-06	-12.821	5.568	TTaGYSwMTTTYTYwwCwaaRR
Rex	SMU_1053	redox-sensing-transcriptional-repressor-Rex	SMU.1595	putative-carbonic-anhydrase-precursor	NP_721931.1	R	-46	-25	TGACTGACCTTCTTATCCTAAG	4.3	7.7e-05	-9.466	4.111	TTaGYSwMTTTYTYwwCwaaRR
Rex	SMU_1053	redox-sensing-transcriptional-repressor-Rex	SMU.1625	uridylate-kinase	NP_721960.1	R	-76	-55	ATAGTCTCTTTTTCTTTTTAAA	6.9	1.6e-05	-11.037	4.793	TTaGYSwMTTTYTYwwCwaaRR
Rex	SMU_1053	redox-sensing-transcriptional-repressor-Rex	SMU.1664c	putative-acetoin-utilization-protein.-acetoin-dehydrogenase	NP_721997.1	D	-76	-55	TTTGCTACTTTTTTATCAATTA	4.5	7e-05	-9.573	4.157	TTaGYSwMTTTYTYwwCwaaRR
Rex	SMU_1053	redox-sensing-transcriptional-repressor-Rex	SMU.1692	pyruvate-formate-lyase-activating-enzyme	NP_722023.1	D	-66	-45	TTAGTCTTTTTTACTTTTAAAG	7.3	1.3e-05	-11.283	4.9	TTaGYSwMTTTYTYwwCwaaRR
Rex	SMU_1053	redox-sensing-transcriptional-repressor-Rex	SMU.1701c	hypothetical-protein	NP_722030.1	R	-65	-44	TTAGTTTACTACTTTTCAGAAA	4.5	7e-05	-9.573	4.157	TTaGYSwMTTTYTYwwCwaaRR
Rex	SMU_1053	redox-sensing-transcriptional-repressor-Rex	SMU.1707c	putative-rRNA-methylase	NP_722036.1	R	-30	-9	CTAGTTTTTTACTTTACAAAAA	4.4	7.4e-05	-9.517	4.133	TTaGYSwMTTTYTYwwCwaaRR
Rex	SMU_1053	redox-sensing-transcriptional-repressor-Rex	SMU.1708	potassium-transporter-peripheral-membrane-component	NP_722037.1	D	-457	-436	CTAGTTTTTTACTTTACAAAAA	4.4	7.4e-05	-9.517	4.133	TTaGYSwMTTTYTYwwCwaaRR
Rex	SMU_1053	redox-sensing-transcriptional-repressor-Rex	SMU.1718	glutamate-racemase	NP_722047.1	R	-24	-3	TTATCTTCTTTCTAAAATAAGA	4.4	7.4e-05	-9.517	4.133	TTaGYSwMTTTYTYwwCwaaRR
Rex	SMU_1053	redox-sensing-transcriptional-repressor-Rex	SMU.1719c	hypothetical-protein	NP_722048.1	D	-100	-79	TTAATGGCTTTTCTGCCTAAGG	5.2	4.6e-05	-9.98	4.334	TTaGYSwMTTTYTYwwCwaaRR
Rex	SMU_1053	redox-sensing-transcriptional-repressor-Rex	SMU.1804c	hypothetical-protein	NP_722123.1	D	-180	-159	GTAGTCCCTTCTTTTTCATAAA	6.4	2.2e-05	-10.721	4.656	TTaGYSwMTTTYTYwwCwaaRR
Rex	SMU_1053	redox-sensing-transcriptional-repressor-Rex	SMU.1805	putative-transcriptional-regulator	NP_722124.1	R	-79	-58	GTAGTCCCTTCTTTTTCATAAA	6.4	2.2e-05	-10.721	4.656	TTaGYSwMTTTYTYwwCwaaRR
Rex	SMU_1053	redox-sensing-transcriptional-repressor-Rex	SMU.1807c	putative-integral-membrane-protein.-permease	NP_722126.1	R	-52	-31	TTAGCATAATTTTCTATCAAAA	4.4	7.4e-05	-9.517	4.133	TTaGYSwMTTTYTYwwCwaaRR
Rex	SMU_1053	redox-sensing-transcriptional-repressor-Rex	SMU.1813	putative-putative-transposase	NP_722132.1	R	-401	-380	TTAGGCTCTTTGTCAACTGTAG	8.3	6.4e-06	-11.952	5.191	TTaGYSwMTTTYTYwwCwaaRR
Rex	SMU_1053	redox-sensing-transcriptional-repressor-Rex	SMU.1835	4'-phosphopantetheinyl-transferase	NP_722152.1	R	-129	-108	TTATCGTCCTGCTTTCCGAAAA	5	5.2e-05	-9.867	4.285	TTaGYSwMTTTYTYwwCwaaRR
Rex	SMU_1053	redox-sensing-transcriptional-repressor-Rex	SMU.1847	elongation-factor-P	NP_722163.1	D	-92	-71	TCATCGTTTTTTTAATCTAAGA	5.2	4.6e-05	-9.98	4.334	TTaGYSwMTTTYTYwwCwaaRR
Rex	SMU_1053	redox-sensing-transcriptional-repressor-Rex	SMU.1848	hypothetical-protein	NP_722164.1	R	-69	-48	TCATCGTTTTTTTAATCTAAGA	5.2	4.6e-05	-9.98	4.334	TTaGYSwMTTTYTYwwCwaaRR
Rex	SMU_1053	redox-sensing-transcriptional-repressor-Rex	SMU.1867c	putative-alcohol-dehydrogenase	NP_722179.1	R	-73	-52	TAAGTCAAGTTTTTATCAAAAA	10.2	1.7e-06	-13.284	5.769	TTaGYSwMTTTYTYwwCwaaRR
Rex	SMU_1053	redox-sensing-transcriptional-repressor-Rex	SMU.1877	putative-PTS-system.-mannose-specific-component-IIAB	NP_722188.1	R	-634	-613	ATAGAGTATTTCTCATCGACAA	6.7	1.8e-05	-10.914	4.74	TTaGYSwMTTTYTYwwCwaaRR
Rex	SMU_1053	redox-sensing-transcriptional-repressor-Rex	SMU.1881c	putative-ABC-transporter.-ATP-binding-protein	NP_722191.1	R	-484	-463	TTAGCCACTTGTACAGATAAAA	6	2.8e-05	-10.48	4.552	TTaGYSwMTTTYTYwwCwaaRR
Rex	SMU_1053	redox-sensing-transcriptional-repressor-Rex	SMU.1892c	hypothetical-protein	NP_722199.1	D	-84	-63	CCTGTCTCTTTTTTTACAAAGG	10.2	1.7e-06	-13.284	5.769	TTaGYSwMTTTYTYwwCwaaRR
Rex	SMU_1053	redox-sensing-transcriptional-repressor-Rex	SMU.1894c		NP_722201.1	R	-88	-67	CCAGCCTCTTCTTTTTATAAAA	5.9	3e-05	-10.404	4.518	TTaGYSwMTTTYTYwwCwaaRR
Rex	SMU_1053	redox-sensing-transcriptional-repressor-Rex	SMU.1905c	putative-bacteriocin-secretion-protein	NP_722211.1	R	-108	-87	TTTTTCATTTTTTCTTCCAAAG	5.4	4.1e-05	-10.097	4.385	TTaGYSwMTTTYTYwwCwaaRR
Rex	SMU_1053	redox-sensing-transcriptional-repressor-Rex	SMU.1909c	hypothetical-protein	NP_722215.1	D	-127	-106	TTATCGCATTATTTTTCTAATG	5.2	4.6e-05	-9.98	4.334	TTaGYSwMTTTYTYwwCwaaRR
Rex	SMU_1053	redox-sensing-transcriptional-repressor-Rex	SMU.1923c	transcriptional-regulator-NrdR	NP_722228.1	R	-61	-40	TTACCATATTTTTCATCATAAC	5.6	3.7e-05	-10.216	4.437	TTaGYSwMTTTYTYwwCwaaRR
Rex	SMU_1053	redox-sensing-transcriptional-repressor-Rex	SMU.1941	putative-membrane-lipoprotein	NP_722245.1	R	-25	-4	TTATCCACCTTTTCTATTAAAG	8.7	5.1e-06	-12.194	5.296	TTaGYSwMTTTYTYwwCwaaRR
Rex	SMU_1053	redox-sensing-transcriptional-repressor-Rex	SMU.1951c	hypothetical-protein	NP_722254.1	R	-228	-207	GTAAGCTATTCTTTTACTAAGA	5.2	4.6e-05	-9.98	4.334	TTaGYSwMTTTYTYwwCwaaRR
Rex	SMU_1053	redox-sensing-transcriptional-repressor-Rex	SMU.1966c	putative-periplasmic-sugar-binding-protein	NP_722265.1	D	-393	-372	TTAGGCTATGAATTTTCTAAGA	5.6	3.7e-05	-10.216	4.437	TTaGYSwMTTTYTYwwCwaaRR
Rex	SMU_1053	redox-sensing-transcriptional-repressor-Rex	SMU.1985	ABC-transporter-ComYB	NP_722284.1	R	-26	-5	TTTGTGTATATTTCTGCTAACA	5.9	3e-05	-10.404	4.518	TTaGYSwMTTTYTYwwCwaaRR
Rex	SMU_1053	redox-sensing-transcriptional-repressor-Rex	SMU.1990	DNA-directed-RNA-polymerase-subunit-beta	NP_722288.1	R	-206	-185	TTGGACAATATTTCAACCAAAG	6.7	1.8e-05	-10.914	4.74	TTaGYSwMTTTYTYwwCwaaRR
Rex	SMU_1053	redox-sensing-transcriptional-repressor-Rex	SMU.2158c	tryptophanyl-tRNA-synthetase-II	NP_722441.1	D	-207	-186	TTATCGTATTGTTTGACAAAGA	8.6	5.5e-06	-12.117	5.262	TTaGYSwMTTTYTYwwCwaaRR
Rex	SMU_1053	redox-sensing-transcriptional-repressor-Rex	SMU.2159	putative-ABC-transporter.-ATP-binding-protein	NP_722442.1	R	-247	-226	TTATCGTATTGTTTGACAAAGA	8.6	5.5e-06	-12.117	5.262	TTaGYSwMTTTYTYwwCwaaRR
NagR	SMU_1065	GntR-family-transcriptional-regulator	SMU.435	putative-N-acetylglucosamine-6-phosphate-deacetylase	NP_720881.1	D	-43	-24	AATTTGGTATATACCATTTA	16	1.1e-08	-18.319	7.956	maatwGGwMTAtACCawttw
NagR	SMU_1065	GntR-family-transcriptional-regulator	SMU.435	putative-N-acetylglucosamine-6-phosphate-deacetylase	NP_720881.1	R	-43	-24	TAAATGGTATATACCAAATT	14.8	4.6e-08	-16.899	7.339	maatwGGwMTAtACCawttw
NagR	SMU_1065	GntR-family-transcriptional-regulator	SMU.636	putative-N-acetylglucosamine-6-phosphate-isomerase	NP_721064.1	D	-50	-31	AAATTGGTCTATACCTTATA	15	3.7e-08	-17.121	7.436	maatwGGwMTAtACCawttw
NagR	SMU_1065	GntR-family-transcriptional-regulator	SMU.636	putative-N-acetylglucosamine-6-phosphate-isomerase	NP_721064.1	R	-50	-31	TATAAGGTATAGACCAATTT	11.4	1.1e-06	-13.685	5.943	maatwGGwMTAtACCawttw
NagR	SMU_1065	GntR-family-transcriptional-regulator	SMU.636	putative-N-acetylglucosamine-6-phosphate-isomerase	NP_721064.1	D	-30	-11	CTATTTGTATAGACCGATTA	10.8	1.9e-06	-13.195	5.731	maatwGGwMTAtACCawttw
NagR	SMU_1065	GntR-family-transcriptional-regulator	SMU.1027	putative-transcription-regulator	NP_721421.1	R	-59	-40	CAATTAAAATATACCATATT	11.6	9.6e-07	-13.854	6.017	maatwGGwMTAtACCawttw
NagR	SMU_1065	GntR-family-transcriptional-regulator	SMU.1187	glucosamine--fructose-6-phosphate-aminotransferase	NP_721570.1	D	-148	-129	CAAAAAGACTATACCAATTT	15.5	2.1e-08	-17.698	7.686	maatwGGwMTAtACCawttw
NagR	SMU_1065	GntR-family-transcriptional-regulator	SMU.1187	glucosamine--fructose-6-phosphate-aminotransferase	NP_721570.1	D	-71	-52	TTATTAGACTATACCAATTA	15.2	2.9e-08	-17.344	7.533	maatwGGwMTAtACCawttw
NagR	SMU_1065	GntR-family-transcriptional-regulator	SMU.1974	pyrroline-5-carboxylate-reductase	NP_722273.1	D	-42	-23	AGTCAGATCTATACTATTTA	7.7	1.8e-05	-10.927	4.745	maatwGGwMTAtACCawttw
NagR	SMU_1065	GntR-family-transcriptional-regulator	SMU.2143c	tRNA-specific-2-thiouridylase-MnmA	NP_722428.1	R	-71	-52	AAATAGGAAAATACCAAAAA	8.8	8.4e-06	-11.686	5.075	maatwGGwMTAtACCawttw
SMU_1193	SMU_1193	putative-transcriptional-regulator	SMU.70	threonine-synthase	NP_720550.1	R	-57	-36	TTATACCATAATTATCAGACAA	10.2	2.6e-06	-12.851	5.581	tTGTayyAtataawtaRtACAa
SMU_1193	SMU_1193	putative-transcriptional-regulator	SMU.238c	putative-ABC-transporter.-ATP-binding-protein	NP_720703.1	R	-184	-163	TTGTACTATTTTAAAAACAAAA	8.6	8.4e-06	-11.687	5.076	tTGTayyAtataawtaRtACAa
SMU_1193	SMU_1193	putative-transcriptional-regulator	SMU.329	hypothetical-protein	NP_720782.1	R	-45	-24	GTGTATTATTATTTTAGTACAA	15.1	3.5e-08	-17.178	7.46	tTGTayyAtataawtaRtACAa
SMU_1193	SMU_1193	putative-transcriptional-regulator	SMU.329	hypothetical-protein	NP_720782.1	D	-45	-24	TTGTACTAAAATAATAATACAC	15	3.8e-08	-17.078	7.417	tTGTayyAtataawtaRtACAa
SMU_1193	SMU_1193	putative-transcriptional-regulator	SMU.359	elongation-factor-G	NP_720811.1	R	-99	-78	TTGTTTCATGTCAATTAAACAA	7	2.4e-05	-10.627	4.615	tTGTayyAtataawtaRtACAa
SMU_1193	SMU_1193	putative-transcriptional-regulator	SMU.788	RNA-methyltransferase,-TrmA-family	NP_721201.1	R	-24	-3	TTCTCCTATATAAAAAGTGCAC	7.3	2e-05	-10.818	4.698	tTGTayyAtataawtaRtACAa
SMU_1193	SMU_1193	putative-transcriptional-regulator	SMU.806c	glutamine-ABC-transporter,-permease-and-solute-binding-protein	NP_721218.1	D	-177	-156	TTGTTTTATTGAAATAATACAA	14.5	6.3e-08	-16.584	7.202	tTGTayyAtataawtaRtACAa
SMU_1193	SMU_1193	putative-transcriptional-regulator	SMU.806c	glutamine-ABC-transporter,-permease-and-solute-binding-protein	NP_721218.1	R	-177	-156	TTGTATTATTTCAATAAAACAA	13.7	1.4e-07	-15.796	6.86	tTGTayyAtataawtaRtACAa
SMU_1193	SMU_1193	putative-transcriptional-regulator	SMU.807	hypothetical-protein	NP_721219.1	R	-35	-14	TTGTTTTATTGAAATAATACAA	14.5	6.3e-08	-16.584	7.202	tTGTayyAtataawtaRtACAa
SMU_1193	SMU_1193	putative-transcriptional-regulator	SMU.807	hypothetical-protein	NP_721219.1	D	-35	-14	TTGTATTATTTCAATAAAACAA	13.7	1.4e-07	-15.796	6.86	tTGTayyAtataawtaRtACAa
SMU_1193	SMU_1193	putative-transcriptional-regulator	SMU.815	putative-amino-acid-transporter.-amino-acid-binding-protein	NP_721225.1	R	-106	-85	TTGTATCTTAAAAATAGTACTT	6.8	2.8e-05	-10.5	4.56	tTGTayyAtataawtaRtACAa
SMU_1193	SMU_1193	putative-transcriptional-regulator	SMU.840c	hypothetical-protein	NP_721250.1	D	-123	-102	CTTTATCACCTTTTTAATACAA	7.1	2.3e-05	-10.69	4.643	tTGTayyAtataawtaRtACAa
SMU_1193	SMU_1193	putative-transcriptional-regulator	SMU.841	putative-aminotransferase	NP_721251.1	R	-22	-1	CTTTATCACCTTTTTAATACAA	7.1	2.3e-05	-10.69	4.643	tTGTayyAtataawtaRtACAa
SMU_1193	SMU_1193	putative-transcriptional-regulator	SMU.862	putative-permease	NP_721271.1	D	-112	-91	TTGTATTATAGCCTTAAGACAA	14.5	6.3e-08	-16.584	7.202	tTGTayyAtataawtaRtACAa
SMU_1193	SMU_1193	putative-transcriptional-regulator	SMU.862	putative-permease	NP_721271.1	R	-112	-91	TTGTCTTAAGGCTATAATACAA	13.1	2.4e-07	-15.224	6.612	tTGTayyAtataawtaRtACAa
SMU_1193	SMU_1193	putative-transcriptional-regulator	SMU.937	putative-mevalonate-diphosphate-decarboxylase	NP_721336.1	R	-57	-36	TTGCATTATCATTTTAATATAA	7.2	2.1e-05	-10.754	4.67	tTGTayyAtataawtaRtACAa
SMU_1193	SMU_1193	putative-transcriptional-regulator	SMU.1024c	putative-putative-transposase	NP_721418.1	R	-111	-90	TTGCCTTATAATATGTGTACAA	6.9	2.6e-05	-10.563	4.588	tTGTayyAtataawtaRtACAa
SMU_1193	SMU_1193	putative-transcriptional-regulator	SMU.1025	putative-transcriptional-regulator	NP_721419.1	D	-57	-36	TTGCCTTATAATATGTGTACAA	6.9	2.6e-05	-10.563	4.588	tTGTayyAtataawtaRtACAa
SMU_1193	SMU_1193	putative-transcriptional-regulator	SMU.1040c	putative-oxidoreductase.-short-chain-dehydrogenase/reductase	NP_721433.1	D	-136	-115	TTATACTACTGAAATCATACAA	8.2	1.1e-05	-11.412	4.956	tTGTayyAtataawtaRtACAa
SMU_1193	SMU_1193	putative-transcriptional-regulator	SMU.1040c	putative-oxidoreductase.-short-chain-dehydrogenase/reductase	NP_721433.1	R	-136	-115	TTGTATGATTTCAGTAGTATAA	7.6	1.6e-05	-11.013	4.783	tTGTayyAtataawtaRtACAa
SMU_1193	SMU_1193	putative-transcriptional-regulator	SMU.1041	putative-ABC-transporter.-ATP-binding-protein	NP_721434.1	R	-46	-25	TTATACTACTGAAATCATACAA	8.2	1.1e-05	-11.412	4.956	tTGTayyAtataawtaRtACAa
SMU_1193	SMU_1193	putative-transcriptional-regulator	SMU.1041	putative-ABC-transporter.-ATP-binding-protein	NP_721434.1	D	-46	-25	TTGTATGATTTCAGTAGTATAA	7.6	1.6e-05	-11.013	4.783	tTGTayyAtataawtaRtACAa
SMU_1193	SMU_1193	putative-transcriptional-regulator	SMU.1179c	putative-amino-acid-ABC-transporter.-permease-protein	NP_721564.1	R	-130	-109	CTGTATCACCAAAAAAGAACAA	7.4	1.9e-05	-10.883	4.726	tTGTayyAtataawtaRtACAa
SMU_1193	SMU_1193	putative-transcriptional-regulator	SMU.1192	DNA-polymerase-III-DnaE	NP_721575.1	R	-147	-126	TTGTATTATATATATAACACAA	16.2	1.1e-08	-18.341	7.965	tTGTayyAtataawtaRtACAa
SMU_1193	SMU_1193	putative-transcriptional-regulator	SMU.1192	DNA-polymerase-III-DnaE	NP_721575.1	D	-147	-126	TTGTGTTATATATATAATACAA	14.3	7.6e-08	-16.386	7.117	tTGTayyAtataawtaRtACAa
SMU_1193	SMU_1193	putative-transcriptional-regulator	SMU.1193	putative-transcriptional-regulator	NP_721576.1	D	-52	-31	TTGTATTATATATATAACACAA	16.2	1.1e-08	-18.341	7.965	tTGTayyAtataawtaRtACAa
SMU_1193	SMU_1193	putative-transcriptional-regulator	SMU.1193	putative-transcriptional-regulator	NP_721576.1	R	-52	-31	TTGTGTTATATATATAATACAA	14.3	7.6e-08	-16.386	7.117	tTGTayyAtataawtaRtACAa
SMU_1193	SMU_1193	putative-transcriptional-regulator	SMU.1861c	hypothetical-protein	NP_722176.1	R	-44	-23	TTGTCCTATTTTATCACTACTA	6.9	2.6e-05	-10.563	4.588	tTGTayyAtataawtaRtACAa
SMU_1193	SMU_1193	putative-transcriptional-regulator	SMU.1862	hypothetical-protein	NP_722177.1	D	-282	-261	TTGTCCTATTTTATCACTACTA	6.9	2.6e-05	-10.563	4.588	tTGTayyAtataawtaRtACAa
SMU_1193	SMU_1193	putative-transcriptional-regulator	SMU.2023c	30S-ribosomal-protein-S19	NP_722320.2	D	-31	-10	TGGTACTATATTTAAAGGAGAA	6.7	2.9e-05	-10.438	4.533	tTGTayyAtataawtaRtACAa
SMU_1193	SMU_1193	putative-transcriptional-regulator	SMU.2038	putative-PTS-system.-trehalose-specific-IIABC-component	NP_722334.1	D	-156	-135	TTGTCTAAAAAAATGCATACAA	8	1.3e-05	-11.277	4.898	tTGTayyAtataawtaRtACAa
SMU_1193	SMU_1193	putative-transcriptional-regulator	SMU.2040	putative-transcriptional-regulator;-repressor-of-the-trehalose-operon	NP_722335.1	R	-39	-18	TTGTCTAAAAAAATGCATACAA	8	1.3e-05	-11.277	4.898	tTGTayyAtataawtaRtACAa
SMU_1193	SMU_1193	putative-transcriptional-regulator	SMU.2116	putative-osmoprotectant-amino-acid-ABC-transporter.-ATP-binding-protein	NP_722403.1	R	-110	-89	TTATATTACAAAAATAAGACAA	9.2	5.5e-06	-12.113	5.26	tTGTayyAtataawtaRtACAa
SMU_1193	SMU_1193	putative-transcriptional-regulator	SMU.2116	putative-osmoprotectant-amino-acid-ABC-transporter.-ATP-binding-protein	NP_722403.1	D	-110	-89	TTGTCTTATTTTTGTAATATAA	8.1	1.2e-05	-11.345	4.927	tTGTayyAtataawtaRtACAa
MtaR	SMU_1225	putative-transcriptional-regulator	SMU.61	putative-transcriptional-regulator	NP_720543.1	D	-207	-191	TATAGGTTCTAAGTATA	10	4.9e-06	-12.232	5.312	tATAGtttmaarCTATA
MtaR	SMU_1225	putative-transcriptional-regulator	SMU.61	putative-transcriptional-regulator	NP_720543.1	R	-207	-191	TATACTTAGAACCTATA	8.2	1.8e-05	-10.903	4.735	tATAGtttmaarCTATA
MtaR	SMU_1225	putative-transcriptional-regulator	SMU.873	5-methyltetrahydropteroyltriglutamate--homocysteine-S-methyltransferase	NP_721282.1	D	-155	-139	TATAGCTTAAAACTATA	15.3	2.1e-08	-17.689	7.682	tATAGtttmaarCTATA
MtaR	SMU_1225	putative-transcriptional-regulator	SMU.873	5-methyltetrahydropteroyltriglutamate--homocysteine-S-methyltransferase	NP_721282.1	R	-155	-139	TATAGTTTTAAGCTATA	15.2	2.5e-08	-17.522	7.61	tATAGtttmaarCTATA
MtaR	SMU_1225	putative-transcriptional-regulator	SMU.873	5-methyltetrahydropteroyltriglutamate--homocysteine-S-methyltransferase	NP_721282.1	D	-186	-170	TATAGATGAAAACTATA	13.6	1.5e-07	-15.715	6.825	tATAGtttmaarCTATA
MtaR	SMU_1225	putative-transcriptional-regulator	SMU.873	5-methyltetrahydropteroyltriglutamate--homocysteine-S-methyltransferase	NP_721282.1	R	-186	-170	TATAGTTTTCATCTATA	9.6	6.5e-06	-11.937	5.184	tATAGtttmaarCTATA
MtaR	SMU_1225	putative-transcriptional-regulator	SMU.1004	glucosyltransferase-I	NP_721399.1	D	-407	-391	GATAGAAAATAACTATA	7.3	3.4e-05	-10.288	4.468	tATAGtttmaarCTATA
MtaR	SMU_1225	putative-transcriptional-regulator	SMU.1173	putative-O-acetylhomoserine-sulfhydrylase	NP_721558.1	D	-66	-50	TATAGTTTATAACTATA	15.4	1.7e-08	-17.867	7.759	tATAGtttmaarCTATA
MtaR	SMU_1225	putative-transcriptional-regulator	SMU.1173	putative-O-acetylhomoserine-sulfhydrylase	NP_721558.1	R	-66	-50	TATAGTTATAAACTATA	14.6	4.7e-08	-16.878	7.33	tATAGtttmaarCTATA
MtaR	SMU_1225	putative-transcriptional-regulator	SMU.1386	uridine-kinase	NP_721746.1	R	-152	-136	TATTGTTAAAAACTATA	10.2	4.1e-06	-12.413	5.391	tATAGtttmaarCTATA
MtaR	SMU_1225	putative-transcriptional-regulator	SMU.1386	uridine-kinase	NP_721746.1	D	-152	-136	TATAGTTTTTAACAATA	9.3	8.2e-06	-11.716	5.088	tATAGtttmaarCTATA
MtaR	SMU_1225	putative-transcriptional-regulator	SMU.1387	putative-oxidoreductase	NP_721747.1	D	-83	-67	TATTGTTAAAAACTATA	10.2	4.1e-06	-12.413	5.391	tATAGtttmaarCTATA
MtaR	SMU_1225	putative-transcriptional-regulator	SMU.1387	putative-oxidoreductase	NP_721747.1	R	-83	-67	TATAGTTTTTAACAATA	9.3	8.2e-06	-11.716	5.088	tATAGtttmaarCTATA
MtaR	SMU_1225	putative-transcriptional-regulator	SMU.1397c	hypothetical-protein	NP_721757.1	R	-275	-259	TATAGATGAAAGCGATA	8.6	1.4e-05	-11.186	4.858	tATAGtttmaarCTATA
MtaR	SMU_1225	putative-transcriptional-regulator	SMU.1398	putative-transcriptional-regulator	NP_721758.1	D	-95	-79	TATAGATGAAAGCGATA	8.6	1.4e-05	-11.186	4.858	tATAGtttmaarCTATA
MtaR	SMU_1225	putative-transcriptional-regulator	SMU.1466	homoserine-O-succinyltransferase	NP_721818.1	D	-102	-86	TATAGTTGGAACCTATA	11.7	1.1e-06	-13.722	5.96	tATAGtttmaarCTATA
MtaR	SMU_1225	putative-transcriptional-regulator	SMU.1466	homoserine-O-succinyltransferase	NP_721818.1	D	-68	-52	TATATTTGATAACTATA	11.2	1.8e-06	-13.239	5.749	tATAGtttmaarCTATA
MtaR	SMU_1225	putative-transcriptional-regulator	SMU.1466	homoserine-O-succinyltransferase	NP_721818.1	R	-102	-86	TATAGGTTCCAACTATA	10.8	2.5e-06	-12.903	5.604	tATAGtttmaarCTATA
MtaR	SMU_1225	putative-transcriptional-regulator	SMU.1486c	hypothetical-protein	NP_721834.1	R	-137	-121	TATAGTTTAAAACTATA	16.5	3e-09	-19.608	8.516	tATAGtttmaarCTATA
MtaR	SMU_1225	putative-transcriptional-regulator	SMU.1486c	hypothetical-protein	NP_721834.1	D	-137	-121	TATAGTTTTAAACTATA	15.6	1.1e-08	-18.351	7.97	tATAGtttmaarCTATA
MtaR	SMU_1225	putative-transcriptional-regulator	SMU.1487	hypothetical-protein	NP_721835.1	D	-100	-84	TATAGTTTAAAACTATA	16.5	3e-09	-19.608	8.516	tATAGtttmaarCTATA
MtaR	SMU_1225	putative-transcriptional-regulator	SMU.1487	hypothetical-protein	NP_721835.1	R	-100	-84	TATAGTTTTAAACTATA	15.6	1.1e-08	-18.351	7.97	tATAGtttmaarCTATA
MtaR	SMU_1225	putative-transcriptional-regulator	SMU.1675	cystathionine-gamma-synthase	NP_722008.1	R	-108	-92	TATAAAAAGAAACTATA	7.3	3.4e-05	-10.288	4.468	tATAGtttmaarCTATA
MtaR	SMU_1225	putative-transcriptional-regulator	SMU.1675	cystathionine-gamma-synthase	NP_722008.1	D	-108	-92	TATAGTTTCTTTTTATA	6.7	5.1e-05	-9.879	4.29	tATAGtttmaarCTATA
MtaR	SMU_1225	putative-transcriptional-regulator	SMU.1719c	hypothetical-protein	NP_722048.1	D	-252	-236	TATAAATAAAAACGATA	6.5	5.8e-05	-9.758	4.238	tATAGtttmaarCTATA
MtaR	SMU_1225	putative-transcriptional-regulator	SMU.1774c	hypothetical-protein	NP_722096.1	D	-173	-157	TATACCATTTAACTATA	8.2	1.8e-05	-10.903	4.735	tATAGtttmaarCTATA
MtaR	SMU_1225	putative-transcriptional-regulator	SMU.1774c	hypothetical-protein	NP_722096.1	R	-173	-157	TATAGTTAAATGGTATA	7.8	2.5e-05	-10.612	4.609	tATAGtttmaarCTATA
MtaR	SMU_1225	putative-transcriptional-regulator	SMU.1826	aminotransferase-AlaT	NP_722144.1	D	-141	-125	TATATTGGTTAACTATA	8.2	1.8e-05	-10.903	4.735	tATAGtttmaarCTATA
MtaR	SMU_1225	putative-transcriptional-regulator	SMU.1827	putative-biotin-biosynthesis-protein	NP_722145.1	R	-49	-33	TATATTGGTTAACTATA	8.2	1.8e-05	-10.903	4.735	tATAGtttmaarCTATA
MtaR	SMU_1225	putative-transcriptional-regulator	SMU.1877	putative-PTS-system.-mannose-specific-component-IIAB	NP_722188.1	D	-558	-542	AATAGTATAAATCTATA	8.8	1.2e-05	-11.317	4.915	tATAGtttmaarCTATA
MtaR	SMU_1225	putative-transcriptional-regulator	SMU.1908c	hypothetical-protein	NP_722214.1	R	-131	-115	TATATTCTAATGCTATA	7.1	3.9e-05	-10.154	4.41	tATAGtttmaarCTATA
MtaR	SMU_1225	putative-transcriptional-regulator	SMU.1908c	hypothetical-protein	NP_722214.1	D	-131	-115	TATAGCATTAGAATATA	6.8	4.8e-05	-9.947	4.32	tATAGtttmaarCTATA
MtaR	SMU_1225	putative-transcriptional-regulator	SMU.1936c	hypothetical-protein	NP_722240.1	D	-110	-94	TATAGGTAATAACTATA	13	3.3e-07	-14.936	6.487	tATAGtttmaarCTATA
MtaR	SMU_1225	putative-transcriptional-regulator	SMU.1936c	hypothetical-protein	NP_722240.1	R	-110	-94	TATAGTTATTACCTATA	11.2	1.8e-06	-13.239	5.749	tATAGtttmaarCTATA
MtaR	SMU_1225	putative-transcriptional-regulator	SMU.1941	putative-membrane-lipoprotein	NP_722245.1	R	-100	-84	TATAGCTAAAAACTATA	14.3	7.3e-08	-16.432	7.136	tATAGtttmaarCTATA
MtaR	SMU_1225	putative-transcriptional-regulator	SMU.1941	putative-membrane-lipoprotein	NP_722245.1	D	-100	-84	TATAGTTTTTAGCTATA	14.1	9.5e-08	-16.168	7.022	tATAGtttmaarCTATA
MtaR	SMU_1225	putative-transcriptional-regulator	SMU.1991	putative-membrane-carboxypeptidase.-penicillin-binding-protein-1b	NP_722289.1	D	-48	-32	TATACTAAAAAATTATA	7.3	3.4e-05	-10.288	4.468	tATAGtttmaarCTATA
MtaR	SMU_1225	putative-transcriptional-regulator	SMU.1992	tyrosyl-tRNA-synthetase	NP_722290.1	R	-124	-108	TATACTAAAAAATTATA	7.3	3.4e-05	-10.288	4.468	tATAGtttmaarCTATA
MtaR	SMU_1225	putative-transcriptional-regulator	SMU.2057c	putative-cadmium-transporting-ATPase;-P-type-ATPase	NP_722349.1	D	-129	-113	TATAGTTTATAGTTAAA	6.7	5.1e-05	-9.879	4.29	tATAGtttmaarCTATA
MtaR	SMU_1225	putative-transcriptional-regulator	SMU.2058	putative-transcriptional-regulator	NP_722350.1	R	-42	-26	TATAGTTTATAGTTAAA	6.7	5.1e-05	-9.879	4.29	tATAGtttmaarCTATA
VicR	SMU_1517	response-regulator-VicR	SMU.22	putative-secreted-antigen-GbpB/SagA;-putative-peptidoglycan-hydrolase	NP_720505.1	D	-102	-86	TGTTAAAGCATTTTAAA	8.2	3.8e-05	-10.189	4.425	TGTamTrryGmYGkmak
VicR	SMU_1517	response-regulator-VicR	SMU.110	putative-transcriptional-regulator-MutR	NP_720586.1	D	-28	-12	TGTTAACAATAAGTAAA	7.8	5.5e-05	-9.805	4.258	TGTamTrryGmYGkmak
VicR	SMU_1517	response-regulator-VicR	SMU.150	hypothetical-protein	NP_720620.1	D	-77	-61	TGAAAATAAATTGTTAT	7.4	8e-05	-9.435	4.097	TGTamTrryGmYGkmak
VicR	SMU_1517	response-regulator-VicR	SMU.261c	putative-transcriptional-regulator	NP_720724.1	R	-83	-67	TGAAAAGGCTTTGTAAA	10.1	4.5e-06	-12.313	5.347	TGTamTrryGmYGkmak
VicR	SMU_1517	response-regulator-VicR	SMU.262	putrescine-carbamoyltransferase	NP_720725.1	D	-172	-156	TGAAAAGGCTTTGTAAA	10.1	4.5e-06	-12.313	5.347	TGTamTrryGmYGkmak
VicR	SMU_1517	response-regulator-VicR	SMU.283	hypothetical-protein	NP_720742.1	R	-540	-524	TTTTACTATAGTGTAAT	7.7	6.1e-05	-9.711	4.217	TGTamTrryGmYGkmak
VicR	SMU_1517	response-regulator-VicR	SMU.367	hypothetical-protein	NP_720819.1	D	-104	-88	TGTTATCAATTAGTAAT	7.3	8.7e-05	-9.347	4.06	TGTamTrryGmYGkmak
VicR	SMU_1517	response-regulator-VicR	SMU.372	hypothetical-protein	NP_720824.1	R	-17	-1	TTTAACCTTCTTGTAAT	7.1	0.0001	-9.171	3.983	TGTamTrryGmYGkmak
VicR	SMU_1517	response-regulator-VicR	SMU.405c	putative-transcriptional-regulator	NP_720853.1	D	-65	-49	TGTAAAGGATTTTTGAT	7.6	6.6e-05	-9.619	4.178	TGTamTrryGmYGkmak
VicR	SMU_1517	response-regulator-VicR	SMU.438c	putative-(R)-2-hydroxyglutaryl-CoA-dehydratase-activator-related-protein	NP_720883.1	R	-53	-37	TTAAACTGATTTGTAAA	7.6	6.6e-05	-9.619	4.178	TGTamTrryGmYGkmak
VicR	SMU_1517	response-regulator-VicR	SMU.439	putative-transcriptional-regulator	NP_720884.1	D	-244	-228	TTAAACTGATTTGTAAA	7.6	6.6e-05	-9.619	4.178	TGTamTrryGmYGkmak
VicR	SMU_1517	response-regulator-VicR	SMU.503c	hypothetical-protein	NP_720942.1	R	-98	-82	TGTAACATAAAGGTAAT	7.6	6.6e-05	-9.619	4.178	TGTamTrryGmYGkmak
VicR	SMU_1517	response-regulator-VicR	SMU.504	putative-site-specific-DNA-methyltransferase	NP_720943.1	D	-187	-171	TGTAACATAAAGGTAAT	7.6	6.6e-05	-9.619	4.178	TGTamTrryGmYGkmak
VicR	SMU_1517	response-regulator-VicR	SMU.510c	hypothetical-protein	NP_720949.1	R	-65	-49	TGTAAAGATATTGTAAA	11.3	1e-06	-13.81	5.998	TGTamTrryGmYGkmak
VicR	SMU_1517	response-regulator-VicR	SMU.512c	hypothetical-protein	NP_720950.1	R	-313	-297	TGTTAAGGTATGGTAAA	7.7	6.1e-05	-9.711	4.217	TGTamTrryGmYGkmak
VicR	SMU_1517	response-regulator-VicR	SMU.513	hypothetical-protein	NP_720951.1	D	-99	-83	TGTTAAGGTATGGTAAA	7.7	6.1e-05	-9.711	4.217	TGTamTrryGmYGkmak
VicR	SMU_1517	response-regulator-VicR	SMU.558	isoleucyl-tRNA-synthetase	NP_720994.1	D	-153	-137	TCTTAAGGAAATGTAAT	8.8	2e-05	-10.821	4.699	TGTamTrryGmYGkmak
VicR	SMU_1517	response-regulator-VicR	SMU.610	cell-surface-antigen-SpaP	NP_721042.1	R	-65	-49	CGTTAAAAAATTGTAAT	8.7	2.2e-05	-10.713	4.653	TGTamTrryGmYGkmak
VicR	SMU_1517	response-regulator-VicR	SMU.707c	putative-endolysin	NP_721132.1	D	-209	-193	TTTTAAGTTCATGTAAT	7.1	0.0001	-9.171	3.983	TGTamTrryGmYGkmak
VicR	SMU_1517	response-regulator-VicR	SMU.709	hypothetical-protein	NP_721133.1	R	-81	-65	TTTTAAGTTCATGTAAT	7.1	0.0001	-9.171	3.983	TGTamTrryGmYGkmak
VicR	SMU_1517	response-regulator-VicR	SMU.771c	hypothetical-protein	NP_721185.1	D	-373	-357	AGTTCCAGCATTGTAAT	7.1	0.0001	-9.171	3.983	TGTamTrryGmYGkmak
VicR	SMU_1517	response-regulator-VicR	SMU.772	putative-glucan-binding-protein-D;-BglB-like-protein	NP_721186.1	R	-85	-69	AGTTCCAGCATTGTAAT	7.1	0.0001	-9.171	3.983	TGTamTrryGmYGkmak
VicR	SMU_1517	response-regulator-VicR	SMU.790	hypothetical-protein	NP_721203.1	R	-93	-77	TTTTCTCGACTTGTAAT	7.1	0.0001	-9.171	3.983	TGTamTrryGmYGkmak
VicR	SMU_1517	response-regulator-VicR	SMU.813	transcription-regulator	NP_721223.1	D	-151	-135	TGAAAAAACACTGTAAA	9.8	6.3e-06	-11.97	5.198	TGTamTrryGmYGkmak
VicR	SMU_1517	response-regulator-VicR	SMU.836	hypothetical-protein	NP_721246.1	D	-134	-118	TGTGATTAATTTGTAAA	7.5	7.3e-05	-9.527	4.138	TGTamTrryGmYGkmak
VicR	SMU_1517	response-regulator-VicR	SMU.910	glucosyltransferase-S	NP_721313.1	D	-71	-55	TGTAACGTATATGTTAT	8.4	3.1e-05	-10.395	4.515	TGTamTrryGmYGkmak
VicR	SMU_1517	response-regulator-VicR	SMU.1004	glucosyltransferase-I	NP_721399.1	R	-62	-46	TGTAACACCTTTCTAAT	7.2	9.5e-05	-9.258	4.021	TGTamTrryGmYGkmak
VicR	SMU_1517	response-regulator-VicR	SMU.1034	site-specific-tyrosine-recombinase-XerS	NP_721427.1	D	-60	-44	TGAAAATAATGTGTAAG	7.3	8.7e-05	-9.347	4.06	TGTamTrryGmYGkmak
VicR	SMU_1517	response-regulator-VicR	SMU.1035	putative-ABC-transporter.-ATP-binding-protein	NP_721428.1	R	-75	-59	TGAAAATAATGTGTAAG	7.3	8.7e-05	-9.347	4.06	TGTamTrryGmYGkmak
VicR	SMU_1517	response-regulator-VicR	SMU.1073	formate--tetrahydrofolate-ligase	NP_721465.1	D	-164	-148	TGTTATTTTACTGTAAA	7.8	5.5e-05	-9.805	4.258	TGTamTrryGmYGkmak
VicR	SMU_1517	response-regulator-VicR	SMU.1074	phosphopantothenate--cysteine-ligase	NP_721466.1	R	-19	-3	TGTTATTTTACTGTAAA	7.8	5.5e-05	-9.805	4.258	TGTamTrryGmYGkmak
VicR	SMU_1517	response-regulator-VicR	SMU.1091	cell-wall-protein.-WapE	NP_721483.1	D	-110	-94	TTTTACAGAAATGTAAA	8.7	2.2e-05	-10.713	4.653	TGTamTrryGmYGkmak
VicR	SMU_1517	response-regulator-VicR	SMU.1100c	putative-permease	NP_721490.1	D	-77	-61	TGAAACAGATTTTTAAA	7.5	7.3e-05	-9.527	4.138	TGTamTrryGmYGkmak
VicR	SMU_1517	response-regulator-VicR	SMU.1106c	phosphoglycerate-mutase-like-protein	NP_721494.1	D	-506	-490	TGTTAAAGATTTGGAAA	8	4.6e-05	-9.995	4.341	TGTamTrryGmYGkmak
VicR	SMU_1517	response-regulator-VicR	SMU.1171	hypothetical-protein	NP_721555.1	D	-147	-131	TGTAATCCCTCTTTAAA	7.4	8e-05	-9.435	4.097	TGTamTrryGmYGkmak
VicR	SMU_1517	response-regulator-VicR	SMU.1190	pyruvate-kinase	NP_721573.1	R	-53	-37	TGTTAAAAACTTATAAT	7.7	6.1e-05	-9.711	4.217	TGTamTrryGmYGkmak
VicR	SMU_1517	response-regulator-VicR	SMU.1192	DNA-polymerase-III-DnaE	NP_721575.1	D	-51	-35	TTTTAAGGATTTGTAGT	7.3	8.7e-05	-9.347	4.06	TGTamTrryGmYGkmak
VicR	SMU_1517	response-regulator-VicR	SMU.1193	putative-transcriptional-regulator	NP_721576.1	R	-143	-127	TTTTAAGGATTTGTAGT	7.3	8.7e-05	-9.347	4.06	TGTamTrryGmYGkmak
VicR	SMU_1517	response-regulator-VicR	SMU.1220c	hypothetical-protein	NP_721599.1	D	-249	-233	TGTTAATAAACTGAACA	7.8	5.5e-05	-9.805	4.258	TGTamTrryGmYGkmak
VicR	SMU_1517	response-regulator-VicR	SMU.1273	histidinol-phosphate-aminotransferase	NP_721649.1	D	-795	-779	TGGAAAGACTTTGTAAA	8.8	2e-05	-10.821	4.699	TGTamTrryGmYGkmak
VicR	SMU_1517	response-regulator-VicR	SMU.1317c	hypothetical-protein	NP_721688.1	R	-523	-507	TGTTAAATAAATGTAAT	10.3	3.5e-06	-12.555	5.452	TGTamTrryGmYGkmak
VicR	SMU_1517	response-regulator-VicR	SMU.1327c	4Fe-4S-ferredoxin	NP_721696.1	D	-373	-357	TGTACAGGGATTTTAAT	7.2	9.5e-05	-9.258	4.021	TGTamTrryGmYGkmak
VicR	SMU_1517	response-regulator-VicR	SMU.1348c	putative-ABC-transporter.-ATP-binding-protein	NP_721715.1	R	-300	-284	TGTTTACAAATTGTAAT	9	1.6e-05	-11.049	4.798	TGTamTrryGmYGkmak
VicR	SMU_1517	response-regulator-VicR	SMU.1349	hypothetical-protein	NP_721716.1	D	-69	-53	TGTTTACAAATTGTAAT	9	1.6e-05	-11.049	4.798	TGTamTrryGmYGkmak
VicR	SMU_1517	response-regulator-VicR	SMU.1389	hypothetical-protein	NP_721749.1	D	-259	-243	AGTAAAAACTTTGTAAA	7.6	6.6e-05	-9.619	4.178	TGTamTrryGmYGkmak
VicR	SMU_1517	response-regulator-VicR	SMU.1390	hypothetical-protein	NP_721750.1	R	-76	-60	AGTAAAAACTTTGTAAA	7.6	6.6e-05	-9.619	4.178	TGTamTrryGmYGkmak
VicR	SMU_1517	response-regulator-VicR	SMU.1437	putative-UDP-N-acetylglucosamine-2-epimerase	NP_721794.1	D	-89	-73	TGTATTGAAAATGTAAT	8.5	2.7e-05	-10.506	4.563	TGTamTrryGmYGkmak
VicR	SMU_1517	response-regulator-VicR	SMU.1526c	hypothetical-protein	NP_721870.1	D	-251	-235	TGTACAGAAGTTTTAAT	7.5	7.3e-05	-9.527	4.138	TGTamTrryGmYGkmak
VicR	SMU_1517	response-regulator-VicR	SMU.1543	NAD-dependent-DNA-ligase-LigA	NP_721886.1	R	-46	-30	TTTAACTAATTTTTAAT	7.4	8e-05	-9.435	4.097	TGTamTrryGmYGkmak
VicR	SMU_1517	response-regulator-VicR	SMU.1566	putative-maltose-operon-transcriptional-repressor	NP_721906.1	D	-233	-217	TGAAATTTCTTTGTAAT	7.1	0.0001	-9.171	3.983	TGTamTrryGmYGkmak
VicR	SMU_1517	response-regulator-VicR	SMU.1568	putative-maltose/maltodextrin-ABC-transporter.-sugar-binding-protein-MalX	NP_721907.1	R	-30	-14	TGAAATTTCTTTGTAAT	7.1	0.0001	-9.171	3.983	TGTamTrryGmYGkmak
VicR	SMU_1517	response-regulator-VicR	SMU.1577c	hypothetical-protein	NP_721916.1	D	-86	-70	TGTAATATTTATGTAAT	7.6	6.6e-05	-9.619	4.178	TGTamTrryGmYGkmak
VicR	SMU_1517	response-regulator-VicR	SMU.1578	biotin--protein-ligase	NP_721917.1	R	-207	-191	TGTAATATTTATGTAAT	7.6	6.6e-05	-9.619	4.178	TGTamTrryGmYGkmak
VicR	SMU_1517	response-regulator-VicR	SMU.1881c	putative-ABC-transporter.-ATP-binding-protein	NP_722191.1	R	-66	-50	TGTTTAACATTTGTAAA	7.7	6.1e-05	-9.711	4.217	TGTamTrryGmYGkmak
VicR	SMU_1517	response-regulator-VicR	SMU.1906c	hypothetical-protein	NP_722212.1	D	-77	-61	TGAAAATAAATTGTTAT	7.4	8e-05	-9.435	4.097	TGTamTrryGmYGkmak
VicR	SMU_1517	response-regulator-VicR	SMU.1907	hypothetical-protein	NP_722213.1	R	-19	-3	TGAAAATAAATTGTTAT	7.4	8e-05	-9.435	4.097	TGTamTrryGmYGkmak
VicR	SMU_1517	response-regulator-VicR	SMU.1914c	hypothetical-protein	NP_722219.1	D	-79	-63	TGAAAATAAATTGTTAT	7.4	8e-05	-9.435	4.097	TGTamTrryGmYGkmak
VicR	SMU_1517	response-regulator-VicR	SMU.1915	competence-stimulating-peptide.-precursor	NP_722220.1	R	-204	-188	TGAAAATAAATTGTTAT	7.4	8e-05	-9.435	4.097	TGTamTrryGmYGkmak
VicR	SMU_1517	response-regulator-VicR	SMU.1924	response-regulator-GcrR-for-glucan-binding-protein-C	NP_722229.1	D	-110	-94	TGTTATAGAACTGTAAT	11	1.5e-06	-13.391	5.816	TGTamTrryGmYGkmak
VicR	SMU_1517	response-regulator-VicR	SMU.1961c	putative-PTS-system.-sugar-specific-enzyme-IIA-component	NP_722261.1	D	-53	-37	TTTTCAAAAAATGTAAA	7.7	6.1e-05	-9.711	4.217	TGTamTrryGmYGkmak
VicR	SMU_1517	response-regulator-VicR	SMU.2088	Holliday-junction-DNA-helicase-RuvA	NP_722377.1	D	-156	-140	TGTAAAGAATATGTCAA	9	1.6e-05	-11.049	4.798	TGTamTrryGmYGkmak
VicR	SMU_1517	response-regulator-VicR	SMU.2088	Holliday-junction-DNA-helicase-RuvA	NP_722377.1	D	-145	-129	TGTCAATATATTGTAAA	7.6	6.6e-05	-9.619	4.178	TGTamTrryGmYGkmak
MalR	SMU_1566	putative-maltose-operon-transcriptional-repressor	SMU.74	hypothetical-protein	NP_720554.1	R	-54	-35	AAAAGAAAACACTTGCAAAA	7.1	1.2e-05	-11.335	4.923	ttayGCAArCGyTTGCrywa
MalR	SMU_1566	putative-maltose-operon-transcriptional-repressor	SMU.89c	putative-nitrite-transporter	NP_720568.1	D	-94	-75	TTATGAAATCCTTTTCATTT	8.5	5.1e-06	-12.184	5.291	ttayGCAArCGyTTGCrywa
MalR	SMU_1566	putative-maltose-operon-transcriptional-repressor	SMU.89c	putative-nitrite-transporter	NP_720568.1	R	-94	-75	AAATGAAAAGGATTTCATAA	7.2	1.1e-05	-11.394	4.948	ttayGCAArCGyTTGCrywa
MalR	SMU_1566	putative-maltose-operon-transcriptional-repressor	SMU.91	trigger-factor	NP_720569.1	R	-163	-144	TTATGAAATCCTTTTCATTT	8.5	5.1e-06	-12.184	5.291	ttayGCAArCGyTTGCrywa
MalR	SMU_1566	putative-maltose-operon-transcriptional-repressor	SMU.91	trigger-factor	NP_720569.1	D	-163	-144	AAATGAAAAGGATTTCATAA	7.2	1.1e-05	-11.394	4.948	ttayGCAArCGyTTGCrywa
MalR	SMU_1566	putative-maltose-operon-transcriptional-repressor	SMU.128	putative-acetoin-dehydrogenase-(TPP-dependent).-E1-component-beta-subunit	NP_720601.1	R	-40	-21	ATCAGAAAACGACTGCATTT	6.6	1.6e-05	-11.045	4.797	ttayGCAArCGyTTGCrywa
MalR	SMU_1566	putative-maltose-operon-transcriptional-repressor	SMU.148	bifunctional-acetaldehyde-CoA/alcohol-dehydrogenase	NP_720618.1	R	-96	-77	CATTGTAACCCTTTTCACAA	5.4	3.1e-05	-10.371	4.504	ttayGCAArCGyTTGCrywa
MalR	SMU_1566	putative-maltose-operon-transcriptional-repressor	SMU.153	hypothetical-protein	NP_720623.1	D	-340	-321	ATCGGCAACCGCTTGAAAAG	8.4	5.4e-06	-12.121	5.264	ttayGCAArCGyTTGCrywa
MalR	SMU_1566	putative-maltose-operon-transcriptional-repressor	SMU.179	hypothetical-protein	NP_720648.1	D	-80	-61	ATATGTAAACGCTTGCTTTT	10.2	1.7e-06	-13.289	5.771	ttayGCAArCGyTTGCrywa
MalR	SMU_1566	putative-maltose-operon-transcriptional-repressor	SMU.179	hypothetical-protein	NP_720648.1	R	-80	-61	AAAAGCAAGCGTTTACATAT	10	1.9e-06	-13.154	5.713	ttayGCAArCGyTTGCrywa
MalR	SMU_1566	putative-maltose-operon-transcriptional-repressor	SMU.233	ketol-acid-reductoisomerase	NP_720698.1	D	-58	-39	TTTTGTTAACCCTTGCCTTA	5.9	2.4e-05	-10.647	4.624	ttayGCAArCGyTTGCrywa
MalR	SMU_1566	putative-maltose-operon-transcriptional-repressor	SMU.252	hypothetical-protein	NP_720716.1	R	-73	-54	TTTTGAAACCCCTTTCAAAT	5.8	2.5e-05	-10.592	4.6	ttayGCAArCGyTTGCrywa
MalR	SMU_1566	putative-maltose-operon-transcriptional-repressor	SMU.290	putative-L-ascorbate-6-phosphate-lactonase	NP_720748.1	D	-339	-320	CTCTGCAAACGATAGCTCCA	9.7	2.4e-06	-12.954	5.626	ttayGCAArCGyTTGCrywa
MalR	SMU_1566	putative-maltose-operon-transcriptional-repressor	SMU.290	putative-L-ascorbate-6-phosphate-lactonase	NP_720748.1	R	-339	-320	TGGAGCTATCGTTTGCAGAG	7.7	8.4e-06	-11.693	5.078	ttayGCAArCGyTTGCrywa
MalR	SMU_1566	putative-maltose-operon-transcriptional-repressor	SMU.402	pyruvate-formate-lyase	NP_720850.1	R	-83	-64	TACAGTAACCGGTTACACAA	6.2	2e-05	-10.816	4.697	ttayGCAArCGyTTGCrywa
MalR	SMU_1566	putative-maltose-operon-transcriptional-repressor	SMU.403	DNA-polymerase-IV	NP_720851.1	D	-159	-140	TACAGTAACCGGTTACACAA	6.2	2e-05	-10.816	4.697	ttayGCAArCGyTTGCrywa
MalR	SMU_1566	putative-maltose-operon-transcriptional-repressor	SMU.541	hypothetical-protein	NP_720978.1	D	-60	-41	AGAGGCAAGCGCTTGCAAAA	14.4	6.9e-08	-16.488	7.161	ttayGCAArCGyTTGCrywa
MalR	SMU_1566	putative-maltose-operon-transcriptional-repressor	SMU.541	hypothetical-protein	NP_720978.1	R	-60	-41	TTTTGCAAGCGCTTGCCTCT	13.3	1.7e-07	-15.57	6.762	ttayGCAArCGyTTGCrywa
MalR	SMU_1566	putative-maltose-operon-transcriptional-repressor	SMU.803c	ABC-transporter,-ATP-binding-protein	NP_721215.1	R	-319	-300	TTAACAAAACGCTTTCAAAA	7.5	9.4e-06	-11.573	5.026	ttayGCAArCGyTTGCrywa
MalR	SMU_1566	putative-maltose-operon-transcriptional-repressor	SMU.803c	ABC-transporter,-ATP-binding-protein	NP_721215.1	D	-319	-300	TTTTGAAAGCGTTTTGTTAA	5.5	3e-05	-10.425	4.528	ttayGCAArCGyTTGCrywa
MalR	SMU_1566	putative-maltose-operon-transcriptional-repressor	SMU.804	hypothetical-protein	NP_721216.1	D	-25	-6	TTAACAAAACGCTTTCAAAA	7.5	9.4e-06	-11.573	5.026	ttayGCAArCGyTTGCrywa
MalR	SMU_1566	putative-maltose-operon-transcriptional-repressor	SMU.804	hypothetical-protein	NP_721216.1	R	-25	-6	TTTTGAAAGCGTTTTGTTAA	5.5	3e-05	-10.425	4.528	ttayGCAArCGyTTGCrywa
MalR	SMU_1566	putative-maltose-operon-transcriptional-repressor	SMU.875c	putative-transposase.-IS150-like	NP_721284.1	D	-895	-876	TTTTGCAAACGTTTGCGATA	16.2	1.3e-08	-18.196	7.902	ttayGCAArCGyTTGCrywa
MalR	SMU_1566	putative-maltose-operon-transcriptional-repressor	SMU.875c	putative-transposase.-IS150-like	NP_721284.1	R	-895	-876	TATCGCAAACGTTTGCAAAA	15.7	2.1e-08	-17.688	7.682	ttayGCAArCGyTTGCrywa
MalR	SMU_1566	putative-maltose-operon-transcriptional-repressor	SMU.980	putative-PTS-system.-beta-glucoside-specific-EII-component	NP_721375.1	D	-208	-189	ATAAAAAAGCGCTTGCAAAA	7.3	1.1e-05	-11.454	4.974	ttayGCAArCGyTTGCrywa
MalR	SMU_1566	putative-maltose-operon-transcriptional-repressor	SMU.1088	putative-thiamine-biosynthesis-lipoprotein	NP_721480.1	D	-52	-33	TTCAGAAAACGCTATCATAT	7.6	8.9e-06	-11.632	5.052	ttayGCAArCGyTTGCrywa
MalR	SMU_1566	putative-maltose-operon-transcriptional-repressor	SMU.1088	putative-thiamine-biosynthesis-lipoprotein	NP_721480.1	R	-52	-33	ATATGATAGCGTTTTCTGAA	6.1	2.1e-05	-10.76	4.673	ttayGCAArCGyTTGCrywa
MalR	SMU_1566	putative-maltose-operon-transcriptional-repressor	SMU.1165c	putative-transcription-regulator	NP_721550.1	R	-133	-114	TTAAGAAACTGTTTGCACTA	8.8	4.2e-06	-12.372	5.373	ttayGCAArCGyTTGCrywa
MalR	SMU_1566	putative-maltose-operon-transcriptional-repressor	SMU.1165c	putative-transcription-regulator	NP_721550.1	D	-133	-114	TAGTGCAAACAGTTTCTTAA	6.9	1.3e-05	-11.218	4.872	ttayGCAArCGyTTGCrywa
MalR	SMU_1566	putative-maltose-operon-transcriptional-repressor	SMU.1424	putative-dihydrolipoamide-dehydrogenase	NP_721782.1	D	-60	-41	TATAGAAAGCGTTTTCAATA	9.1	3.5e-06	-12.563	5.456	ttayGCAArCGyTTGCrywa
MalR	SMU_1566	putative-maltose-operon-transcriptional-repressor	SMU.1424	putative-dihydrolipoamide-dehydrogenase	NP_721782.1	R	-60	-41	TATTGAAAACGCTTTCTATA	9	3.7e-06	-12.499	5.428	ttayGCAArCGyTTGCrywa
MalR	SMU_1566	putative-maltose-operon-transcriptional-repressor	SMU.1496	galactose-6-phosphate-isomerase-subunit-LacA	NP_721844.1	R	-48	-29	TCAGAAAAGCGTTTTCGTTT	5.5	3e-05	-10.425	4.528	ttayGCAArCGyTTGCrywa
MalR	SMU_1566	putative-maltose-operon-transcriptional-repressor	SMU.1565	putative-4-alpha-glucanotransferase	NP_721905.1	D	-61	-42	TTATGCAAACGATTGCGTTA	19.4	1.6e-10	-22.558	9.797	ttayGCAArCGyTTGCrywa
MalR	SMU_1566	putative-maltose-operon-transcriptional-repressor	SMU.1565	putative-4-alpha-glucanotransferase	NP_721905.1	R	-61	-42	TAACGCAATCGTTTGCATAA	18.1	1.3e-09	-20.478	8.894	ttayGCAArCGyTTGCrywa
MalR	SMU_1566	putative-maltose-operon-transcriptional-repressor	SMU.1566	putative-maltose-operon-transcriptional-repressor	NP_721906.1	R	-200	-181	TTTCGCAAACGATTGCATAA	17.4	3.2e-09	-19.555	8.493	ttayGCAArCGyTTGCrywa
MalR	SMU_1566	putative-maltose-operon-transcriptional-repressor	SMU.1566	putative-maltose-operon-transcriptional-repressor	NP_721906.1	D	-200	-181	TTATGCAATCGTTTGCGAAA	16.7	7.3e-09	-18.732	8.135	ttayGCAArCGyTTGCrywa
MalR	SMU_1566	putative-maltose-operon-transcriptional-repressor	SMU.1568	putative-maltose/maltodextrin-ABC-transporter.-sugar-binding-protein-MalX	NP_721907.1	D	-66	-47	TTTCGCAAACGATTGCATAA	17.4	3.2e-09	-19.555	8.493	ttayGCAArCGyTTGCrywa
MalR	SMU_1566	putative-maltose-operon-transcriptional-repressor	SMU.1568	putative-maltose/maltodextrin-ABC-transporter.-sugar-binding-protein-MalX	NP_721907.1	R	-66	-47	TTATGCAATCGTTTGCGAAA	16.7	7.3e-09	-18.732	8.135	ttayGCAArCGyTTGCrywa
MalR	SMU_1566	putative-maltose-operon-transcriptional-repressor	SMU.1865	putative-A/G-specific-DNA-glycosylase	NP_722178.1	R	-88	-69	AAATGTAAGCGGTTACGATA	6.8	1.4e-05	-11.16	4.847	ttayGCAArCGyTTGCrywa
MalR	SMU_1566	putative-maltose-operon-transcriptional-repressor	SMU.1865	putative-A/G-specific-DNA-glycosylase	NP_722178.1	D	-88	-69	TATCGTAACCGCTTACATTT	6.2	2e-05	-10.816	4.697	ttayGCAArCGyTTGCrywa
MalR	SMU_1566	putative-maltose-operon-transcriptional-repressor	SMU.1961c	putative-PTS-system.-sugar-specific-enzyme-IIA-component	NP_722261.1	R	-64	-45	TTTTGAAAACGCTTTTGCAG	6.4	1.8e-05	-10.93	4.747	ttayGCAArCGyTTGCrywa
MalR	SMU_1566	putative-maltose-operon-transcriptional-repressor	SMU.1961c	putative-PTS-system.-sugar-specific-enzyme-IIA-component	NP_722261.1	D	-64	-45	CTGCAAAAGCGTTTTCAAAA	5.6	2.8e-05	-10.481	4.552	ttayGCAArCGyTTGCrywa
MalR	SMU_1566	putative-maltose-operon-transcriptional-repressor	SMU.1978	putative-acetate-kinase	NP_722277.1	R	-30	-11	TCATGAAATCGTTTACGATA	9.6	2.5e-06	-12.889	5.598	ttayGCAArCGyTTGCrywa
MalR	SMU_1566	putative-maltose-operon-transcriptional-repressor	SMU.1978	putative-acetate-kinase	NP_722277.1	D	-30	-11	TATCGTAAACGATTTCATGA	7.8	7.9e-06	-11.753	5.104	ttayGCAArCGyTTGCrywa
MalR	SMU_1566	putative-maltose-operon-transcriptional-repressor	SMU.2036	putative-peptidase	NP_722332.1	D	-308	-289	CCAAGAAAACGATAGCAGAT	6.1	2.1e-05	-10.76	4.673	ttayGCAArCGyTTGCrywa
MalR	SMU_1566	putative-maltose-operon-transcriptional-repressor	SMU.2047	putative-PTS-system.-glucose-specific-IIABC-component	NP_722340.1	R	-45	-26	TCATGCAAACGTTTGCATTT	16.8	6.5e-09	-18.849	8.186	ttayGCAArCGyTTGCrywa
MalR	SMU_1566	putative-maltose-operon-transcriptional-repressor	SMU.2047	putative-PTS-system.-glucose-specific-IIABC-component	NP_722340.1	D	-45	-26	AAATGCAAACGTTTGCATGA	15.8	1.9e-08	-17.784	7.723	ttayGCAArCGyTTGCrywa
MalR	SMU_1566	putative-maltose-operon-transcriptional-repressor	SMU.2048	hypothetical-protein	NP_722341.1	D	-372	-353	TCATGCAAACGTTTGCATTT	16.8	6.5e-09	-18.849	8.186	ttayGCAArCGyTTGCrywa
MalR	SMU_1566	putative-maltose-operon-transcriptional-repressor	SMU.2048	hypothetical-protein	NP_722341.1	R	-372	-353	AAATGCAAACGTTTGCATGA	15.8	1.9e-08	-17.784	7.723	ttayGCAArCGyTTGCrywa
MalR	SMU_1566	putative-maltose-operon-transcriptional-repressor	SMU.2126c	putative-purine-nucleoside-phosphorylase	NP_722412.1	R	-146	-127	CCTTGAAATCGGTTTCAAAA	7.3	1.1e-05	-11.454	4.974	ttayGCAArCGyTTGCrywa
MalR	SMU_1566	putative-maltose-operon-transcriptional-repressor	SMU.2126c	putative-purine-nucleoside-phosphorylase	NP_722412.1	D	-146	-127	TTTTGAAACCGATTTCAAGG	6.3	1.9e-05	-10.873	4.722	ttayGCAArCGyTTGCrywa
MalR	SMU_1566	putative-maltose-operon-transcriptional-repressor	SMU.2127	putative-succinate-semialdehyde-dehydrogenase	NP_722413.1	D	-59	-40	CCTTGAAATCGGTTTCAAAA	7.3	1.1e-05	-11.454	4.974	ttayGCAArCGyTTGCrywa
MalR	SMU_1566	putative-maltose-operon-transcriptional-repressor	SMU.2127	putative-succinate-semialdehyde-dehydrogenase	NP_722413.1	R	-59	-40	TTTTGAAACCGATTTCAAGG	6.3	1.9e-05	-10.873	4.722	ttayGCAArCGyTTGCrywa
CcpA	SMU_1591	catabolite-control-protein-A.-CcpA	SMU.22	putative-secreted-antigen-GbpB/SagA;-putative-peptidoglycan-hydrolase	NP_720505.1	R	-60	-45	AAAAAAACCTTTTCAT	8.4	2.8e-05	-10.496	4.558	wtGaaArCGyTttCaw
CcpA	SMU_1591	catabolite-control-protein-A.-CcpA	SMU.22	putative-secreted-antigen-GbpB/SagA;-putative-peptidoglycan-hydrolase	NP_720505.1	D	-60	-45	ATGAAAAGGTTTTTTT	6.6	0.00012	-8.997	3.907	wtGaaArCGyTttCaw
CcpA	SMU_1591	catabolite-control-protein-A.-CcpA	SMU.63c	hypothetical-protein	NP_720544.1	R	-189	-174	TTTTTAACGGTTTCCT	6.1	0.00018	-8.616	3.742	wtGaaArCGyTttCaw
CcpA	SMU_1591	catabolite-control-protein-A.-CcpA	SMU.64	Holliday-junction-DNA-helicase-RuvB	NP_720545.1	D	-123	-108	TTTTTAACGGTTTCCT	6.1	0.00018	-8.616	3.742	wtGaaArCGyTttCaw
CcpA	SMU_1591	catabolite-control-protein-A.-CcpA	SMU.74	hypothetical-protein	NP_720554.1	R	-52	-37	AAGAAAACACTTGCAA	8.9	1.7e-05	-10.955	4.758	wtGaaArCGyTttCaw
CcpA	SMU_1591	catabolite-control-protein-A.-CcpA	SMU.74	hypothetical-protein	NP_720554.1	D	-52	-37	TTGCAAGTGTTTTCTT	8.4	2.8e-05	-10.496	4.558	wtGaaArCGyTttCaw
CcpA	SMU_1591	catabolite-control-protein-A.-CcpA	SMU.78	fructan-hydrolase;-exo-beta-D-fructosidase;-fructanase.-FruA	NP_720557.1	R	-165	-150	TTGTAAGCGCTATCTT	11.6	9.7e-07	-13.849	6.014	wtGaaArCGyTttCaw
CcpA	SMU_1591	catabolite-control-protein-A.-CcpA	SMU.78	fructan-hydrolase;-exo-beta-D-fructosidase;-fructanase.-FruA	NP_720557.1	D	-165	-150	AAGATAGCGCTTACAA	11.4	1.2e-06	-13.605	5.908	wtGaaArCGyTttCaw
CcpA	SMU_1591	catabolite-control-protein-A.-CcpA	SMU.89c	putative-nitrite-transporter	NP_720568.1	D	-92	-77	ATGAAATCCTTTTCAT	10	5.9e-06	-12.036	5.227	wtGaaArCGyTttCaw
CcpA	SMU_1591	catabolite-control-protein-A.-CcpA	SMU.89c	putative-nitrite-transporter	NP_720568.1	R	-92	-77	ATGAAAAGGATTTCAT	9.9	6.6e-06	-11.931	5.182	wtGaaArCGyTttCaw
CcpA	SMU_1591	catabolite-control-protein-A.-CcpA	SMU.91	trigger-factor	NP_720569.1	R	-161	-146	ATGAAATCCTTTTCAT	10	5.9e-06	-12.036	5.227	wtGaaArCGyTttCaw
CcpA	SMU_1591	catabolite-control-protein-A.-CcpA	SMU.91	trigger-factor	NP_720569.1	D	-161	-146	ATGAAAAGGATTTCAT	9.9	6.6e-06	-11.931	5.182	wtGaaArCGyTttCaw
CcpA	SMU_1591	catabolite-control-protein-A.-CcpA	SMU.100	putative-sorbose-PTS-system.-IIB-component	NP_720576.1	R	-72	-57	GTGTAAGCGTTTTAGT	5.9	0.00021	-8.468	3.678	wtGaaArCGyTttCaw
CcpA	SMU_1591	catabolite-control-protein-A.-CcpA	SMU.106c	putative-putative-transposase	NP_720582.1	R	-689	-674	TAGAAAGCCCTTGAAT	8.9	1.7e-05	-10.955	4.758	wtGaaArCGyTttCaw
CcpA	SMU_1591	catabolite-control-protein-A.-CcpA	SMU.106c	putative-putative-transposase	NP_720582.1	D	-689	-674	ATTCAAGGGCTTTCTA	7.6	5.5e-05	-9.803	4.257	wtGaaArCGyTttCaw
CcpA	SMU_1591	catabolite-control-protein-A.-CcpA	SMU.107	hypothetical-protein	NP_720583.1	D	-464	-449	TAGAAAGCCCTTGAAT	8.9	1.7e-05	-10.955	4.758	wtGaaArCGyTttCaw
CcpA	SMU_1591	catabolite-control-protein-A.-CcpA	SMU.107	hypothetical-protein	NP_720583.1	R	-464	-449	ATTCAAGGGCTTTCTA	7.6	5.5e-05	-9.803	4.257	wtGaaArCGyTttCaw
CcpA	SMU_1591	catabolite-control-protein-A.-CcpA	SMU.112c	putative-transcriptional-regulator	NP_720587.1	D	-75	-60	ATGATAGCACTTTCAT	9.3	1.2e-05	-11.337	4.924	wtGaaArCGyTttCaw
CcpA	SMU_1591	catabolite-control-protein-A.-CcpA	SMU.112c	putative-transcriptional-regulator	NP_720587.1	R	-75	-60	ATGAAAGTGCTATCAT	9.3	1.2e-05	-11.337	4.924	wtGaaArCGyTttCaw
CcpA	SMU_1591	catabolite-control-protein-A.-CcpA	SMU.113	putative-fructose-1-phosphate-kinase	NP_720588.1	D	-69	-54	ATGAAAGTGCTATCAT	9.3	1.2e-05	-11.337	4.924	wtGaaArCGyTttCaw
CcpA	SMU_1591	catabolite-control-protein-A.-CcpA	SMU.113	putative-fructose-1-phosphate-kinase	NP_720588.1	R	-69	-54	ATGATAGCACTTTCAT	9.3	1.2e-05	-11.337	4.924	wtGaaArCGyTttCaw
CcpA	SMU_1591	catabolite-control-protein-A.-CcpA	SMU.117c	hypothetical-protein	NP_720592.1	R	-437	-422	TTGAGAGGATTTTCAA	6.4	0.00014	-8.843	3.841	wtGaaArCGyTttCaw
CcpA	SMU_1591	catabolite-control-protein-A.-CcpA	SMU.127	putative-acetoin-dehydrogenase-(TPP-dependent).-E1-component-alpha-subunit	NP_720600.1	D	-51	-36	TAGAAAGCGGTTCAAA	10.1	5.3e-06	-12.141	5.273	wtGaaArCGyTttCaw
CcpA	SMU_1591	catabolite-control-protein-A.-CcpA	SMU.127	putative-acetoin-dehydrogenase-(TPP-dependent).-E1-component-alpha-subunit	NP_720600.1	R	-51	-36	TTTGAACCGCTTTCTA	6.9	9.8e-05	-9.233	4.01	wtGaaArCGyTttCaw
CcpA	SMU_1591	catabolite-control-protein-A.-CcpA	SMU.128	putative-acetoin-dehydrogenase-(TPP-dependent).-E1-component-beta-subunit	NP_720601.1	R	-38	-23	CAGAAAACGACTGCAT	5.8	0.00023	-8.396	3.646	wtGaaArCGyTttCaw
CcpA	SMU_1591	catabolite-control-protein-A.-CcpA	SMU.148	bifunctional-acetaldehyde-CoA/alcohol-dehydrogenase	NP_720618.1	D	-94	-79	GTGAAAAGGGTTACAA	7.8	4.7e-05	-9.97	4.33	wtGaaArCGyTttCaw
CcpA	SMU_1591	catabolite-control-protein-A.-CcpA	SMU.148	bifunctional-acetaldehyde-CoA/alcohol-dehydrogenase	NP_720618.1	R	-94	-79	TTGTAACCCTTTTCAC	6.1	0.00018	-8.616	3.742	wtGaaArCGyTttCaw
CcpA	SMU_1591	catabolite-control-protein-A.-CcpA	SMU.155	polynucleotide-phosphorylase/polyadenylase	NP_720625.1	D	-378	-363	TAGTAAGGGCTTTATA	8.9	1.7e-05	-10.955	4.758	wtGaaArCGyTttCaw
CcpA	SMU_1591	catabolite-control-protein-A.-CcpA	SMU.155	polynucleotide-phosphorylase/polyadenylase	NP_720625.1	R	-607	-592	TTGTAAAGGTTTCAAA	7.7	5.1e-05	-9.886	4.293	wtGaaArCGyTttCaw
CcpA	SMU_1591	catabolite-control-protein-A.-CcpA	SMU.155	polynucleotide-phosphorylase/polyadenylase	NP_720625.1	R	-378	-363	TATAAAGCCCTTACTA	7.6	5.5e-05	-9.803	4.257	wtGaaArCGyTttCaw
CcpA	SMU_1591	catabolite-control-protein-A.-CcpA	SMU.155	polynucleotide-phosphorylase/polyadenylase	NP_720625.1	D	-426	-411	TTATAAACGCTAAAAT	6.4	0.00014	-8.843	3.841	wtGaaArCGyTttCaw
CcpA	SMU_1591	catabolite-control-protein-A.-CcpA	SMU.155	polynucleotide-phosphorylase/polyadenylase	NP_720625.1	D	-607	-592	TTTGAAACCTTTACAA	5.7	0.00024	-8.323	3.615	wtGaaArCGyTttCaw
CcpA	SMU_1591	catabolite-control-protein-A.-CcpA	SMU.163c	hypothetical-protein	NP_720633.1	R	-124	-109	TTTTAAGCCATTTAAT	5.8	0.00023	-8.396	3.646	wtGaaArCGyTttCaw
CcpA	SMU_1591	catabolite-control-protein-A.-CcpA	SMU.164	putative-tRNA/rRNA-methyltransferase	NP_720634.1	D	-204	-189	TTTTAAGCCATTTAAT	5.8	0.00023	-8.396	3.646	wtGaaArCGyTttCaw
CcpA	SMU_1591	catabolite-control-protein-A.-CcpA	SMU.179	hypothetical-protein	NP_720648.1	D	-78	-63	ATGTAAACGCTTGCTT	11.2	1.6e-06	-13.37	5.807	wtGaaArCGyTttCaw
CcpA	SMU_1591	catabolite-control-protein-A.-CcpA	SMU.179	hypothetical-protein	NP_720648.1	R	-78	-63	AAGCAAGCGTTTACAT	11.1	1.8e-06	-13.252	5.755	wtGaaArCGyTttCaw
CcpA	SMU_1591	catabolite-control-protein-A.-CcpA	SMU.233	ketol-acid-reductoisomerase	NP_720698.1	D	-56	-41	TTGTTAACCCTTGCCT	6.3	0.00016	-8.767	3.807	wtGaaArCGyTttCaw
CcpA	SMU_1591	catabolite-control-protein-A.-CcpA	SMU.233	ketol-acid-reductoisomerase	NP_720698.1	R	-56	-41	AGGCAAGGGTTAACAA	5.9	0.00021	-8.468	3.678	wtGaaArCGyTttCaw
CcpA	SMU_1591	catabolite-control-protein-A.-CcpA	SMU.239c	hypothetical-protein	NP_720704.1	D	-94	-79	TTAAAATGGGTTTCAT	7	9e-05	-9.312	4.044	wtGaaArCGyTttCaw
CcpA	SMU_1591	catabolite-control-protein-A.-CcpA	SMU.239c	hypothetical-protein	NP_720704.1	R	-235	-220	AATAAAGCAGTTTCTT	5.7	0.00024	-8.323	3.615	wtGaaArCGyTttCaw
CcpA	SMU_1591	catabolite-control-protein-A.-CcpA	SMU.252	hypothetical-protein	NP_720716.1	D	-71	-56	TTGAAAGGGGTTTCAA	12	5.9e-07	-14.35	6.232	wtGaaArCGyTttCaw
CcpA	SMU_1591	catabolite-control-protein-A.-CcpA	SMU.252	hypothetical-protein	NP_720716.1	R	-71	-56	TTGAAACCCCTTTCAA	10.9	2.2e-06	-13.027	5.657	wtGaaArCGyTttCaw
CcpA	SMU_1591	catabolite-control-protein-A.-CcpA	SMU.261c	putative-transcriptional-regulator	NP_720724.1	R	-170	-155	TTGTAATCGTTTACAG	9.4	1.1e-05	-11.435	4.966	wtGaaArCGyTttCaw
CcpA	SMU_1591	catabolite-control-protein-A.-CcpA	SMU.261c	putative-transcriptional-regulator	NP_720724.1	D	-170	-155	CTGTAAACGATTACAA	9.2	1.3e-05	-11.24	4.882	wtGaaArCGyTttCaw
CcpA	SMU_1591	catabolite-control-protein-A.-CcpA	SMU.261c	putative-transcriptional-regulator	NP_720724.1	R	-125	-110	TTAAAAACGGTTTATT	7.8	4.7e-05	-9.97	4.33	wtGaaArCGyTttCaw
CcpA	SMU_1591	catabolite-control-protein-A.-CcpA	SMU.261c	putative-transcriptional-regulator	NP_720724.1	D	-81	-66	TACAAAGCCTTTTCAA	7.5	6e-05	-9.719	4.221	wtGaaArCGyTttCaw
CcpA	SMU_1591	catabolite-control-protein-A.-CcpA	SMU.261c	putative-transcriptional-regulator	NP_720724.1	R	-81	-66	TTGAAAAGGCTTTGTA	6.3	0.00016	-8.767	3.807	wtGaaArCGyTttCaw
CcpA	SMU_1591	catabolite-control-protein-A.-CcpA	SMU.262	putrescine-carbamoyltransferase	NP_720725.1	D	-84	-69	TTGTAATCGTTTACAG	9.4	1.1e-05	-11.435	4.966	wtGaaArCGyTttCaw
CcpA	SMU_1591	catabolite-control-protein-A.-CcpA	SMU.262	putrescine-carbamoyltransferase	NP_720725.1	R	-84	-69	CTGTAAACGATTACAA	9.2	1.3e-05	-11.24	4.882	wtGaaArCGyTttCaw
CcpA	SMU_1591	catabolite-control-protein-A.-CcpA	SMU.262	putrescine-carbamoyltransferase	NP_720725.1	D	-129	-114	TTAAAAACGGTTTATT	7.8	4.7e-05	-9.97	4.33	wtGaaArCGyTttCaw
CcpA	SMU_1591	catabolite-control-protein-A.-CcpA	SMU.262	putrescine-carbamoyltransferase	NP_720725.1	R	-173	-158	TACAAAGCCTTTTCAA	7.5	6e-05	-9.719	4.221	wtGaaArCGyTttCaw
CcpA	SMU_1591	catabolite-control-protein-A.-CcpA	SMU.262	putrescine-carbamoyltransferase	NP_720725.1	D	-173	-158	TTGAAAAGGCTTTGTA	6.3	0.00016	-8.767	3.807	wtGaaArCGyTttCaw
CcpA	SMU_1591	catabolite-control-protein-A.-CcpA	SMU.270	ascorbate-specific-PTS-system-enzyme-IIC	NP_720731.1	D	-72	-57	TTGTTAGCATTTTCAA	8.8	1.9e-05	-10.862	4.717	wtGaaArCGyTttCaw
CcpA	SMU_1591	catabolite-control-protein-A.-CcpA	SMU.270	ascorbate-specific-PTS-system-enzyme-IIC	NP_720731.1	R	-72	-57	TTGAAAATGCTAACAA	7.9	4.3e-05	-10.057	4.368	wtGaaArCGyTttCaw
CcpA	SMU_1591	catabolite-control-protein-A.-CcpA	SMU.289	putative-transcriptional-regulator	NP_720747.1	R	-28	-13	TTGTTATCGATTTCAT	8.4	2.8e-05	-10.496	4.558	wtGaaArCGyTttCaw
CcpA	SMU_1591	catabolite-control-protein-A.-CcpA	SMU.289	putative-transcriptional-regulator	NP_720747.1	D	-28	-13	ATGAAATCGATAACAA	8	3.9e-05	-10.142	4.405	wtGaaArCGyTttCaw
CcpA	SMU_1591	catabolite-control-protein-A.-CcpA	SMU.291	transketolase	NP_720749.1	D	-53	-38	AAGTAAGCGTTTTATG	8.9	1.7e-05	-10.955	4.758	wtGaaArCGyTttCaw
CcpA	SMU_1591	catabolite-control-protein-A.-CcpA	SMU.291	transketolase	NP_720749.1	R	-53	-38	CATAAAACGCTTACTT	6.8	0.00011	-9.154	3.975	wtGaaArCGyTttCaw
CcpA	SMU_1591	catabolite-control-protein-A.-CcpA	SMU.299c	putative-bacteriocin-peptide-precursor	NP_720757.1	D	-93	-78	TTTGAAACGGTTTCAG	6.9	9.8e-05	-9.233	4.01	wtGaaArCGyTttCaw
CcpA	SMU_1591	catabolite-control-protein-A.-CcpA	SMU.299c	putative-bacteriocin-peptide-precursor	NP_720757.1	R	-93	-78	CTGAAACCGTTTCAAA	6.9	9.8e-05	-9.233	4.01	wtGaaArCGyTttCaw
CcpA	SMU_1591	catabolite-control-protein-A.-CcpA	SMU.300	queuine-tRNA-ribosyltransferase	NP_720758.1	D	-334	-319	CTGAAACCGTTTCAAA	6.9	9.8e-05	-9.233	4.01	wtGaaArCGyTttCaw
CcpA	SMU_1591	catabolite-control-protein-A.-CcpA	SMU.300	queuine-tRNA-ribosyltransferase	NP_720758.1	R	-334	-319	TTTGAAACGGTTTCAG	6.9	9.8e-05	-9.233	4.01	wtGaaArCGyTttCaw
CcpA	SMU_1591	catabolite-control-protein-A.-CcpA	SMU.307	glucose-6-phosphate-isomerase	NP_720764.1	D	-85	-70	ATGAAAGCGTTTTATA	11.8	7.6e-07	-14.089	6.119	wtGaaArCGyTttCaw
CcpA	SMU_1591	catabolite-control-protein-A.-CcpA	SMU.307	glucose-6-phosphate-isomerase	NP_720764.1	R	-85	-70	TATAAAACGCTTTCAT	11.1	1.8e-06	-13.252	5.755	wtGaaArCGyTttCaw
CcpA	SMU_1591	catabolite-control-protein-A.-CcpA	SMU.307	glucose-6-phosphate-isomerase	NP_720764.1	R	-347	-332	TAGTAAACGTCTTCCA	8.8	1.9e-05	-10.862	4.717	wtGaaArCGyTttCaw
CcpA	SMU_1591	catabolite-control-protein-A.-CcpA	SMU.307	glucose-6-phosphate-isomerase	NP_720764.1	D	-347	-332	TGGAAGACGTTTACTA	5.7	0.00024	-8.323	3.615	wtGaaArCGyTttCaw
CcpA	SMU_1591	catabolite-control-protein-A.-CcpA	SMU.308	sorbitol-6-phosphate-2-dehydrogenase	NP_720765.1	D	-56	-41	TTGTGAGCGCTTTATA	9.3	1.2e-05	-11.337	4.924	wtGaaArCGyTttCaw
CcpA	SMU_1591	catabolite-control-protein-A.-CcpA	SMU.308	sorbitol-6-phosphate-2-dehydrogenase	NP_720765.1	R	-56	-41	TATAAAGCGCTCACAA	6.9	9.8e-05	-9.233	4.01	wtGaaArCGyTttCaw
CcpA	SMU_1591	catabolite-control-protein-A.-CcpA	SMU.330	glutamyl-tRNA-synthetase	NP_720783.1	D	-94	-79	ATAAAAACGATTGAAT	6.4	0.00014	-8.843	3.841	wtGaaArCGyTttCaw
CcpA	SMU_1591	catabolite-control-protein-A.-CcpA	SMU.333	hypothetical-protein	NP_720786.1	D	-59	-44	AAAAAAACGTTTGATT	6	0.0002	-8.542	3.71	wtGaaArCGyTttCaw
CcpA	SMU_1591	catabolite-control-protein-A.-CcpA	SMU.395	x-prolyl-dipeptidyl-aminopeptidase	NP_720845.1	R	-30	-15	AAGTAAACGTTTTAAT	10.6	3.1e-06	-12.682	5.508	wtGaaArCGyTttCaw
CcpA	SMU_1591	catabolite-control-protein-A.-CcpA	SMU.395	x-prolyl-dipeptidyl-aminopeptidase	NP_720845.1	D	-30	-15	ATTAAAACGTTTACTT	8.6	2.3e-05	-10.677	4.637	wtGaaArCGyTttCaw
CcpA	SMU_1591	catabolite-control-protein-A.-CcpA	SMU.396	putative-glycerol-uptake-facilitator-protein	NP_720846.1	D	-100	-85	AAGTAAACGTTTTAAT	10.6	3.1e-06	-12.682	5.508	wtGaaArCGyTttCaw
CcpA	SMU_1591	catabolite-control-protein-A.-CcpA	SMU.396	putative-glycerol-uptake-facilitator-protein	NP_720846.1	R	-100	-85	ATTAAAACGTTTACTT	8.6	2.3e-05	-10.677	4.637	wtGaaArCGyTttCaw
CcpA	SMU_1591	catabolite-control-protein-A.-CcpA	SMU.402	pyruvate-formate-lyase	NP_720850.1	R	-113	-98	TTGTAAGCGATTTCTT	11.7	8.6e-07	-13.97	6.067	wtGaaArCGyTttCaw
CcpA	SMU_1591	catabolite-control-protein-A.-CcpA	SMU.402	pyruvate-formate-lyase	NP_720850.1	D	-113	-98	AAGAAATCGCTTACAA	11.3	1.4e-06	-13.488	5.858	wtGaaArCGyTttCaw
CcpA	SMU_1591	catabolite-control-protein-A.-CcpA	SMU.403	DNA-polymerase-IV	NP_720851.1	D	-125	-110	TTGTAAGCGATTTCTT	11.7	8.6e-07	-13.97	6.067	wtGaaArCGyTttCaw
CcpA	SMU_1591	catabolite-control-protein-A.-CcpA	SMU.403	DNA-polymerase-IV	NP_720851.1	R	-125	-110	AAGAAATCGCTTACAA	11.3	1.4e-06	-13.488	5.858	wtGaaArCGyTttCaw
CcpA	SMU_1591	catabolite-control-protein-A.-CcpA	SMU.406c	hypothetical-protein	NP_720854.1	D	-197	-182	TAGCAAGCCTTTTAAA	8.7	2.1e-05	-10.77	4.677	wtGaaArCGyTttCaw
CcpA	SMU_1591	catabolite-control-protein-A.-CcpA	SMU.406c	hypothetical-protein	NP_720854.1	R	-197	-182	TTTAAAAGGCTTGCTA	7	9e-05	-9.312	4.044	wtGaaArCGyTttCaw
CcpA	SMU_1591	catabolite-control-protein-A.-CcpA	SMU.407	hypothetical-protein	NP_720855.1	R	-127	-112	TAGCAAGCCTTTTAAA	8.7	2.1e-05	-10.77	4.677	wtGaaArCGyTttCaw
CcpA	SMU_1591	catabolite-control-protein-A.-CcpA	SMU.407	hypothetical-protein	NP_720855.1	D	-127	-112	TTTAAAAGGCTTGCTA	7	9e-05	-9.312	4.044	wtGaaArCGyTttCaw
CcpA	SMU_1591	catabolite-control-protein-A.-CcpA	SMU.449	gamma-glutamyl-kinase	NP_720893.1	R	-171	-156	AAGCAAACGATTAATT	5.9	0.00021	-8.468	3.678	wtGaaArCGyTttCaw
CcpA	SMU_1591	catabolite-control-protein-A.-CcpA	SMU.449	gamma-glutamyl-kinase	NP_720893.1	D	-171	-156	AATTAATCGTTTGCTT	5.6	0.00026	-8.251	3.584	wtGaaArCGyTttCaw
CcpA	SMU_1591	catabolite-control-protein-A.-CcpA	SMU.500	putative-ribosome-associated-protein	NP_720939.1	D	-58	-43	ATGAAAGCGATATAAT	9.1	1.4e-05	-11.145	4.84	wtGaaArCGyTttCaw
CcpA	SMU_1591	catabolite-control-protein-A.-CcpA	SMU.500	putative-ribosome-associated-protein	NP_720939.1	R	-58	-43	ATTATATCGCTTTCAT	7.9	4.3e-05	-10.057	4.368	wtGaaArCGyTttCaw
CcpA	SMU_1591	catabolite-control-protein-A.-CcpA	SMU.500	putative-ribosome-associated-protein	NP_720939.1	R	-35	-20	GCTTAAGCGCTTTCTT	6.5	0.00013	-8.92	3.874	wtGaaArCGyTttCaw
CcpA	SMU_1591	catabolite-control-protein-A.-CcpA	SMU.512c	hypothetical-protein	NP_720950.1	R	-49	-34	TTTTAAGCGTTATAAT	7.4	6.5e-05	-9.637	4.185	wtGaaArCGyTttCaw
CcpA	SMU_1591	catabolite-control-protein-A.-CcpA	SMU.512c	hypothetical-protein	NP_720950.1	D	-49	-34	ATTATAACGCTTAAAA	6.5	0.00013	-8.92	3.874	wtGaaArCGyTttCaw
CcpA	SMU_1591	catabolite-control-protein-A.-CcpA	SMU.512c	hypothetical-protein	NP_720950.1	D	-96	-81	AAGTTAACGTGTTCAT	5.9	0.00021	-8.468	3.678	wtGaaArCGyTttCaw
CcpA	SMU_1591	catabolite-control-protein-A.-CcpA	SMU.513	hypothetical-protein	NP_720951.1	D	-362	-347	TTTTAAGCGTTATAAT	7.4	6.5e-05	-9.637	4.185	wtGaaArCGyTttCaw
CcpA	SMU_1591	catabolite-control-protein-A.-CcpA	SMU.513	hypothetical-protein	NP_720951.1	R	-362	-347	ATTATAACGCTTAAAA	6.5	0.00013	-8.92	3.874	wtGaaArCGyTttCaw
CcpA	SMU_1591	catabolite-control-protein-A.-CcpA	SMU.513	hypothetical-protein	NP_720951.1	R	-315	-300	AAGTTAACGTGTTCAT	5.9	0.00021	-8.468	3.678	wtGaaArCGyTttCaw
CcpA	SMU_1591	catabolite-control-protein-A.-CcpA	SMU.541	hypothetical-protein	NP_720978.1	D	-58	-43	AGGCAAGCGCTTGCAA	10.6	3.1e-06	-12.682	5.508	wtGaaArCGyTttCaw
CcpA	SMU_1591	catabolite-control-protein-A.-CcpA	SMU.541	hypothetical-protein	NP_720978.1	R	-58	-43	TTGCAAGCGCTTGCCT	10.6	3.1e-06	-12.682	5.508	wtGaaArCGyTttCaw
CcpA	SMU_1591	catabolite-control-protein-A.-CcpA	SMU.575c	hypothetical-protein	NP_721010.1	D	-66	-51	TTGAAAACGTTTTACA	10.6	3.1e-06	-12.682	5.508	wtGaaArCGyTttCaw
CcpA	SMU_1591	catabolite-control-protein-A.-CcpA	SMU.575c	hypothetical-protein	NP_721010.1	R	-66	-51	TGTAAAACGTTTTCAA	9.7	8e-06	-11.731	5.095	wtGaaArCGyTttCaw
CcpA	SMU_1591	catabolite-control-protein-A.-CcpA	SMU.577	putative-histidine-kinase-LytS	NP_721012.1	R	-121	-106	TTGTAAACGTTTTATT	10.3	4.3e-06	-12.353	5.365	wtGaaArCGyTttCaw
CcpA	SMU_1591	catabolite-control-protein-A.-CcpA	SMU.577	putative-histidine-kinase-LytS	NP_721012.1	D	-121	-106	AATAAAACGTTTACAA	9.4	1.1e-05	-11.435	4.966	wtGaaArCGyTttCaw
CcpA	SMU_1591	catabolite-control-protein-A.-CcpA	SMU.580	exodeoxyribonuclease-VII-large-subunit	NP_721013.1	D	-337	-322	TTGTAAACGTTTTATT	10.3	4.3e-06	-12.353	5.365	wtGaaArCGyTttCaw
CcpA	SMU_1591	catabolite-control-protein-A.-CcpA	SMU.580	exodeoxyribonuclease-VII-large-subunit	NP_721013.1	R	-337	-322	AATAAAACGTTTACAA	9.4	1.1e-05	-11.435	4.966	wtGaaArCGyTttCaw
CcpA	SMU_1591	catabolite-control-protein-A.-CcpA	SMU.599	D-alanyl-alanine-synthetase-A	NP_721032.1	R	-62	-47	TAGGAAGCATTTTCAA	8.5	2.5e-05	-10.587	4.598	wtGaaArCGyTttCaw
CcpA	SMU_1591	catabolite-control-protein-A.-CcpA	SMU.599	D-alanyl-alanine-synthetase-A	NP_721032.1	D	-62	-47	TTGAAAATGCTTCCTA	8.3	3e-05	-10.406	4.519	wtGaaArCGyTttCaw
CcpA	SMU_1591	catabolite-control-protein-A.-CcpA	SMU.611	ATP-dependent-RNA-helicase	NP_721043.1	R	-127	-112	AAATGATCGTTTTCAA	6.3	0.00016	-8.767	3.807	wtGaaArCGyTttCaw
CcpA	SMU_1591	catabolite-control-protein-A.-CcpA	SMU.640c	GntR-family-transcriptional-regulator	NP_721068.1	R	-60	-45	AAGTAAACTTTTTCTT	5.7	0.00024	-8.323	3.615	wtGaaArCGyTttCaw
CcpA	SMU_1591	catabolite-control-protein-A.-CcpA	SMU.641	putative-oxidoreductase	NP_721069.1	D	-83	-68	AAGTAAACTTTTTCTT	5.7	0.00024	-8.323	3.615	wtGaaArCGyTttCaw
CcpA	SMU_1591	catabolite-control-protein-A.-CcpA	SMU.658	hypothetical-protein	NP_721086.1	D	-166	-151	AAGGAAACGGTTAAAA	7.3	7.1e-05	-9.555	4.15	wtGaaArCGyTttCaw
CcpA	SMU_1591	catabolite-control-protein-A.-CcpA	SMU.658	hypothetical-protein	NP_721086.1	R	-166	-151	TTTTAACCGTTTCCTT	6.1	0.00018	-8.616	3.742	wtGaaArCGyTttCaw
CcpA	SMU_1591	catabolite-control-protein-A.-CcpA	SMU.661	putative-transcriptional-regulator	NP_721089.1	R	-144	-129	ATAACAGCGGTTTCTT	6.2	0.00017	-8.691	3.774	wtGaaArCGyTttCaw
CcpA	SMU_1591	catabolite-control-protein-A.-CcpA	SMU.674	phosphocarrier-protein-HPr	NP_721102.1	D	-60	-45	TTGTAAGGGTTATCAT	9.7	8e-06	-11.731	5.095	wtGaaArCGyTttCaw
CcpA	SMU_1591	catabolite-control-protein-A.-CcpA	SMU.674	phosphocarrier-protein-HPr	NP_721102.1	R	-60	-45	ATGATAACCCTTACAA	9	1.6e-05	-11.05	4.799	wtGaaArCGyTttCaw
CcpA	SMU_1591	catabolite-control-protein-A.-CcpA	SMU.773c	lysyl-tRNA-synthetase	NP_721187.1	R	-84	-69	CTAAAAACGCTTTATT	7	9e-05	-9.312	4.044	wtGaaArCGyTttCaw
CcpA	SMU_1591	catabolite-control-protein-A.-CcpA	SMU.773c	lysyl-tRNA-synthetase	NP_721187.1	D	-84	-69	AATAAAGCGTTTTTAG	6.2	0.00017	-8.691	3.774	wtGaaArCGyTttCaw
CcpA	SMU_1591	catabolite-control-protein-A.-CcpA	SMU.774	hypothetical-protein	NP_721188.1	D	-336	-321	CTAAAAACGCTTTATT	7	9e-05	-9.312	4.044	wtGaaArCGyTttCaw
CcpA	SMU_1591	catabolite-control-protein-A.-CcpA	SMU.774	hypothetical-protein	NP_721188.1	R	-336	-321	AATAAAGCGTTTTTAG	6.2	0.00017	-8.691	3.774	wtGaaArCGyTttCaw
CcpA	SMU_1591	catabolite-control-protein-A.-CcpA	SMU.784	3-phosphoshikimate-1-carboxyvinyltransferase	NP_721197.1	R	-113	-98	AAACAAACGTTTCCCT	5.8	0.00023	-8.396	3.646	wtGaaArCGyTttCaw
CcpA	SMU_1591	catabolite-control-protein-A.-CcpA	SMU.789	conserved-hypothetical-protein-(similar-to-BlpY)	NP_721202.1	D	-497	-482	ATGAAAAGCCTTGAAA	6.5	0.00013	-8.92	3.874	wtGaaArCGyTttCaw
CcpA	SMU_1591	catabolite-control-protein-A.-CcpA	SMU.789	conserved-hypothetical-protein-(similar-to-BlpY)	NP_721202.1	R	-497	-482	TTTCAAGGCTTTTCAT	5.8	0.00023	-8.396	3.646	wtGaaArCGyTttCaw
CcpA	SMU_1591	catabolite-control-protein-A.-CcpA	SMU.799c	hypothetical-protein	NP_721211.1	D	-109	-94	TAGGAAACGCTTCCAA	10.2	4.8e-06	-12.246	5.318	wtGaaArCGyTttCaw
CcpA	SMU_1591	catabolite-control-protein-A.-CcpA	SMU.799c	hypothetical-protein	NP_721211.1	R	-109	-94	TTGGAAGCGTTTCCTA	10	5.9e-06	-12.036	5.227	wtGaaArCGyTttCaw
CcpA	SMU_1591	catabolite-control-protein-A.-CcpA	SMU.800	hypothetical-protein	NP_721212.1	R	-117	-102	TAGGAAACGCTTCCAA	10.2	4.8e-06	-12.246	5.318	wtGaaArCGyTttCaw
CcpA	SMU_1591	catabolite-control-protein-A.-CcpA	SMU.800	hypothetical-protein	NP_721212.1	D	-117	-102	TTGGAAGCGTTTCCTA	10	5.9e-06	-12.036	5.227	wtGaaArCGyTttCaw
CcpA	SMU_1591	catabolite-control-protein-A.-CcpA	SMU.803c	ABC-transporter,-ATP-binding-protein	NP_721215.1	R	-317	-302	AACAAAACGCTTTCAA	9.3	1.2e-05	-11.337	4.924	wtGaaArCGyTttCaw
CcpA	SMU_1591	catabolite-control-protein-A.-CcpA	SMU.803c	ABC-transporter,-ATP-binding-protein	NP_721215.1	D	-317	-302	TTGAAAGCGTTTTGTT	8.6	2.3e-05	-10.677	4.637	wtGaaArCGyTttCaw
CcpA	SMU_1591	catabolite-control-protein-A.-CcpA	SMU.804	hypothetical-protein	NP_721216.1	D	-23	-8	AACAAAACGCTTTCAA	9.3	1.2e-05	-11.337	4.924	wtGaaArCGyTttCaw
CcpA	SMU_1591	catabolite-control-protein-A.-CcpA	SMU.804	hypothetical-protein	NP_721216.1	R	-23	-8	TTGAAAGCGTTTTGTT	8.6	2.3e-05	-10.677	4.637	wtGaaArCGyTttCaw
CcpA	SMU_1591	catabolite-control-protein-A.-CcpA	SMU.806c	glutamine-ABC-transporter,-permease-and-solute-binding-protein	NP_721218.1	D	-133	-118	CTGCAATCGCTTTACA	6.2	0.00017	-8.691	3.774	wtGaaArCGyTttCaw
CcpA	SMU_1591	catabolite-control-protein-A.-CcpA	SMU.806c	glutamine-ABC-transporter,-permease-and-solute-binding-protein	NP_721218.1	R	-133	-118	TGTAAAGCGATTGCAG	5.9	0.00021	-8.468	3.678	wtGaaArCGyTttCaw
CcpA	SMU_1591	catabolite-control-protein-A.-CcpA	SMU.807	hypothetical-protein	NP_721219.1	R	-73	-58	CTGCAATCGCTTTACA	6.2	0.00017	-8.691	3.774	wtGaaArCGyTttCaw
CcpA	SMU_1591	catabolite-control-protein-A.-CcpA	SMU.807	hypothetical-protein	NP_721219.1	D	-73	-58	TGTAAAGCGATTGCAG	5.9	0.00021	-8.468	3.678	wtGaaArCGyTttCaw
CcpA	SMU_1591	catabolite-control-protein-A.-CcpA	SMU.821	DNA-primase	NP_721231.1	D	-137	-122	TATAAAGCACTTTCAG	6.9	9.8e-05	-9.233	4.01	wtGaaArCGyTttCaw
CcpA	SMU_1591	catabolite-control-protein-A.-CcpA	SMU.821	DNA-primase	NP_721231.1	R	-137	-122	CTGAAAGTGCTTTATA	6.8	0.00011	-9.154	3.975	wtGaaArCGyTttCaw
CcpA	SMU_1591	catabolite-control-protein-A.-CcpA	SMU.850	hypothetical-protein	NP_721260.1	R	-219	-204	GTGAAAATGATTTCAA	6.9	9.8e-05	-9.233	4.01	wtGaaArCGyTttCaw
CcpA	SMU_1591	catabolite-control-protein-A.-CcpA	SMU.850	hypothetical-protein	NP_721260.1	D	-219	-204	TTGAAATCATTTTCAC	5.6	0.00026	-8.251	3.584	wtGaaArCGyTttCaw
CcpA	SMU_1591	catabolite-control-protein-A.-CcpA	SMU.870	lactose-phosphotransferase-system-repressor/transcriptional-repressor-of-the-fructose-operon	NP_721279.1	D	-68	-53	AAGAAAGGACTTTCCT	6.7	0.00011	-9.075	3.941	wtGaaArCGyTttCaw
CcpA	SMU_1591	catabolite-control-protein-A.-CcpA	SMU.870	lactose-phosphotransferase-system-repressor/transcriptional-repressor-of-the-fructose-operon	NP_721279.1	R	-68	-53	AGGAAAGTCCTTTCTT	6.2	0.00017	-8.691	3.774	wtGaaArCGyTttCaw
CcpA	SMU_1591	catabolite-control-protein-A.-CcpA	SMU.875c	putative-transposase.-IS150-like	NP_721284.1	R	-893	-878	TCGCAAACGTTTGCAA	9.1	1.4e-05	-11.145	4.84	wtGaaArCGyTttCaw
CcpA	SMU_1591	catabolite-control-protein-A.-CcpA	SMU.875c	putative-transposase.-IS150-like	NP_721284.1	D	-121	-106	ATATAAGCGGTTTAAT	8.9	1.7e-05	-10.955	4.758	wtGaaArCGyTttCaw
CcpA	SMU_1591	catabolite-control-protein-A.-CcpA	SMU.875c	putative-transposase.-IS150-like	NP_721284.1	D	-893	-878	TTGCAAACGTTTGCGA	7.2	7.7e-05	-9.473	4.114	wtGaaArCGyTttCaw
CcpA	SMU_1591	catabolite-control-protein-A.-CcpA	SMU.876	putative-MSM-operon-regulatory-protein	NP_721285.1	D	-73	-58	TTGTAACCGTTTTAAA	10	5.9e-06	-12.036	5.227	wtGaaArCGyTttCaw
CcpA	SMU_1591	catabolite-control-protein-A.-CcpA	SMU.876	putative-MSM-operon-regulatory-protein	NP_721285.1	R	-73	-58	TTTAAAACGGTTACAA	9.7	8e-06	-11.731	5.095	wtGaaArCGyTttCaw
CcpA	SMU_1591	catabolite-control-protein-A.-CcpA	SMU.877	alpha-galactosidase	NP_721286.1	R	-50	-35	TTGTAACCGTTTTAAA	10	5.9e-06	-12.036	5.227	wtGaaArCGyTttCaw
CcpA	SMU_1591	catabolite-control-protein-A.-CcpA	SMU.877	alpha-galactosidase	NP_721286.1	D	-50	-35	TTTAAAACGGTTACAA	9.7	8e-06	-11.731	5.095	wtGaaArCGyTttCaw
CcpA	SMU_1591	catabolite-control-protein-A.-CcpA	SMU.910	glucosyltransferase-S	NP_721313.1	R	-200	-185	TTAAAAGGGCTATAAA	6.8	0.00011	-9.154	3.975	wtGaaArCGyTttCaw
CcpA	SMU_1591	catabolite-control-protein-A.-CcpA	SMU.919c	putative-ATPase.-confers-aluminum-resistance	NP_721320.1	R	-414	-399	AAGCAATCGTTTAAAG	5.6	0.00026	-8.251	3.584	wtGaaArCGyTttCaw
CcpA	SMU_1591	catabolite-control-protein-A.-CcpA	SMU.921	putative-transcriptional-regulator	NP_721321.1	D	-153	-138	AAGCAATCGTTTAAAG	5.6	0.00026	-8.251	3.584	wtGaaArCGyTttCaw
CcpA	SMU_1591	catabolite-control-protein-A.-CcpA	SMU.956	putative-Clp-like-ATP-dependent-protease.-ATP-binding-subunit	NP_721354.1	R	-242	-227	TAGTAAAGGTTTTGAA	5.6	0.00026	-8.251	3.584	wtGaaArCGyTttCaw
CcpA	SMU_1591	catabolite-control-protein-A.-CcpA	SMU.957	50S-ribosomal-protein-L10	NP_721355.1	D	-168	-153	TAGTAAAGGTTTTGAA	5.6	0.00026	-8.251	3.584	wtGaaArCGyTttCaw
CcpA	SMU_1591	catabolite-control-protein-A.-CcpA	SMU.972	UDP-N-acetylenolpyruvoylglucosamine-reductase	NP_721369.1	D	-55	-40	ATAAAATCGGTTTAAT	7.2	7.7e-05	-9.473	4.114	wtGaaArCGyTttCaw
CcpA	SMU_1591	catabolite-control-protein-A.-CcpA	SMU.980	putative-PTS-system.-beta-glucoside-specific-EII-component	NP_721375.1	D	-206	-191	AAAAAAGCGCTTGCAA	10.8	2.5e-06	-12.904	5.604	wtGaaArCGyTttCaw
CcpA	SMU_1591	catabolite-control-protein-A.-CcpA	SMU.980	putative-PTS-system.-beta-glucoside-specific-EII-component	NP_721375.1	R	-206	-191	TTGCAAGCGCTTTTTT	9.1	1.4e-05	-11.145	4.84	wtGaaArCGyTttCaw
CcpA	SMU_1591	catabolite-control-protein-A.-CcpA	SMU.999	hypothetical-protein	NP_721394.1	D	-46	-31	AATCGAACGCTTTCAT	6.6	0.00012	-8.997	3.907	wtGaaArCGyTttCaw
CcpA	SMU_1591	catabolite-control-protein-A.-CcpA	SMU.999	hypothetical-protein	NP_721394.1	R	-46	-31	ATGAAAGCGTTCGATT	5.8	0.00023	-8.396	3.646	wtGaaArCGyTttCaw
CcpA	SMU_1591	catabolite-control-protein-A.-CcpA	SMU.1013c	putative-Mg2+/citrate-transporter	NP_721408.1	R	-115	-100	ATGAAAGCGCTTAAAA	12.3	3.9e-07	-14.752	6.407	wtGaaArCGyTttCaw
CcpA	SMU_1591	catabolite-control-protein-A.-CcpA	SMU.1013c	putative-Mg2+/citrate-transporter	NP_721408.1	D	-115	-100	TTTTAAGCGCTTTCAT	12	5.9e-07	-14.35	6.232	wtGaaArCGyTttCaw
CcpA	SMU_1591	catabolite-control-protein-A.-CcpA	SMU.1013c	putative-Mg2+/citrate-transporter	NP_721408.1	R	-171	-156	TTAAAAAGGCCTTCAA	7.4	6.5e-05	-9.637	4.185	wtGaaArCGyTttCaw
CcpA	SMU_1591	catabolite-control-protein-A.-CcpA	SMU.1014	hypothetical-protein	NP_721409.1	D	-143	-128	ATGAAAGCGCTTAAAA	12.3	3.9e-07	-14.752	6.407	wtGaaArCGyTttCaw
CcpA	SMU_1591	catabolite-control-protein-A.-CcpA	SMU.1014	hypothetical-protein	NP_721409.1	R	-143	-128	TTTTAAGCGCTTTCAT	12	5.9e-07	-14.35	6.232	wtGaaArCGyTttCaw
CcpA	SMU_1591	catabolite-control-protein-A.-CcpA	SMU.1014	hypothetical-protein	NP_721409.1	D	-87	-72	TTAAAAAGGCCTTCAA	7.4	6.5e-05	-9.637	4.185	wtGaaArCGyTttCaw
CcpA	SMU_1591	catabolite-control-protein-A.-CcpA	SMU.1060	signal-recognition-particle-protein-subunit.-Ffh	NP_721452.1	D	-41	-26	TAGCAAGCCCTTTATT	7.8	4.7e-05	-9.97	4.33	wtGaaArCGyTttCaw
CcpA	SMU_1591	catabolite-control-protein-A.-CcpA	SMU.1060	signal-recognition-particle-protein-subunit.-Ffh	NP_721452.1	R	-41	-26	AATAAAGGGCTTGCTA	6.9	9.8e-05	-9.233	4.01	wtGaaArCGyTttCaw
CcpA	SMU_1591	catabolite-control-protein-A.-CcpA	SMU.1077	putative-phosphoglucomutase	NP_721469.1	D	-55	-40	ATGAAAGCGGTTAAAT	10.7	2.8e-06	-12.795	5.557	wtGaaArCGyTttCaw
CcpA	SMU_1591	catabolite-control-protein-A.-CcpA	SMU.1077	putative-phosphoglucomutase	NP_721469.1	R	-55	-40	ATTTAACCGCTTTCAT	9.2	1.3e-05	-11.24	4.882	wtGaaArCGyTttCaw
CcpA	SMU_1591	catabolite-control-protein-A.-CcpA	SMU.1088	putative-thiamine-biosynthesis-lipoprotein	NP_721480.1	R	-50	-35	ATGATAGCGTTTTCTG	9.9	6.6e-06	-11.931	5.182	wtGaaArCGyTttCaw
CcpA	SMU_1591	catabolite-control-protein-A.-CcpA	SMU.1088	putative-thiamine-biosynthesis-lipoprotein	NP_721480.1	D	-50	-35	CAGAAAACGCTATCAT	9.8	7.3e-06	-11.83	5.138	wtGaaArCGyTttCaw
CcpA	SMU_1591	catabolite-control-protein-A.-CcpA	SMU.1117	NADH-oxidase-(H2O-forming)	NP_721504.1	D	-71	-56	TTGTAAGCGTTTCAAC	7.3	7.1e-05	-9.555	4.15	wtGaaArCGyTttCaw
CcpA	SMU_1591	catabolite-control-protein-A.-CcpA	SMU.1117	NADH-oxidase-(H2O-forming)	NP_721504.1	R	-71	-56	GTTGAAACGCTTACAA	6.4	0.00014	-8.843	3.841	wtGaaArCGyTttCaw
CcpA	SMU_1591	catabolite-control-protein-A.-CcpA	SMU.1125c	hypothetical-protein	NP_721512.1	D	-59	-44	TTGAAAACCGTTTCAA	11.4	1.2e-06	-13.605	5.908	wtGaaArCGyTttCaw
CcpA	SMU_1591	catabolite-control-protein-A.-CcpA	SMU.1125c	hypothetical-protein	NP_721512.1	R	-59	-44	TTGAAACGGTTTTCAA	10.1	5.3e-06	-12.141	5.273	wtGaaArCGyTttCaw
CcpA	SMU_1591	catabolite-control-protein-A.-CcpA	SMU.1126	pantothenate-kinase	NP_721513.1	R	-52	-37	TTGAAAACCGTTTCAA	11.4	1.2e-06	-13.605	5.908	wtGaaArCGyTttCaw
CcpA	SMU_1591	catabolite-control-protein-A.-CcpA	SMU.1126	pantothenate-kinase	NP_721513.1	D	-52	-37	TTGAAACGGTTTTCAA	10.1	5.3e-06	-12.141	5.273	wtGaaArCGyTttCaw
CcpA	SMU_1591	catabolite-control-protein-A.-CcpA	SMU.1217c	putative-ABC-transporter.-amino-acid-binding-protein	NP_721596.1	D	-57	-42	AAGTAAGCCTTTTCAA	11.4	1.2e-06	-13.605	5.908	wtGaaArCGyTttCaw
CcpA	SMU_1591	catabolite-control-protein-A.-CcpA	SMU.1217c	putative-ABC-transporter.-amino-acid-binding-protein	NP_721596.1	R	-57	-42	TTGAAAAGGCTTACTT	9.8	7.3e-06	-11.83	5.138	wtGaaArCGyTttCaw
CcpA	SMU_1591	catabolite-control-protein-A.-CcpA	SMU.1240c	putative-nitroreductase	NP_721619.1	D	-68	-53	CTGTAAACAGTTTCAA	7.6	5.5e-05	-9.803	4.257	wtGaaArCGyTttCaw
CcpA	SMU_1591	catabolite-control-protein-A.-CcpA	SMU.1240c	putative-nitroreductase	NP_721619.1	R	-68	-53	TTGAAACTGTTTACAG	5.9	0.00021	-8.468	3.678	wtGaaArCGyTttCaw
CcpA	SMU_1591	catabolite-control-protein-A.-CcpA	SMU.1293c	hypothetical-protein	NP_721664.1	D	-58	-43	AAGAAAGCGAATTCTT	6.2	0.00017	-8.691	3.774	wtGaaArCGyTttCaw
CcpA	SMU_1591	catabolite-control-protein-A.-CcpA	SMU.1293c	hypothetical-protein	NP_721664.1	R	-58	-43	AAGAATTCGCTTTCTT	5.9	0.00021	-8.468	3.678	wtGaaArCGyTttCaw
CcpA	SMU_1591	catabolite-control-protein-A.-CcpA	SMU.1317c	hypothetical-protein	NP_721688.1	D	-493	-478	TTATAATCGTTTTTAA	6.3	0.00016	-8.767	3.807	wtGaaArCGyTttCaw
CcpA	SMU_1591	catabolite-control-protein-A.-CcpA	SMU.1317c	hypothetical-protein	NP_721688.1	R	-493	-478	TTAAAAACGATTATAA	5.7	0.00024	-8.323	3.615	wtGaaArCGyTttCaw
CcpA	SMU_1591	catabolite-control-protein-A.-CcpA	SMU.1332c	putative-transposase	NP_721700.1	R	-295	-280	ATTAAAGCGACTTCTT	6.6	0.00012	-8.997	3.907	wtGaaArCGyTttCaw
CcpA	SMU_1591	catabolite-control-protein-A.-CcpA	SMU.1332c	putative-transposase	NP_721700.1	D	-295	-280	AAGAAGTCGCTTTAAT	5.7	0.00024	-8.323	3.615	wtGaaArCGyTttCaw
CcpA	SMU_1591	catabolite-control-protein-A.-CcpA	SMU.1332c	putative-transposase	NP_721700.1	R	-217	-202	AAAAAAGCCCTATAAT	5.7	0.00024	-8.323	3.615	wtGaaArCGyTttCaw
CcpA	SMU_1591	catabolite-control-protein-A.-CcpA	SMU.1339	putative-bacitracin-synthetase	NP_721706.1	R	-66	-51	ATATAATCCCTTTCTT	6.5	0.00013	-8.92	3.874	wtGaaArCGyTttCaw
CcpA	SMU_1591	catabolite-control-protein-A.-CcpA	SMU.1342	putative-bacitracin-synthetase-1;-BacA	NP_721709.1	D	-16	-1	AAGAAAGGGATTAAAA	7.2	7.7e-05	-9.473	4.114	wtGaaArCGyTttCaw
CcpA	SMU_1591	catabolite-control-protein-A.-CcpA	SMU.1342	putative-bacitracin-synthetase-1;-BacA	NP_721709.1	R	-16	-1	TTTTAATCCCTTTCTT	6.4	0.00014	-8.843	3.841	wtGaaArCGyTttCaw
CcpA	SMU_1591	catabolite-control-protein-A.-CcpA	SMU.1370c	putative-transposase.-IS150-like	NP_721734.1	D	-121	-106	ATATAAGCGGTTTAAT	8.9	1.7e-05	-10.955	4.758	wtGaaArCGyTttCaw
CcpA	SMU_1591	catabolite-control-protein-A.-CcpA	SMU.1389	hypothetical-protein	NP_721749.1	D	-65	-50	ATAACAGCGTTTACAT	6.8	0.00011	-9.154	3.975	wtGaaArCGyTttCaw
CcpA	SMU_1591	catabolite-control-protein-A.-CcpA	SMU.1389	hypothetical-protein	NP_721749.1	R	-65	-50	ATGTAAACGCTGTTAT	5.9	0.00021	-8.468	3.678	wtGaaArCGyTttCaw
CcpA	SMU_1591	catabolite-control-protein-A.-CcpA	SMU.1390	hypothetical-protein	NP_721750.1	R	-269	-254	ATAACAGCGTTTACAT	6.8	0.00011	-9.154	3.975	wtGaaArCGyTttCaw
CcpA	SMU_1591	catabolite-control-protein-A.-CcpA	SMU.1390	hypothetical-protein	NP_721750.1	D	-269	-254	ATGTAAACGCTGTTAT	5.9	0.00021	-8.468	3.678	wtGaaArCGyTttCaw
CcpA	SMU_1591	catabolite-control-protein-A.-CcpA	SMU.1397c	hypothetical-protein	NP_721757.1	D	-279	-264	ATAATATCGCTTTCAT	8.2	3.3e-05	-10.318	4.481	wtGaaArCGyTttCaw
CcpA	SMU_1591	catabolite-control-protein-A.-CcpA	SMU.1397c	hypothetical-protein	NP_721757.1	R	-279	-264	ATGAAAGCGATATTAT	7.5	6e-05	-9.719	4.221	wtGaaArCGyTttCaw
CcpA	SMU_1591	catabolite-control-protein-A.-CcpA	SMU.1398	putative-transcriptional-regulator	NP_721758.1	R	-90	-75	ATAATATCGCTTTCAT	8.2	3.3e-05	-10.318	4.481	wtGaaArCGyTttCaw
CcpA	SMU_1591	catabolite-control-protein-A.-CcpA	SMU.1398	putative-transcriptional-regulator	NP_721758.1	D	-90	-75	ATGAAAGCGATATTAT	7.5	6e-05	-9.719	4.221	wtGaaArCGyTttCaw
CcpA	SMU_1591	catabolite-control-protein-A.-CcpA	SMU.1405c	hypothetical-protein	NP_721764.1	D	-189	-174	ATAGAAACGCTTACAG	7	9e-05	-9.312	4.044	wtGaaArCGyTttCaw
CcpA	SMU_1591	catabolite-control-protein-A.-CcpA	SMU.1405c	hypothetical-protein	NP_721764.1	R	-189	-174	CTGTAAGCGTTTCTAT	7	9e-05	-9.312	4.044	wtGaaArCGyTttCaw
CcpA	SMU_1591	catabolite-control-protein-A.-CcpA	SMU.1405c	hypothetical-protein	NP_721764.1	R	-302	-287	GAAAAAACGTTTAAAA	5.8	0.00023	-8.396	3.646	wtGaaArCGyTttCaw
CcpA	SMU_1591	catabolite-control-protein-A.-CcpA	SMU.1409c	putative-transcriptional-regulator	NP_721768.1	R	-67	-52	TTGTAAGGCTTTTCAA	9.9	6.6e-06	-11.931	5.182	wtGaaArCGyTttCaw
CcpA	SMU_1591	catabolite-control-protein-A.-CcpA	SMU.1409c	putative-transcriptional-regulator	NP_721768.1	D	-67	-52	TTGAAAAGCCTTACAA	9	1.6e-05	-11.05	4.799	wtGaaArCGyTttCaw
CcpA	SMU_1591	catabolite-control-protein-A.-CcpA	SMU.1410	putative-reductase	NP_721769.1	D	-73	-58	TTGTAAGGCTTTTCAA	9.9	6.6e-06	-11.931	5.182	wtGaaArCGyTttCaw
CcpA	SMU_1591	catabolite-control-protein-A.-CcpA	SMU.1410	putative-reductase	NP_721769.1	R	-73	-58	TTGAAAAGCCTTACAA	9	1.6e-05	-11.05	4.799	wtGaaArCGyTttCaw
CcpA	SMU_1591	catabolite-control-protein-A.-CcpA	SMU.1424	putative-dihydrolipoamide-dehydrogenase	NP_721782.1	D	-58	-43	TAGAAAGCGTTTTCAA	14.4	1.3e-08	-18.152	7.883	wtGaaArCGyTttCaw
CcpA	SMU_1591	catabolite-control-protein-A.-CcpA	SMU.1424	putative-dihydrolipoamide-dehydrogenase	NP_721782.1	R	-58	-43	TTGAAAACGCTTTCTA	13.8	4e-08	-17.039	7.4	wtGaaArCGyTttCaw
CcpA	SMU_1591	catabolite-control-protein-A.-CcpA	SMU.1424	putative-dihydrolipoamide-dehydrogenase	NP_721782.1	D	-95	-80	TTGAAATCCCTATCAA	9.1	1.4e-05	-11.145	4.84	wtGaaArCGyTttCaw
CcpA	SMU_1591	catabolite-control-protein-A.-CcpA	SMU.1424	putative-dihydrolipoamide-dehydrogenase	NP_721782.1	R	-95	-80	TTGATAGGGATTTCAA	9.1	1.4e-05	-11.145	4.84	wtGaaArCGyTttCaw
CcpA	SMU_1591	catabolite-control-protein-A.-CcpA	SMU.1424	putative-dihydrolipoamide-dehydrogenase	NP_721782.1	D	-166	-151	ATACAAGCGTTTACTG	6.9	9.8e-05	-9.233	4.01	wtGaaArCGyTttCaw
CcpA	SMU_1591	catabolite-control-protein-A.-CcpA	SMU.1424	putative-dihydrolipoamide-dehydrogenase	NP_721782.1	R	-166	-151	CAGTAAACGCTTGTAT	6.3	0.00016	-8.767	3.807	wtGaaArCGyTttCaw
CcpA	SMU_1591	catabolite-control-protein-A.-CcpA	SMU.1425	putative-Clp-proteinase.-ATP-binding-subunit-ClpB	NP_721783.1	D	-34	-19	ATGTAAGCGCTTTAAT	12.6	2.6e-07	-15.169	6.588	wtGaaArCGyTttCaw
CcpA	SMU_1591	catabolite-control-protein-A.-CcpA	SMU.1425	putative-Clp-proteinase.-ATP-binding-subunit-ClpB	NP_721783.1	R	-34	-19	ATTAAAGCGCTTACAT	11.1	1.8e-06	-13.252	5.755	wtGaaArCGyTttCaw
CcpA	SMU_1591	catabolite-control-protein-A.-CcpA	SMU.1443c	putative-tributyrin-esterase	NP_721797.1	R	-476	-461	TTGGAAACAGTATCAA	5.7	0.00024	-8.323	3.615	wtGaaArCGyTttCaw
CcpA	SMU_1591	catabolite-control-protein-A.-CcpA	SMU.1452	acetolactate-synthase	NP_721805.1	R	-108	-93	ATGAGAACTCTTTCAA	6.2	0.00017	-8.691	3.774	wtGaaArCGyTttCaw
CcpA	SMU_1591	catabolite-control-protein-A.-CcpA	SMU.1471c	hypothetical-protein	NP_721821.1	R	-100	-85	AAAAAAGCCCTTCAAA	6.4	0.00014	-8.843	3.841	wtGaaArCGyTttCaw
CcpA	SMU_1591	catabolite-control-protein-A.-CcpA	SMU.1480	hypothetical-protein	NP_721829.1	R	-303	-288	TTGAAAAGCTTTTATT	6.2	0.00017	-8.691	3.774	wtGaaArCGyTttCaw
CcpA	SMU_1591	catabolite-control-protein-A.-CcpA	SMU.1480	hypothetical-protein	NP_721829.1	D	-276	-261	TTGAAAAGCTTTTATT	6.2	0.00017	-8.691	3.774	wtGaaArCGyTttCaw
CcpA	SMU_1591	catabolite-control-protein-A.-CcpA	SMU.1480	hypothetical-protein	NP_721829.1	D	-303	-288	AATAAAAGCTTTTCAA	5.9	0.00021	-8.468	3.678	wtGaaArCGyTttCaw
CcpA	SMU_1591	catabolite-control-protein-A.-CcpA	SMU.1480	hypothetical-protein	NP_721829.1	R	-276	-261	AATAAAAGCTTTTCAA	5.9	0.00021	-8.468	3.678	wtGaaArCGyTttCaw
CcpA	SMU_1591	catabolite-control-protein-A.-CcpA	SMU.1496	galactose-6-phosphate-isomerase-subunit-LacA	NP_721844.1	D	-46	-31	ACGAAAACGCTTTTCT	6.9	9.8e-05	-9.233	4.01	wtGaaArCGyTttCaw
CcpA	SMU_1591	catabolite-control-protein-A.-CcpA	SMU.1496	galactose-6-phosphate-isomerase-subunit-LacA	NP_721844.1	R	-46	-31	AGAAAAGCGTTTTCGT	6.2	0.00017	-8.691	3.774	wtGaaArCGyTttCaw
CcpA	SMU_1591	catabolite-control-protein-A.-CcpA	SMU.1534	F0F1-ATP-synthase-subunit-C	NP_721878.1	D	-161	-146	TTAAAAGCGTCTTCTA	8.9	1.7e-05	-10.955	4.758	wtGaaArCGyTttCaw
CcpA	SMU_1591	catabolite-control-protein-A.-CcpA	SMU.1534	F0F1-ATP-synthase-subunit-C	NP_721878.1	R	-161	-146	TAGAAGACGCTTTTAA	6.2	0.00017	-8.691	3.774	wtGaaArCGyTttCaw
CcpA	SMU_1591	catabolite-control-protein-A.-CcpA	SMU.1539	glycogen-branching-enzyme	NP_721883.1	D	-31	-16	TGGTAAGCGATATAAA	7.4	6.5e-05	-9.637	4.185	wtGaaArCGyTttCaw
CcpA	SMU_1591	catabolite-control-protein-A.-CcpA	SMU.1563	putative-cation-transporting-P-type-ATPase-PacL	NP_721903.1	R	-182	-167	AAAAAAGCGATTGAAT	6.5	0.00013	-8.92	3.874	wtGaaArCGyTttCaw
CcpA	SMU_1591	catabolite-control-protein-A.-CcpA	SMU.1565	putative-4-alpha-glucanotransferase	NP_721905.1	R	-59	-44	ACGCAATCGTTTGCAT	7.1	8.3e-05	-9.393	4.079	wtGaaArCGyTttCaw
CcpA	SMU_1591	catabolite-control-protein-A.-CcpA	SMU.1566	putative-maltose-operon-transcriptional-repressor	NP_721906.1	R	-198	-183	TCGCAAACGATTGCAT	7.4	6.5e-05	-9.637	4.185	wtGaaArCGyTttCaw
CcpA	SMU_1591	catabolite-control-protein-A.-CcpA	SMU.1566	putative-maltose-operon-transcriptional-repressor	NP_721906.1	R	-73	-58	TTGTTAACCTTTTATA	6.2	0.00017	-8.691	3.774	wtGaaArCGyTttCaw
CcpA	SMU_1591	catabolite-control-protein-A.-CcpA	SMU.1568	putative-maltose/maltodextrin-ABC-transporter.-sugar-binding-protein-MalX	NP_721907.1	D	-64	-49	TCGCAAACGATTGCAT	7.4	6.5e-05	-9.637	4.185	wtGaaArCGyTttCaw
CcpA	SMU_1591	catabolite-control-protein-A.-CcpA	SMU.1568	putative-maltose/maltodextrin-ABC-transporter.-sugar-binding-protein-MalX	NP_721907.1	D	-189	-174	TTGTTAACCTTTTATA	6.2	0.00017	-8.691	3.774	wtGaaArCGyTttCaw
CcpA	SMU_1591	catabolite-control-protein-A.-CcpA	SMU.1573	S-adenosylmethionine-synthetase	NP_721912.1	D	-719	-704	AAGCAATCATTTTCTA	5.7	0.00024	-8.323	3.615	wtGaaArCGyTttCaw
CcpA	SMU_1591	catabolite-control-protein-A.-CcpA	SMU.1591	catabolite-control-protein-A.-CcpA	NP_721928.1	D	-72	-57	TTGAAAGTGTTTTCAA	11.3	1.4e-06	-13.488	5.858	wtGaaArCGyTttCaw
CcpA	SMU_1591	catabolite-control-protein-A.-CcpA	SMU.1591	catabolite-control-protein-A.-CcpA	NP_721928.1	R	-72	-57	TTGAAAACACTTTCAA	11.3	1.4e-06	-13.488	5.858	wtGaaArCGyTttCaw
CcpA	SMU_1591	catabolite-control-protein-A.-CcpA	SMU.1592	putative-dipeptidase-PepQ	NP_721929.1	D	-106	-91	TTGAAAACACTTTCAA	11.3	1.4e-06	-13.488	5.858	wtGaaArCGyTttCaw
CcpA	SMU_1591	catabolite-control-protein-A.-CcpA	SMU.1592	putative-dipeptidase-PepQ	NP_721929.1	R	-106	-91	TTGAAAGTGTTTTCAA	11.3	1.4e-06	-13.488	5.858	wtGaaArCGyTttCaw
CcpA	SMU_1591	catabolite-control-protein-A.-CcpA	SMU.1600	cellobiose-phosphotransferase-system-IIB-component	NP_721936.1	R	-55	-40	AAAAAAGCGCTTACAA	11.1	1.8e-06	-13.252	5.755	wtGaaArCGyTttCaw
CcpA	SMU_1591	catabolite-control-protein-A.-CcpA	SMU.1600	cellobiose-phosphotransferase-system-IIB-component	NP_721936.1	D	-55	-40	TTGTAAGCGCTTTTTT	10.1	5.3e-06	-12.141	5.273	wtGaaArCGyTttCaw
CcpA	SMU_1591	catabolite-control-protein-A.-CcpA	SMU.1601	6-phospho-beta-glucosidase	NP_721937.1	R	-46	-31	TAGCAAACAATTTCAA	7.2	7.7e-05	-9.473	4.114	wtGaaArCGyTttCaw
CcpA	SMU_1591	catabolite-control-protein-A.-CcpA	SMU.1601	6-phospho-beta-glucosidase	NP_721937.1	D	-46	-31	TTGAAATTGTTTGCTA	6.4	0.00014	-8.843	3.841	wtGaaArCGyTttCaw
CcpA	SMU_1591	catabolite-control-protein-A.-CcpA	SMU.1602	putative-NAD(P)H-flavin-oxidoreductase	NP_721938.1	D	-302	-287	TAGCAAACAATTTCAA	7.2	7.7e-05	-9.473	4.114	wtGaaArCGyTttCaw
CcpA	SMU_1591	catabolite-control-protein-A.-CcpA	SMU.1602	putative-NAD(P)H-flavin-oxidoreductase	NP_721938.1	R	-302	-287	TTGAAATTGTTTGCTA	6.4	0.00014	-8.843	3.841	wtGaaArCGyTttCaw
CcpA	SMU_1591	catabolite-control-protein-A.-CcpA	SMU.1627	50S-ribosomal-protein-L11	NP_721962.1	R	-179	-164	ATAAAATCGTTATAAA	6.2	0.00017	-8.691	3.774	wtGaaArCGyTttCaw
CcpA	SMU_1591	catabolite-control-protein-A.-CcpA	SMU.1628	hypothetical-protein	NP_721963.1	D	-24	-9	ATAAAATCGTTATAAA	6.2	0.00017	-8.691	3.774	wtGaaArCGyTttCaw
CcpA	SMU_1591	catabolite-control-protein-A.-CcpA	SMU.1644c	hypothetical-protein	NP_721977.1	D	-62	-47	TCAAAAACGCCTTAAA	5.7	0.00024	-8.323	3.615	wtGaaArCGyTttCaw
CcpA	SMU_1591	catabolite-control-protein-A.-CcpA	SMU.1645	tellurite-resistance-protein-TehB	NP_721978.1	R	-95	-80	TCAAAAACGCCTTAAA	5.7	0.00024	-8.323	3.615	wtGaaArCGyTttCaw
CcpA	SMU_1591	catabolite-control-protein-A.-CcpA	SMU.1692	pyruvate-formate-lyase-activating-enzyme	NP_722023.1	D	-28	-13	AGAAAAACGTTTACAG	7	9e-05	-9.312	4.044	wtGaaArCGyTttCaw
CcpA	SMU_1591	catabolite-control-protein-A.-CcpA	SMU.1692	pyruvate-formate-lyase-activating-enzyme	NP_722023.1	R	-28	-13	CTGTAAACGTTTTTCT	6.2	0.00017	-8.691	3.774	wtGaaArCGyTttCaw
CcpA	SMU_1591	catabolite-control-protein-A.-CcpA	SMU.1719c	hypothetical-protein	NP_722048.1	D	-56	-41	GTGAAAGGGTTTCAAA	6.8	0.00011	-9.154	3.975	wtGaaArCGyTttCaw
CcpA	SMU_1591	catabolite-control-protein-A.-CcpA	SMU.1729c	putative-aminodeoxychorismate-lyase-(fragment)	NP_722056.1	R	-131	-116	CTAAAAACGCTTTAAA	8.5	2.5e-05	-10.587	4.598	wtGaaArCGyTttCaw
CcpA	SMU_1591	catabolite-control-protein-A.-CcpA	SMU.1729c	putative-aminodeoxychorismate-lyase-(fragment)	NP_722056.1	D	-131	-116	TTTAAAGCGTTTTTAG	7	9e-05	-9.312	4.044	wtGaaArCGyTttCaw
CcpA	SMU_1591	catabolite-control-protein-A.-CcpA	SMU.1802c	hypothetical-protein	NP_722121.1	R	-102	-87	TAGCAAGGGCTTAAAT	7.5	6e-05	-9.719	4.221	wtGaaArCGyTttCaw
CcpA	SMU_1591	catabolite-control-protein-A.-CcpA	SMU.1802c	hypothetical-protein	NP_722121.1	D	-102	-87	ATTTAAGCCCTTGCTA	7.2	7.7e-05	-9.473	4.114	wtGaaArCGyTttCaw
CcpA	SMU_1591	catabolite-control-protein-A.-CcpA	SMU.1828	hypothetical-protein	NP_722146.1	D	-47	-32	CAGAAAAGGGTTACAA	7.4	6.5e-05	-9.637	4.185	wtGaaArCGyTttCaw
CcpA	SMU_1591	catabolite-control-protein-A.-CcpA	SMU.1828	hypothetical-protein	NP_722146.1	R	-47	-32	TTGTAACCCTTTTCTG	7	9e-05	-9.312	4.044	wtGaaArCGyTttCaw
CcpA	SMU_1591	catabolite-control-protein-A.-CcpA	SMU.1841	putative-PTS-system.-sucrose-specific-IIABC-component	NP_722158.1	D	-154	-139	TAGTAAACGTTTTCTT	11.6	9.7e-07	-13.849	6.014	wtGaaArCGyTttCaw
CcpA	SMU_1591	catabolite-control-protein-A.-CcpA	SMU.1841	putative-PTS-system.-sucrose-specific-IIABC-component	NP_722158.1	D	-47	-32	AAAAAAACGCTTTCAA	11.6	9.7e-07	-13.849	6.014	wtGaaArCGyTttCaw
CcpA	SMU_1591	catabolite-control-protein-A.-CcpA	SMU.1841	putative-PTS-system.-sucrose-specific-IIABC-component	NP_722158.1	R	-154	-139	AAGAAAACGTTTACTA	11.1	1.8e-06	-13.252	5.755	wtGaaArCGyTttCaw
CcpA	SMU_1591	catabolite-control-protein-A.-CcpA	SMU.1841	putative-PTS-system.-sucrose-specific-IIABC-component	NP_722158.1	R	-47	-32	TTGAAAGCGTTTTTTT	10	5.9e-06	-12.036	5.227	wtGaaArCGyTttCaw
CcpA	SMU_1591	catabolite-control-protein-A.-CcpA	SMU.1843	sucrose-6-phosphate-hydrolase	NP_722159.1	R	-164	-149	AAAAAAACGCTTTCAA	11.6	9.7e-07	-13.849	6.014	wtGaaArCGyTttCaw
CcpA	SMU_1591	catabolite-control-protein-A.-CcpA	SMU.1843	sucrose-6-phosphate-hydrolase	NP_722159.1	R	-57	-42	TAGTAAACGTTTTCTT	11.6	9.7e-07	-13.849	6.014	wtGaaArCGyTttCaw
CcpA	SMU_1591	catabolite-control-protein-A.-CcpA	SMU.1843	sucrose-6-phosphate-hydrolase	NP_722159.1	D	-57	-42	AAGAAAACGTTTACTA	11.1	1.8e-06	-13.252	5.755	wtGaaArCGyTttCaw
CcpA	SMU_1591	catabolite-control-protein-A.-CcpA	SMU.1843	sucrose-6-phosphate-hydrolase	NP_722159.1	D	-164	-149	TTGAAAGCGTTTTTTT	10	5.9e-06	-12.036	5.227	wtGaaArCGyTttCaw
CcpA	SMU_1591	catabolite-control-protein-A.-CcpA	SMU.1865	putative-A/G-specific-DNA-glycosylase	NP_722178.1	D	-86	-71	TCGTAACCGCTTACAT	8.9	1.7e-05	-10.955	4.758	wtGaaArCGyTttCaw
CcpA	SMU_1591	catabolite-control-protein-A.-CcpA	SMU.1865	putative-A/G-specific-DNA-glycosylase	NP_722178.1	R	-86	-71	ATGTAAGCGGTTACGA	8.4	2.8e-05	-10.496	4.558	wtGaaArCGyTttCaw
CcpA	SMU_1591	catabolite-control-protein-A.-CcpA	SMU.1877	putative-PTS-system.-mannose-specific-component-IIAB	NP_722188.1	D	-105	-90	ATGTAAACGTTTTACA	9.9	6.6e-06	-11.931	5.182	wtGaaArCGyTttCaw
CcpA	SMU_1591	catabolite-control-protein-A.-CcpA	SMU.1877	putative-PTS-system.-mannose-specific-component-IIAB	NP_722188.1	R	-105	-90	TGTAAAACGTTTACAT	8.2	3.3e-05	-10.318	4.481	wtGaaArCGyTttCaw
CcpA	SMU_1591	catabolite-control-protein-A.-CcpA	SMU.1884c	hypothetical-protein	NP_722194.1	R	-49	-34	GGGAAAATGTTTTCAT	6.2	0.00017	-8.691	3.774	wtGaaArCGyTttCaw
CcpA	SMU_1591	catabolite-control-protein-A.-CcpA	SMU.1886	seryl-tRNA-synthetase	NP_722195.1	D	-490	-475	GGGAAAATGTTTTCAT	6.2	0.00017	-8.691	3.774	wtGaaArCGyTttCaw
CcpA	SMU_1591	catabolite-control-protein-A.-CcpA	SMU.1889c	hypothetical-protein	NP_722197.1	D	-66	-51	ATATAAAGGTTTACAT	7.1	8.3e-05	-9.393	4.079	wtGaaArCGyTttCaw
CcpA	SMU_1591	catabolite-control-protein-A.-CcpA	SMU.1889c	hypothetical-protein	NP_722197.1	R	-66	-51	ATGTAAACCTTTATAT	6.2	0.00017	-8.691	3.774	wtGaaArCGyTttCaw
CcpA	SMU_1591	catabolite-control-protein-A.-CcpA	SMU.1892c	hypothetical-protein	NP_722199.1	D	-71	-56	TTACAAAGGGTTACAA	6.1	0.00018	-8.616	3.742	wtGaaArCGyTttCaw
CcpA	SMU_1591	catabolite-control-protein-A.-CcpA	SMU.1954	chaperonin-GroEL	NP_722255.1	D	-41	-26	ATGAAAGTGTTTCATA	6.3	0.00016	-8.767	3.807	wtGaaArCGyTttCaw
CcpA	SMU_1591	catabolite-control-protein-A.-CcpA	SMU.1961c	putative-PTS-system.-sugar-specific-enzyme-IIA-component	NP_722261.1	D	-62	-47	GCAAAAGCGTTTTCAA	8.3	3e-05	-10.406	4.519	wtGaaArCGyTttCaw
CcpA	SMU_1591	catabolite-control-protein-A.-CcpA	SMU.1978	putative-acetate-kinase	NP_722277.1	D	-28	-13	TCGTAAACGATTTCAT	9.9	6.6e-06	-11.931	5.182	wtGaaArCGyTttCaw
CcpA	SMU_1591	catabolite-control-protein-A.-CcpA	SMU.1978	putative-acetate-kinase	NP_722277.1	R	-28	-13	ATGAAATCGTTTACGA	7.3	7.1e-05	-9.555	4.15	wtGaaArCGyTttCaw
CcpA	SMU_1591	catabolite-control-protein-A.-CcpA	SMU.2005	adenylate-kinase	NP_722303.1	R	-197	-182	TTGATAACGCCTTACT	6.1	0.00018	-8.616	3.742	wtGaaArCGyTttCaw
CcpA	SMU_1591	catabolite-control-protein-A.-CcpA	SMU.2033c	hypothetical-protein	NP_722330.1	D	-85	-70	AGGAAATCGATTGAAA	5.9	0.00021	-8.468	3.678	wtGaaArCGyTttCaw
CcpA	SMU_1591	catabolite-control-protein-A.-CcpA	SMU.2035	bacteriocin-immunity-protein	NP_722331.1	R	-724	-709	AGGAAATCGATTGAAA	5.9	0.00021	-8.468	3.678	wtGaaArCGyTttCaw
CcpA	SMU_1591	catabolite-control-protein-A.-CcpA	SMU.2036	putative-peptidase	NP_722332.1	D	-306	-291	AAGAAAACGATAGCAG	6.8	0.00011	-9.154	3.975	wtGaaArCGyTttCaw
CcpA	SMU_1591	catabolite-control-protein-A.-CcpA	SMU.2036	putative-peptidase	NP_722332.1	R	-306	-291	CTGCTATCGTTTTCTT	5.7	0.00024	-8.323	3.615	wtGaaArCGyTttCaw
CcpA	SMU_1591	catabolite-control-protein-A.-CcpA	SMU.2038	putative-PTS-system.-trehalose-specific-IIABC-component	NP_722334.1	R	-77	-62	TTGTAAACGATTACAA	11.2	1.6e-06	-13.37	5.807	wtGaaArCGyTttCaw
CcpA	SMU_1591	catabolite-control-protein-A.-CcpA	SMU.2038	putative-PTS-system.-trehalose-specific-IIABC-component	NP_722334.1	D	-77	-62	TTGTAATCGTTTACAA	11.1	1.8e-06	-13.252	5.755	wtGaaArCGyTttCaw
CcpA	SMU_1591	catabolite-control-protein-A.-CcpA	SMU.2040	putative-transcriptional-regulator;-repressor-of-the-trehalose-operon	NP_722335.1	D	-112	-97	TTGTAAACGATTACAA	11.2	1.6e-06	-13.37	5.807	wtGaaArCGyTttCaw
CcpA	SMU_1591	catabolite-control-protein-A.-CcpA	SMU.2040	putative-transcriptional-regulator;-repressor-of-the-trehalose-operon	NP_722335.1	R	-112	-97	TTGTAATCGTTTACAA	11.1	1.8e-06	-13.252	5.755	wtGaaArCGyTttCaw
CcpA	SMU_1591	catabolite-control-protein-A.-CcpA	SMU.2047	putative-PTS-system.-glucose-specific-IIABC-component	NP_722340.1	D	-43	-28	ATGCAAACGTTTGCAT	10.7	2.8e-06	-12.795	5.557	wtGaaArCGyTttCaw
CcpA	SMU_1591	catabolite-control-protein-A.-CcpA	SMU.2047	putative-PTS-system.-glucose-specific-IIABC-component	NP_722340.1	R	-43	-28	ATGCAAACGTTTGCAT	10.7	2.8e-06	-12.795	5.557	wtGaaArCGyTttCaw
CcpA	SMU_1591	catabolite-control-protein-A.-CcpA	SMU.2048	hypothetical-protein	NP_722341.1	D	-370	-355	ATGCAAACGTTTGCAT	10.7	2.8e-06	-12.795	5.557	wtGaaArCGyTttCaw
CcpA	SMU_1591	catabolite-control-protein-A.-CcpA	SMU.2048	hypothetical-protein	NP_722341.1	R	-370	-355	ATGCAAACGTTTGCAT	10.7	2.8e-06	-12.795	5.557	wtGaaArCGyTttCaw
CcpA	SMU_1591	catabolite-control-protein-A.-CcpA	SMU.2054c	hypothetical-protein	NP_722346.1	D	-45	-30	ATGAAAATGCTATAAT	6.5	0.00013	-8.92	3.874	wtGaaArCGyTttCaw
CcpA	SMU_1591	catabolite-control-protein-A.-CcpA	SMU.2054c	hypothetical-protein	NP_722346.1	R	-45	-30	ATTATAGCATTTTCAT	5.9	0.00021	-8.468	3.678	wtGaaArCGyTttCaw
CcpA	SMU_1591	catabolite-control-protein-A.-CcpA	SMU.2055	putative-acetyltransferase	NP_722347.1	R	-118	-103	ATGAAAATGCTATAAT	6.5	0.00013	-8.92	3.874	wtGaaArCGyTttCaw
CcpA	SMU_1591	catabolite-control-protein-A.-CcpA	SMU.2055	putative-acetyltransferase	NP_722347.1	D	-118	-103	ATTATAGCATTTTCAT	5.9	0.00021	-8.468	3.678	wtGaaArCGyTttCaw
CcpA	SMU_1591	catabolite-control-protein-A.-CcpA	SMU.2057c	putative-cadmium-transporting-ATPase;-P-type-ATPase	NP_722349.1	D	-35	-20	AAGAAAAGGCTTCAAA	7.9	4.3e-05	-10.057	4.368	wtGaaArCGyTttCaw
CcpA	SMU_1591	catabolite-control-protein-A.-CcpA	SMU.2057c	putative-cadmium-transporting-ATPase;-P-type-ATPase	NP_722349.1	R	-35	-20	TTTGAAGCCTTTTCTT	6.3	0.00016	-8.767	3.807	wtGaaArCGyTttCaw
CcpA	SMU_1591	catabolite-control-protein-A.-CcpA	SMU.2058	putative-transcriptional-regulator	NP_722350.1	R	-135	-120	AAGAAAAGGCTTCAAA	7.9	4.3e-05	-10.057	4.368	wtGaaArCGyTttCaw
CcpA	SMU_1591	catabolite-control-protein-A.-CcpA	SMU.2058	putative-transcriptional-regulator	NP_722350.1	D	-135	-120	TTTGAAGCCTTTTCTT	6.3	0.00016	-8.767	3.807	wtGaaArCGyTttCaw
CcpA	SMU_1591	catabolite-control-protein-A.-CcpA	SMU.2079c	hypothetical-protein	NP_722369.1	D	-64	-49	GTGAAAATGCTTAAAA	5.7	0.00024	-8.323	3.615	wtGaaArCGyTttCaw
CcpA	SMU_1591	catabolite-control-protein-A.-CcpA	SMU.2080	hypothetical-protein	NP_722370.1	R	-119	-104	GTGAAAATGCTTAAAA	5.7	0.00024	-8.323	3.615	wtGaaArCGyTttCaw
CcpA	SMU_1591	catabolite-control-protein-A.-CcpA	SMU.2101	aspartyl-tRNA-synthetase	NP_722389.1	R	-106	-91	AATTAAAGGATTTCAA	6.3	0.00016	-8.767	3.807	wtGaaArCGyTttCaw
CcpA	SMU_1591	catabolite-control-protein-A.-CcpA	SMU.2101	aspartyl-tRNA-synthetase	NP_722389.1	D	-106	-91	TTGAAATCCTTTAATT	5.9	0.00021	-8.468	3.678	wtGaaArCGyTttCaw
CcpA	SMU_1591	catabolite-control-protein-A.-CcpA	SMU.2104	integral-membrane-protein	NP_722392.1	D	-36	-21	TAAAAAGCCCTTTATA	7.2	7.7e-05	-9.473	4.114	wtGaaArCGyTttCaw
CcpA	SMU_1591	catabolite-control-protein-A.-CcpA	SMU.2111c	hypothetical-protein	NP_722398.1	D	-73	-58	TTGAAAACGGTAAATA	7.3	7.1e-05	-9.555	4.15	wtGaaArCGyTttCaw
CcpA	SMU_1591	catabolite-control-protein-A.-CcpA	SMU.2111c	hypothetical-protein	NP_722398.1	R	-87	-72	AAGTAAACACTTTATT	6.4	0.00014	-8.843	3.841	wtGaaArCGyTttCaw
CcpA	SMU_1591	catabolite-control-protein-A.-CcpA	SMU.2111c	hypothetical-protein	NP_722398.1	R	-73	-58	TATTTACCGTTTTCAA	6.4	0.00014	-8.843	3.841	wtGaaArCGyTttCaw
CcpA	SMU_1591	catabolite-control-protein-A.-CcpA	SMU.2121c	hypothetical-protein	NP_722408.1	D	-97	-82	ATATAATCGCTTGAAT	6.4	0.00014	-8.843	3.841	wtGaaArCGyTttCaw
CcpA	SMU_1591	catabolite-control-protein-A.-CcpA	SMU.2123	hypothetical-protein	NP_722409.1	R	-122	-107	ATATAATCGCTTGAAT	6.4	0.00014	-8.843	3.841	wtGaaArCGyTttCaw
CcpA	SMU_1591	catabolite-control-protein-A.-CcpA	SMU.2126c	putative-purine-nucleoside-phosphorylase	NP_722412.1	R	-144	-129	TTGAAATCGGTTTCAA	12.2	4.5e-07	-14.612	6.346	wtGaaArCGyTttCaw
CcpA	SMU_1591	catabolite-control-protein-A.-CcpA	SMU.2126c	putative-purine-nucleoside-phosphorylase	NP_722412.1	D	-144	-129	TTGAAACCGATTTCAA	11.2	1.6e-06	-13.37	5.807	wtGaaArCGyTttCaw
CcpA	SMU_1591	catabolite-control-protein-A.-CcpA	SMU.2127	putative-succinate-semialdehyde-dehydrogenase	NP_722413.1	D	-57	-42	TTGAAATCGGTTTCAA	12.2	4.5e-07	-14.612	6.346	wtGaaArCGyTttCaw
CcpA	SMU_1591	catabolite-control-protein-A.-CcpA	SMU.2127	putative-succinate-semialdehyde-dehydrogenase	NP_722413.1	R	-57	-42	TTGAAACCGATTTCAA	11.2	1.6e-06	-13.37	5.807	wtGaaArCGyTttCaw
CcpA	SMU_1591	catabolite-control-protein-A.-CcpA	SMU.2147c	hypothetical-protein	NP_722430.1	R	-118	-103	AAGTAAATGCCTTCTT	5.6	0.00026	-8.251	3.584	wtGaaArCGyTttCaw
CcpA	SMU_1591	catabolite-control-protein-A.-CcpA	SMU.2158c	tryptophanyl-tRNA-synthetase-II	NP_722441.1	D	-119	-104	TTGTAAGTGGTTGCAG	6.9	9.8e-05	-9.233	4.01	wtGaaArCGyTttCaw
CcpA	SMU_1591	catabolite-control-protein-A.-CcpA	SMU.2158c	tryptophanyl-tRNA-synthetase-II	NP_722441.1	D	-396	-381	AAGAAAACCCTTGATT	6.8	0.00011	-9.154	3.975	wtGaaArCGyTttCaw
CcpA	SMU_1591	catabolite-control-protein-A.-CcpA	SMU.2158c	tryptophanyl-tRNA-synthetase-II	NP_722441.1	R	-396	-381	AATCAAGGGTTTTCTT	6	0.0002	-8.542	3.71	wtGaaArCGyTttCaw
CcpA	SMU_1591	catabolite-control-protein-A.-CcpA	SMU.2159	putative-ABC-transporter.-ATP-binding-protein	NP_722442.1	R	-329	-314	TTGTAAGTGGTTGCAG	6.9	9.8e-05	-9.233	4.01	wtGaaArCGyTttCaw
CcpA	SMU_1591	catabolite-control-protein-A.-CcpA	SMU.2159	putative-ABC-transporter.-ATP-binding-protein	NP_722442.1	R	-52	-37	AAGAAAACCCTTGATT	6.8	0.00011	-9.154	3.975	wtGaaArCGyTttCaw
CcpA	SMU_1591	catabolite-control-protein-A.-CcpA	SMU.2159	putative-ABC-transporter.-ATP-binding-protein	NP_722442.1	D	-52	-37	AATCAAGGGTTTTCTT	6	0.0002	-8.542	3.71	wtGaaArCGyTttCaw
CodY	SMU_1824	transcriptional-repressor-CodY	SMU.26	putative-glycerol-3-phosphate-acyltransferase-PlsX	NP_720509.1	R	-203	-189	TCTTTTTTGAAATTT	4.9	0.00029	-8.133	3.532	tmRtytACAaatGTArayww
CodY	SMU_1824	transcriptional-repressor-CodY	SMU.50	phosphoribosylaminoimidazole-carboxylase-catalytic-subunit	NP_720533.1	R	-133	-119	AAAGTTCAGACATCT	4.2	0.00046	-7.694	3.341	tmRtytACAaatGTArayww
CodY	SMU_1824	transcriptional-repressor-CodY	SMU.61	putative-transcriptional-regulator	NP_720543.1	R	-99	-85	ATTTTTCTGACATCT	5.5	0.0002	-8.525	3.702	tmRtytACAaatGTArayww
CodY	SMU_1824	transcriptional-repressor-CodY	SMU.63c	hypothetical-protein	NP_720544.1	D	-139	-125	AATTTTCTGAATTTT	13.3	2e-07	-15.449	6.71	tmRtytACAaatGTArayww
CodY	SMU_1824	transcriptional-repressor-CodY	SMU.63c	hypothetical-protein	NP_720544.1	R	-139	-125	AAAATTCAGAAAATT	11.3	1.6e-06	-13.354	5.799	tmRtytACAaatGTArayww
CodY	SMU_1824	transcriptional-repressor-CodY	SMU.64	Holliday-junction-DNA-helicase-RuvB	NP_720545.1	R	-172	-158	AATTTTCTGAATTTT	13.3	2e-07	-15.449	6.71	tmRtytACAaatGTArayww
CodY	SMU_1824	transcriptional-repressor-CodY	SMU.64	Holliday-junction-DNA-helicase-RuvB	NP_720545.1	D	-172	-158	AAAATTCAGAAAATT	11.3	1.6e-06	-13.354	5.799	tmRtytACAaatGTArayww
CodY	SMU_1824	transcriptional-repressor-CodY	SMU.70	threonine-synthase	NP_720550.1	D	-59	-45	AATTGTCTGATAATT	10.6	3.4e-06	-12.599	5.472	tmRtytACAaatGTArayww
CodY	SMU_1824	transcriptional-repressor-CodY	SMU.70	threonine-synthase	NP_720550.1	R	-59	-45	AATTATCAGACAATT	7.8	3.8e-05	-10.174	4.418	tmRtytACAaatGTArayww
CodY	SMU_1824	transcriptional-repressor-CodY	SMU.72	hypothetical-protein	NP_720552.3	R	-79	-65	AATGTTCGGACTTTT	6.4	0.00011	-9.138	3.969	tmRtytACAaatGTArayww
CodY	SMU_1824	transcriptional-repressor-CodY	SMU.72	hypothetical-protein	NP_720552.3	D	-45	-31	AACTTTCAGCTTTTT	4.1	0.00048	-7.635	3.316	tmRtytACAaatGTArayww
CodY	SMU_1824	transcriptional-repressor-CodY	SMU.78	fructan-hydrolase;-exo-beta-D-fructosidase;-fructanase.-FruA	NP_720557.1	D	-139	-125	AAATTTTTGAAACTT	7	7e-05	-9.564	4.154	tmRtytACAaatGTArayww
CodY	SMU_1824	transcriptional-repressor-CodY	SMU.78	fructan-hydrolase;-exo-beta-D-fructosidase;-fructanase.-FruA	NP_720557.1	R	-139	-125	AAGTTTCAAAAATTT	6	0.00014	-8.863	3.849	tmRtytACAaatGTArayww
CodY	SMU_1824	transcriptional-repressor-CodY	SMU.80	heat-inducible-transcription-repressor	NP_720559.1	D	-118	-104	AATTTTTTGTATTTT	6.4	0.00011	-9.138	3.969	tmRtytACAaatGTArayww
CodY	SMU_1824	transcriptional-repressor-CodY	SMU.80	heat-inducible-transcription-repressor	NP_720559.1	R	-118	-104	AAAATACAAAAAATT	4.8	0.00031	-8.07	3.505	tmRtytACAaatGTArayww
CodY	SMU_1824	transcriptional-repressor-CodY	SMU.89c	putative-nitrite-transporter	NP_720568.1	R	-22	-8	ACTTTTCTAAATTTT	6.2	0.00012	-8.992	3.905	tmRtytACAaatGTArayww
CodY	SMU_1824	transcriptional-repressor-CodY	SMU.89c	putative-nitrite-transporter	NP_720568.1	D	-22	-8	AAAATTTAGAAAAGT	5	0.00028	-8.196	3.56	tmRtytACAaatGTArayww
CodY	SMU_1824	transcriptional-repressor-CodY	SMU.89c	putative-nitrite-transporter	NP_720568.1	D	-147	-133	AACTCTCTGAAAATA	4.6	0.00035	-7.944	3.45	tmRtytACAaatGTArayww
CodY	SMU_1824	transcriptional-repressor-CodY	SMU.89c	putative-nitrite-transporter	NP_720568.1	R	-147	-133	TATTTTCAGAGAGTT	4.1	0.00048	-7.635	3.316	tmRtytACAaatGTArayww
CodY	SMU_1824	transcriptional-repressor-CodY	SMU.91	trigger-factor	NP_720569.1	D	-230	-216	ACTTTTCTAAATTTT	6.2	0.00012	-8.992	3.905	tmRtytACAaatGTArayww
CodY	SMU_1824	transcriptional-repressor-CodY	SMU.91	trigger-factor	NP_720569.1	R	-230	-216	AAAATTTAGAAAAGT	5	0.00028	-8.196	3.56	tmRtytACAaatGTArayww
CodY	SMU_1824	transcriptional-repressor-CodY	SMU.91	trigger-factor	NP_720569.1	R	-105	-91	AACTCTCTGAAAATA	4.6	0.00035	-7.944	3.45	tmRtytACAaatGTArayww
CodY	SMU_1824	transcriptional-repressor-CodY	SMU.91	trigger-factor	NP_720569.1	D	-105	-91	TATTTTCAGAGAGTT	4.1	0.00048	-7.635	3.316	tmRtytACAaatGTArayww
CodY	SMU_1824	transcriptional-repressor-CodY	SMU.99	fructose-bisphosphate-aldolase	NP_720575.1	D	-543	-529	ATTTTTCTGTTTTTT	4.2	0.00046	-7.694	3.341	tmRtytACAaatGTArayww
CodY	SMU_1824	transcriptional-repressor-CodY	SMU.106c	putative-putative-transposase	NP_720582.1	R	-533	-519	AATATTCTGAAATCT	9.2	1.2e-05	-11.315	4.914	tmRtytACAaatGTArayww
CodY	SMU_1824	transcriptional-repressor-CodY	SMU.106c	putative-putative-transposase	NP_720582.1	D	-533	-519	AGATTTCAGAATATT	8	3.3e-05	-10.319	4.482	tmRtytACAaatGTArayww
CodY	SMU_1824	transcriptional-repressor-CodY	SMU.107	hypothetical-protein	NP_720583.1	D	-619	-605	AATATTCTGAAATCT	9.2	1.2e-05	-11.315	4.914	tmRtytACAaatGTArayww
CodY	SMU_1824	transcriptional-repressor-CodY	SMU.107	hypothetical-protein	NP_720583.1	R	-619	-605	AGATTTCAGAATATT	8	3.3e-05	-10.319	4.482	tmRtytACAaatGTArayww
CodY	SMU_1824	transcriptional-repressor-CodY	SMU.110	putative-transcriptional-regulator-MutR	NP_720586.1	R	-65	-51	AACATTTTGATAATT	5.9	0.00015	-8.792	3.818	tmRtytACAaatGTArayww
CodY	SMU_1824	transcriptional-repressor-CodY	SMU.112c	putative-transcriptional-regulator	NP_720587.1	R	-51	-37	TTTATTTAGAAATTT	4.2	0.00046	-7.694	3.341	tmRtytACAaatGTArayww
CodY	SMU_1824	transcriptional-repressor-CodY	SMU.113	putative-fructose-1-phosphate-kinase	NP_720588.1	D	-92	-78	TTTATTTAGAAATTT	4.2	0.00046	-7.694	3.341	tmRtytACAaatGTArayww
CodY	SMU_1824	transcriptional-repressor-CodY	SMU.148	bifunctional-acetaldehyde-CoA/alcohol-dehydrogenase	NP_720618.1	R	-186	-172	AAATTATTGAAAATT	7.3	5.6e-05	-9.789	4.251	tmRtytACAaatGTArayww
CodY	SMU_1824	transcriptional-repressor-CodY	SMU.148	bifunctional-acetaldehyde-CoA/alcohol-dehydrogenase	NP_720618.1	D	-186	-172	AATTTTCAATAATTT	5.2	0.00024	-8.326	3.616	tmRtytACAaatGTArayww
CodY	SMU_1824	transcriptional-repressor-CodY	SMU.152	hypothetical-protein	NP_720622.1	R	-88	-74	AATATTCTAATAGTT	4.8	0.00031	-8.07	3.505	tmRtytACAaatGTArayww
CodY	SMU_1824	transcriptional-repressor-CodY	SMU.166	hypothetical-protein	NP_720636.1	D	-85	-71	ATATTTTAGATATTT	4.4	0.0004	-7.816	3.394	tmRtytACAaatGTArayww
CodY	SMU_1824	transcriptional-repressor-CodY	SMU.169	50S-ribosomal-protein-L13	NP_720639.1	R	-340	-326	AAAATTTAGCAATTT	4.5	0.00038	-7.879	3.422	tmRtytACAaatGTArayww
CodY	SMU_1824	transcriptional-repressor-CodY	SMU.169	50S-ribosomal-protein-L13	NP_720639.1	D	-340	-326	AAATTGCTAAATTTT	4.1	0.00048	-7.635	3.316	tmRtytACAaatGTArayww
CodY	SMU_1824	transcriptional-repressor-CodY	SMU.210c	hypothetical-protein	NP_720676.1	R	-169	-155	AATTTTCTTAATTTA	5.2	0.00024	-8.326	3.616	tmRtytACAaatGTArayww
CodY	SMU_1824	transcriptional-repressor-CodY	SMU.223c	hypothetical-protein	NP_720689.1	R	-17	-3	AACCTTCTGGATTTT	4.5	0.00038	-7.879	3.422	tmRtytACAaatGTArayww
CodY	SMU_1824	transcriptional-repressor-CodY	SMU.231	acetolactate-synthase-catalytic-subunit	NP_720696.1	D	-42	-28	AATTTTTTGAAAATT	12.1	7e-07	-14.168	6.153	tmRtytACAaatGTArayww
CodY	SMU_1824	transcriptional-repressor-CodY	SMU.231	acetolactate-synthase-catalytic-subunit	NP_720696.1	R	-42	-28	AATTTTCAAAAAATT	10.4	4.2e-06	-12.374	5.374	tmRtytACAaatGTArayww
CodY	SMU_1824	transcriptional-repressor-CodY	SMU.234	threonine-dehydratase	NP_720699.1	D	-33	-19	AATAGATTGAATATT	5.7	0.00017	-8.654	3.758	tmRtytACAaatGTArayww
CodY	SMU_1824	transcriptional-repressor-CodY	SMU.253	putative-D-alanyl-D-alanine-carboxypeptidase;-penicillin-binding-protein	NP_720717.1	R	-266	-252	AATTTTCAGATTATT	11.9	8.5e-07	-13.973	6.069	tmRtytACAaatGTArayww
CodY	SMU_1824	transcriptional-repressor-CodY	SMU.253	putative-D-alanyl-D-alanine-carboxypeptidase;-penicillin-binding-protein	NP_720717.1	D	-266	-252	AATAATCTGAAAATT	9.1	1.3e-05	-11.225	4.875	tmRtytACAaatGTArayww
CodY	SMU_1824	transcriptional-repressor-CodY	SMU.255	putative-oligopeptide-ABC-transporter.-substrate-binding-protein-OppA	NP_720718.1	D	-36	-22	AATTTTCAGATTATT	11.9	8.5e-07	-13.973	6.069	tmRtytACAaatGTArayww
CodY	SMU_1824	transcriptional-repressor-CodY	SMU.255	putative-oligopeptide-ABC-transporter.-substrate-binding-protein-OppA	NP_720718.1	R	-36	-22	AATAATCTGAAAATT	9.1	1.3e-05	-11.225	4.875	tmRtytACAaatGTArayww
CodY	SMU_1824	transcriptional-repressor-CodY	SMU.260	hypothetical-protein	NP_720723.1	R	-546	-532	AATGGTCTGATATTA	5.1	0.00026	-8.259	3.587	tmRtytACAaatGTArayww
CodY	SMU_1824	transcriptional-repressor-CodY	SMU.260	hypothetical-protein	NP_720723.1	R	-74	-60	AATATTTTGTTTATT	4.5	0.00038	-7.879	3.422	tmRtytACAaatGTArayww
CodY	SMU_1824	transcriptional-repressor-CodY	SMU.267c	bifunctional-glutamate--cysteine-ligase/glutathione-synthetase	NP_720729.1	D	-97	-83	AAATTTCCGACTATT	7.4	5.2e-05	-9.863	4.283	tmRtytACAaatGTArayww
CodY	SMU_1824	transcriptional-repressor-CodY	SMU.267c	bifunctional-glutamate--cysteine-ligase/glutathione-synthetase	NP_720729.1	R	-97	-83	AATAGTCGGAAATTT	7.3	5.6e-05	-9.789	4.251	tmRtytACAaatGTArayww
CodY	SMU_1824	transcriptional-repressor-CodY	SMU.268	adenylosuccinate-synthetase	NP_720730.1	R	-115	-101	AAATTTCCGACTATT	7.4	5.2e-05	-9.863	4.283	tmRtytACAaatGTArayww
CodY	SMU_1824	transcriptional-repressor-CodY	SMU.268	adenylosuccinate-synthetase	NP_720730.1	D	-115	-101	AATAGTCGGAAATTT	7.3	5.6e-05	-9.789	4.251	tmRtytACAaatGTArayww
CodY	SMU_1824	transcriptional-repressor-CodY	SMU.270	ascorbate-specific-PTS-system-enzyme-IIC	NP_720731.1	R	-130	-116	AATTTTCTGCTTTTT	8	3.3e-05	-10.319	4.482	tmRtytACAaatGTArayww
CodY	SMU_1824	transcriptional-repressor-CodY	SMU.278	hypothetical-protein	NP_720739.1	D	-235	-221	ATATTTCAGAATAGT	5.1	0.00026	-8.259	3.587	tmRtytACAaatGTArayww
CodY	SMU_1824	transcriptional-repressor-CodY	SMU.278	hypothetical-protein	NP_720739.1	R	-235	-221	ACTATTCTGAAATAT	4.7	0.00033	-8.003	3.476	tmRtytACAaatGTArayww
CodY	SMU_1824	transcriptional-repressor-CodY	SMU.281	hypothetical-protein	NP_720741.1	R	-124	-110	GATTTTCTGATAATT	9	1.5e-05	-11.131	4.834	tmRtytACAaatGTArayww
CodY	SMU_1824	transcriptional-repressor-CodY	SMU.281	hypothetical-protein	NP_720741.1	D	-124	-110	AATTATCAGAAAATC	6	0.00014	-8.863	3.849	tmRtytACAaatGTArayww
CodY	SMU_1824	transcriptional-repressor-CodY	SMU.283	hypothetical-protein	NP_720742.1	D	-589	-575	AAAGTTCAAATTATT	4.6	0.00035	-7.944	3.45	tmRtytACAaatGTArayww
CodY	SMU_1824	transcriptional-repressor-CodY	SMU.286	putative-ABC-transporter.-ATP-binding-protein-ComA	NP_720745.1	D	-35	-21	ATTTTTCTGAATATA	8.3	2.6e-05	-10.568	4.59	tmRtytACAaatGTArayww
CodY	SMU_1824	transcriptional-repressor-CodY	SMU.286	putative-ABC-transporter.-ATP-binding-protein-ComA	NP_720745.1	D	-230	-216	AATGTTTAGAGAATT	6.2	0.00012	-8.992	3.905	tmRtytACAaatGTArayww
CodY	SMU_1824	transcriptional-repressor-CodY	SMU.286	putative-ABC-transporter.-ATP-binding-protein-ComA	NP_720745.1	R	-35	-21	TATATTCAGAAAAAT	5.7	0.00017	-8.654	3.758	tmRtytACAaatGTArayww
CodY	SMU_1824	transcriptional-repressor-CodY	SMU.286	putative-ABC-transporter.-ATP-binding-protein-ComA	NP_720745.1	R	-230	-216	AATTCTCTAAACATT	4.3	0.00043	-7.757	3.369	tmRtytACAaatGTArayww
CodY	SMU_1824	transcriptional-repressor-CodY	SMU.292	putative-transcriptional-regulator	NP_720750.1	D	-493	-479	ATTCTTCTCAAAATT	5.8	0.00016	-8.722	3.788	tmRtytACAaatGTArayww
CodY	SMU_1824	transcriptional-repressor-CodY	SMU.292	putative-transcriptional-regulator	NP_720750.1	R	-33	-19	TACTTTCTGACTTTT	5.2	0.00024	-8.326	3.616	tmRtytACAaatGTArayww
CodY	SMU_1824	transcriptional-repressor-CodY	SMU.302	hypothetical-protein	NP_720760.1	D	-93	-79	AATTTTTTAAGTATT	4.4	0.0004	-7.816	3.394	tmRtytACAaatGTArayww
CodY	SMU_1824	transcriptional-repressor-CodY	SMU.314	hypothetical-protein	NP_720771.1	R	-214	-200	AATGTTCTACAAATT	5.5	0.0002	-8.525	3.702	tmRtytACAaatGTArayww
CodY	SMU_1824	transcriptional-repressor-CodY	SMU.314	hypothetical-protein	NP_720771.1	D	-214	-200	AATTTGTAGAACATT	4.7	0.00033	-8.003	3.476	tmRtytACAaatGTArayww
CodY	SMU_1824	transcriptional-repressor-CodY	SMU.317	putative-tetrahydrodipicolinate-succinylase	NP_720772.1	R	-159	-145	AATCTTTTAAAAATT	6.9	7.6e-05	-9.487	4.12	tmRtytACAaatGTArayww
CodY	SMU_1824	transcriptional-repressor-CodY	SMU.317	putative-tetrahydrodipicolinate-succinylase	NP_720772.1	D	-159	-145	AATTTTTAAAAGATT	4.7	0.00033	-8.003	3.476	tmRtytACAaatGTArayww
CodY	SMU_1824	transcriptional-repressor-CodY	SMU.318	putative-hippurate-hydrolase	NP_720773.1	D	-339	-325	AAGTGTCTGAAACTT	5.4	0.00021	-8.456	3.672	tmRtytACAaatGTArayww
CodY	SMU_1824	transcriptional-repressor-CodY	SMU.318	putative-hippurate-hydrolase	NP_720773.1	R	-339	-325	AAGTTTCAGACACTT	5.4	0.00021	-8.456	3.672	tmRtytACAaatGTArayww
CodY	SMU_1824	transcriptional-repressor-CodY	SMU.323	NAD(P)H-dependent-glycerol-3-phosphate-dehydrogenase	NP_720777.1	R	-71	-57	ATTTGTCTGAAATTA	5.8	0.00016	-8.722	3.788	tmRtytACAaatGTArayww
CodY	SMU_1824	transcriptional-repressor-CodY	SMU.325	deoxyuridine-5'-triphosphate-nucleotidohydrolase	NP_720778.1	D	-264	-250	ATTTGTCTGAAATTA	5.8	0.00016	-8.722	3.788	tmRtytACAaatGTArayww
CodY	SMU_1824	transcriptional-repressor-CodY	SMU.330	glutamyl-tRNA-synthetase	NP_720783.1	R	-215	-201	AATTTTGTGATTTTT	7	7e-05	-9.564	4.154	tmRtytACAaatGTArayww
CodY	SMU_1824	transcriptional-repressor-CodY	SMU.351	ribosome-associated-GTPase	NP_720803.1	D	-535	-521	ATTTTTCTTATTATT	4.3	0.00043	-7.757	3.369	tmRtytACAaatGTArayww
CodY	SMU_1824	transcriptional-repressor-CodY	SMU.360	glyceraldehyde-3-phosphate-dehydrogenase	NP_720812.1	D	-138	-124	AATTTTCTTAAAATA	6.4	0.00011	-9.138	3.969	tmRtytACAaatGTArayww
CodY	SMU_1824	transcriptional-repressor-CodY	SMU.360	glyceraldehyde-3-phosphate-dehydrogenase	NP_720812.1	R	-138	-124	TATTTTAAGAAAATT	5.9	0.00015	-8.792	3.818	tmRtytACAaatGTArayww
CodY	SMU_1824	transcriptional-repressor-CodY	SMU.363	transcriptional-regulator;-glutamine-synthetase-repressor	NP_720815.1	D	-39	-25	AATTTTCAGAATATA	10.7	3.2e-06	-12.657	5.497	tmRtytACAaatGTArayww
CodY	SMU_1824	transcriptional-repressor-CodY	SMU.363	transcriptional-regulator;-glutamine-synthetase-repressor	NP_720815.1	R	-39	-25	TATATTCTGAAAATT	10.7	3.2e-06	-12.657	5.497	tmRtytACAaatGTArayww
CodY	SMU_1824	transcriptional-repressor-CodY	SMU.365	glutamate-synthase-(large-subunit)	NP_720817.1	D	-108	-94	AATTTTCAGAATTTT	12.9	2.8e-07	-15.091	6.554	tmRtytACAaatGTArayww
CodY	SMU_1824	transcriptional-repressor-CodY	SMU.365	glutamate-synthase-(large-subunit)	NP_720817.1	R	-108	-94	AAAATTCTGAAAATT	11.7	1.1e-06	-13.739	5.967	tmRtytACAaatGTArayww
CodY	SMU_1824	transcriptional-repressor-CodY	SMU.369c	hypothetical-protein	NP_720821.1	R	-87	-73	AAATTTATGAAATTT	6.6	9.4e-05	-9.275	4.028	tmRtytACAaatGTArayww
CodY	SMU_1824	transcriptional-repressor-CodY	SMU.369c	hypothetical-protein	NP_720821.1	D	-87	-73	AAATTTCATAAATTT	6.2	0.00012	-8.992	3.905	tmRtytACAaatGTArayww
CodY	SMU_1824	transcriptional-repressor-CodY	SMU.369c	hypothetical-protein	NP_720821.1	D	-345	-331	AATTCTCTGATAAAT	4.6	0.00035	-7.944	3.45	tmRtytACAaatGTArayww
CodY	SMU_1824	transcriptional-repressor-CodY	SMU.370	putative-ABC-transporter.-ATP-binding-protein	NP_720822.1	D	-389	-375	AAATTTATGAAATTT	6.6	9.4e-05	-9.275	4.028	tmRtytACAaatGTArayww
CodY	SMU_1824	transcriptional-repressor-CodY	SMU.370	putative-ABC-transporter.-ATP-binding-protein	NP_720822.1	R	-389	-375	AAATTTCATAAATTT	6.2	0.00012	-8.992	3.905	tmRtytACAaatGTArayww
CodY	SMU_1824	transcriptional-repressor-CodY	SMU.370	putative-ABC-transporter.-ATP-binding-protein	NP_720822.1	R	-131	-117	AATTCTCTGATAAAT	4.6	0.00035	-7.944	3.45	tmRtytACAaatGTArayww
CodY	SMU_1824	transcriptional-repressor-CodY	SMU.381c	hypothetical-protein	NP_720831.1	R	-33	-19	AATATGCTGATTATA	4.7	0.00033	-8.003	3.476	tmRtytACAaatGTArayww
CodY	SMU_1824	transcriptional-repressor-CodY	SMU.383c	putative-reductase	NP_720833.1	D	-114	-100	AAATTGTTGACAATT	4.6	0.00035	-7.944	3.45	tmRtytACAaatGTArayww
CodY	SMU_1824	transcriptional-repressor-CodY	SMU.384	hypothetical-protein	NP_720834.1	R	-74	-60	AAATTGTTGACAATT	4.6	0.00035	-7.944	3.45	tmRtytACAaatGTArayww
CodY	SMU_1824	transcriptional-repressor-CodY	SMU.401c	hypothetical-protein	NP_720849.1	R	-73	-59	AGTTTTTAGAATATA	4.5	0.00038	-7.879	3.422	tmRtytACAaatGTArayww
CodY	SMU_1824	transcriptional-repressor-CodY	SMU.409	hypothetical-protein	NP_720857.1	D	-51	-37	CATTTTTTGAAAATA	5.6	0.00019	-8.591	3.731	tmRtytACAaatGTArayww
CodY	SMU_1824	transcriptional-repressor-CodY	SMU.409	hypothetical-protein	NP_720857.1	D	-59	-45	AATTTTTTCATTTTT	4.9	0.00029	-8.133	3.532	tmRtytACAaatGTArayww
CodY	SMU_1824	transcriptional-repressor-CodY	SMU.428	hypothetical-protein	NP_720875.1	D	-84	-70	AATATACAGAATTAT	4.5	0.00038	-7.879	3.422	tmRtytACAaatGTArayww
CodY	SMU_1824	transcriptional-repressor-CodY	SMU.429c	hypothetical-protein	NP_720876.1	R	-153	-139	AATTTTTTGAGTATT	8	3.3e-05	-10.319	4.482	tmRtytACAaatGTArayww
CodY	SMU_1824	transcriptional-repressor-CodY	SMU.429c	hypothetical-protein	NP_720876.1	R	-336	-322	TATGGTCAGAATATT	6.8	8.1e-05	-9.421	4.091	tmRtytACAaatGTArayww
CodY	SMU_1824	transcriptional-repressor-CodY	SMU.429c	hypothetical-protein	NP_720876.1	D	-153	-139	AATACTCAAAAAATT	6	0.00014	-8.863	3.849	tmRtytACAaatGTArayww
CodY	SMU_1824	transcriptional-repressor-CodY	SMU.429c	hypothetical-protein	NP_720876.1	D	-336	-322	AATATTCTGACCATA	5.8	0.00016	-8.722	3.788	tmRtytACAaatGTArayww
CodY	SMU_1824	transcriptional-repressor-CodY	SMU.431	putative-ABC-transporter.-ATP-binding-protein	NP_720877.1	D	-213	-199	AATTTTTTGAGTATT	8	3.3e-05	-10.319	4.482	tmRtytACAaatGTArayww
CodY	SMU_1824	transcriptional-repressor-CodY	SMU.431	putative-ABC-transporter.-ATP-binding-protein	NP_720877.1	D	-30	-16	TATGGTCAGAATATT	6.8	8.1e-05	-9.421	4.091	tmRtytACAaatGTArayww
CodY	SMU_1824	transcriptional-repressor-CodY	SMU.431	putative-ABC-transporter.-ATP-binding-protein	NP_720877.1	R	-213	-199	AATACTCAAAAAATT	6	0.00014	-8.863	3.849	tmRtytACAaatGTArayww
CodY	SMU_1824	transcriptional-repressor-CodY	SMU.431	putative-ABC-transporter.-ATP-binding-protein	NP_720877.1	R	-30	-16	AATATTCTGACCATA	5.8	0.00016	-8.722	3.788	tmRtytACAaatGTArayww
CodY	SMU_1824	transcriptional-repressor-CodY	SMU.438c	putative-(R)-2-hydroxyglutaryl-CoA-dehydratase-activator-related-protein	NP_720883.1	R	-38	-24	AAATTGTAGAATTTT	4.8	0.00031	-8.07	3.505	tmRtytACAaatGTArayww
CodY	SMU_1824	transcriptional-repressor-CodY	SMU.439	putative-transcriptional-regulator	NP_720884.1	D	-257	-243	AAATTGTAGAATTTT	4.8	0.00031	-8.07	3.505	tmRtytACAaatGTArayww
CodY	SMU_1824	transcriptional-repressor-CodY	SMU.463	putative-thioredoxin-reductase-(NADPH)	NP_720906.1	R	-55	-41	AATTTTATAAAATTT	4.8	0.00031	-8.07	3.505	tmRtytACAaatGTArayww
CodY	SMU_1824	transcriptional-repressor-CodY	SMU.463	putative-thioredoxin-reductase-(NADPH)	NP_720906.1	D	-55	-41	AAATTTTATAAAATT	4.6	0.00035	-7.944	3.45	tmRtytACAaatGTArayww
CodY	SMU_1824	transcriptional-repressor-CodY	SMU.501	hypothetical-protein	NP_720940.1	D	-32	-18	AATATTTTTAATATT	5.5	0.0002	-8.525	3.702	tmRtytACAaatGTArayww
CodY	SMU_1824	transcriptional-repressor-CodY	SMU.503c	hypothetical-protein	NP_720942.1	R	-51	-37	AATATTACGAATATT	4.8	0.00031	-8.07	3.505	tmRtytACAaatGTArayww
CodY	SMU_1824	transcriptional-repressor-CodY	SMU.503c	hypothetical-protein	NP_720942.1	D	-51	-37	AATATTCGTAATATT	4.7	0.00033	-8.003	3.476	tmRtytACAaatGTArayww
CodY	SMU_1824	transcriptional-repressor-CodY	SMU.503c	hypothetical-protein	NP_720942.1	D	-250	-236	AATTCTGTGACTATT	4.2	0.00046	-7.694	3.341	tmRtytACAaatGTArayww
CodY	SMU_1824	transcriptional-repressor-CodY	SMU.504	putative-site-specific-DNA-methyltransferase	NP_720943.1	D	-232	-218	AATATTACGAATATT	4.8	0.00031	-8.07	3.505	tmRtytACAaatGTArayww
CodY	SMU_1824	transcriptional-repressor-CodY	SMU.504	putative-site-specific-DNA-methyltransferase	NP_720943.1	R	-232	-218	AATATTCGTAATATT	4.7	0.00033	-8.003	3.476	tmRtytACAaatGTArayww
CodY	SMU_1824	transcriptional-repressor-CodY	SMU.504	putative-site-specific-DNA-methyltransferase	NP_720943.1	R	-33	-19	AATTCTGTGACTATT	4.2	0.00046	-7.694	3.341	tmRtytACAaatGTArayww
CodY	SMU_1824	transcriptional-repressor-CodY	SMU.507	DeoR-family-transcriptional-regulator	NP_720946.1	D	-144	-130	AAATTTTTGATTATA	5.1	0.00026	-8.259	3.587	tmRtytACAaatGTArayww
CodY	SMU_1824	transcriptional-repressor-CodY	SMU.507	DeoR-family-transcriptional-regulator	NP_720946.1	D	-495	-481	AAAATTTTGATCATT	4.5	0.00038	-7.879	3.422	tmRtytACAaatGTArayww
CodY	SMU_1824	transcriptional-repressor-CodY	SMU.510c	hypothetical-protein	NP_720949.1	D	-78	-64	AATTTTCGGGATATT	7	7e-05	-9.564	4.154	tmRtytACAaatGTArayww
CodY	SMU_1824	transcriptional-repressor-CodY	SMU.510c	hypothetical-protein	NP_720949.1	R	-78	-64	AATATCCCGAAAATT	6.9	7.6e-05	-9.487	4.12	tmRtytACAaatGTArayww
CodY	SMU_1824	transcriptional-repressor-CodY	SMU.551	cell-division-protein-FtsA	NP_720987.1	R	-71	-57	ATTATTCAGAAAATA	7.4	5.2e-05	-9.863	4.283	tmRtytACAaatGTArayww
CodY	SMU_1824	transcriptional-repressor-CodY	SMU.551	cell-division-protein-FtsA	NP_720987.1	D	-71	-57	TATTTTCTGAATAAT	6.7	8.7e-05	-9.35	4.06	tmRtytACAaatGTArayww
CodY	SMU_1824	transcriptional-repressor-CodY	SMU.558	isoleucyl-tRNA-synthetase	NP_720994.1	D	-279	-265	ATTTTTTAGAACTTT	4.9	0.00029	-8.133	3.532	tmRtytACAaatGTArayww
CodY	SMU_1824	transcriptional-repressor-CodY	SMU.569	putative-ferrous-ion-transport-protein-A	NP_721004.1	R	-76	-62	AATTTTCTCTATTTT	4.6	0.00035	-7.944	3.45	tmRtytACAaatGTArayww
CodY	SMU_1824	transcriptional-repressor-CodY	SMU.592c	putative-transcriptional-regulator	NP_721025.1	R	-153	-139	AGTTTTTTGCATATT	4.3	0.00043	-7.757	3.369	tmRtytACAaatGTArayww
CodY	SMU_1824	transcriptional-repressor-CodY	SMU.593	putative-ferric-uptake-regulator-protein-FurR	NP_721026.1	D	-124	-110	AGTTTTTTGCATATT	4.3	0.00043	-7.757	3.369	tmRtytACAaatGTArayww
CodY	SMU_1824	transcriptional-repressor-CodY	SMU.595	dihydroorotate-dehydrogenase-1A	NP_721028.1	D	-145	-131	AATCTACTAAATTTT	5.2	0.00024	-8.326	3.616	tmRtytACAaatGTArayww
CodY	SMU_1824	transcriptional-repressor-CodY	SMU.595	dihydroorotate-dehydrogenase-1A	NP_721028.1	R	-136	-122	TCTTTTTAGAAAATT	5.2	0.00024	-8.326	3.616	tmRtytACAaatGTArayww
CodY	SMU_1824	transcriptional-repressor-CodY	SMU.595	dihydroorotate-dehydrogenase-1A	NP_721028.1	D	-136	-122	AATTTTCTAAAAAGA	4.2	0.00046	-7.694	3.341	tmRtytACAaatGTArayww
CodY	SMU_1824	transcriptional-repressor-CodY	SMU.596	phosphoglyceromutase	NP_721029.1	D	-96	-82	TCTTTTTAGAAAATT	5.2	0.00024	-8.326	3.616	tmRtytACAaatGTArayww
CodY	SMU_1824	transcriptional-repressor-CodY	SMU.596	phosphoglyceromutase	NP_721029.1	R	-87	-73	AATCTACTAAATTTT	5.2	0.00024	-8.326	3.616	tmRtytACAaatGTArayww
CodY	SMU_1824	transcriptional-repressor-CodY	SMU.596	phosphoglyceromutase	NP_721029.1	R	-96	-82	AATTTTCTAAAAAGA	4.2	0.00046	-7.694	3.341	tmRtytACAaatGTArayww
CodY	SMU_1824	transcriptional-repressor-CodY	SMU.599	D-alanyl-alanine-synthetase-A	NP_721032.1	D	-68	-54	TATTTTTTGAAAATG	5.4	0.00021	-8.456	3.672	tmRtytACAaatGTArayww
CodY	SMU_1824	transcriptional-repressor-CodY	SMU.600c	hypothetical-protein	NP_721033.1	R	-211	-197	AAAGTTTTGAAAATT	8.4	2.3e-05	-10.66	4.629	tmRtytACAaatGTArayww
CodY	SMU_1824	transcriptional-repressor-CodY	SMU.600c	hypothetical-protein	NP_721033.1	R	-244	-230	AATATATTGAAAATT	8.2	2.8e-05	-10.492	4.557	tmRtytACAaatGTArayww
CodY	SMU_1824	transcriptional-repressor-CodY	SMU.600c	hypothetical-protein	NP_721033.1	D	-220	-206	TATTTCCTGAATTTT	6.9	7.6e-05	-9.487	4.12	tmRtytACAaatGTArayww
CodY	SMU_1824	transcriptional-repressor-CodY	SMU.600c	hypothetical-protein	NP_721033.1	D	-211	-197	AATTTTCAAAACTTT	6.6	9.4e-05	-9.275	4.028	tmRtytACAaatGTArayww
CodY	SMU_1824	transcriptional-repressor-CodY	SMU.600c	hypothetical-protein	NP_721033.1	D	-253	-239	TAATTTTTGAATTTT	6.2	0.00012	-8.992	3.905	tmRtytACAaatGTArayww
CodY	SMU_1824	transcriptional-repressor-CodY	SMU.600c	hypothetical-protein	NP_721033.1	D	-244	-230	AATTTTCAATATATT	5.5	0.0002	-8.525	3.702	tmRtytACAaatGTArayww
CodY	SMU_1824	transcriptional-repressor-CodY	SMU.600c	hypothetical-protein	NP_721033.1	R	-220	-206	AAAATTCAGGAAATA	4.6	0.00035	-7.944	3.45	tmRtytACAaatGTArayww
CodY	SMU_1824	transcriptional-repressor-CodY	SMU.602	putative-sodium-dependent-transporter	NP_721034.1	D	-156	-142	AAAGTTTTGAAAATT	8.4	2.3e-05	-10.66	4.629	tmRtytACAaatGTArayww
CodY	SMU_1824	transcriptional-repressor-CodY	SMU.602	putative-sodium-dependent-transporter	NP_721034.1	D	-123	-109	AATATATTGAAAATT	8.2	2.8e-05	-10.492	4.557	tmRtytACAaatGTArayww
CodY	SMU_1824	transcriptional-repressor-CodY	SMU.602	putative-sodium-dependent-transporter	NP_721034.1	R	-147	-133	TATTTCCTGAATTTT	6.9	7.6e-05	-9.487	4.12	tmRtytACAaatGTArayww
CodY	SMU_1824	transcriptional-repressor-CodY	SMU.602	putative-sodium-dependent-transporter	NP_721034.1	R	-156	-142	AATTTTCAAAACTTT	6.6	9.4e-05	-9.275	4.028	tmRtytACAaatGTArayww
CodY	SMU_1824	transcriptional-repressor-CodY	SMU.602	putative-sodium-dependent-transporter	NP_721034.1	R	-114	-100	TAATTTTTGAATTTT	6.2	0.00012	-8.992	3.905	tmRtytACAaatGTArayww
CodY	SMU_1824	transcriptional-repressor-CodY	SMU.602	putative-sodium-dependent-transporter	NP_721034.1	R	-123	-109	AATTTTCAATATATT	5.5	0.0002	-8.525	3.702	tmRtytACAaatGTArayww
CodY	SMU_1824	transcriptional-repressor-CodY	SMU.602	putative-sodium-dependent-transporter	NP_721034.1	D	-147	-133	AAAATTCAGGAAATA	4.6	0.00035	-7.944	3.45	tmRtytACAaatGTArayww
CodY	SMU_1824	transcriptional-repressor-CodY	SMU.604	hypothetical-protein	NP_721036.1	R	-55	-41	ATTTTTCAAAATTTT	6.4	0.00011	-9.138	3.969	tmRtytACAaatGTArayww
CodY	SMU_1824	transcriptional-repressor-CodY	SMU.604	hypothetical-protein	NP_721036.1	R	-86	-72	ATAGTTCTGAACATT	4.9	0.00029	-8.133	3.532	tmRtytACAaatGTArayww
CodY	SMU_1824	transcriptional-repressor-CodY	SMU.604	hypothetical-protein	NP_721036.1	D	-55	-41	AAAATTTTGAAAAAT	4.7	0.00033	-8.003	3.476	tmRtytACAaatGTArayww
CodY	SMU_1824	transcriptional-repressor-CodY	SMU.609	putative-40K-cell-wall-protein-precursor	NP_721041.1	D	-182	-168	ATTTTTCAAAAAATA	4.7	0.00033	-8.003	3.476	tmRtytACAaatGTArayww
CodY	SMU_1824	transcriptional-repressor-CodY	SMU.609	putative-40K-cell-wall-protein-precursor	NP_721041.1	R	-182	-168	TATTTTTTGAAAAAT	4.6	0.00035	-7.944	3.45	tmRtytACAaatGTArayww
CodY	SMU_1824	transcriptional-repressor-CodY	SMU.610	cell-surface-antigen-SpaP	NP_721042.1	D	-216	-202	AAAATCCTGACTTTT	5.2	0.00024	-8.326	3.616	tmRtytACAaatGTArayww
CodY	SMU_1824	transcriptional-repressor-CodY	SMU.610	cell-surface-antigen-SpaP	NP_721042.1	R	-216	-202	AAAAGTCAGGATTTT	4.1	0.00048	-7.635	3.316	tmRtytACAaatGTArayww
CodY	SMU_1824	transcriptional-repressor-CodY	SMU.613	hypothetical-protein	NP_721044.1	D	-174	-160	AATTTTCTGATTTTT	11.6	1.2e-06	-13.603	5.908	tmRtytACAaatGTArayww
CodY	SMU_1824	transcriptional-repressor-CodY	SMU.613	hypothetical-protein	NP_721044.1	R	-185	-171	AATTTTCTGAATACT	10.5	3.7e-06	-12.494	5.426	tmRtytACAaatGTArayww
CodY	SMU_1824	transcriptional-repressor-CodY	SMU.613	hypothetical-protein	NP_721044.1	D	-185	-171	AGTATTCAGAAAATT	9.4	1e-05	-11.476	4.984	tmRtytACAaatGTArayww
CodY	SMU_1824	transcriptional-repressor-CodY	SMU.613	hypothetical-protein	NP_721044.1	D	-454	-440	AATTTTTTGAAAAGT	8.2	2.8e-05	-10.492	4.557	tmRtytACAaatGTArayww
CodY	SMU_1824	transcriptional-repressor-CodY	SMU.613	hypothetical-protein	NP_721044.1	R	-454	-440	ACTTTTCAAAAAATT	6.9	7.6e-05	-9.487	4.12	tmRtytACAaatGTArayww
CodY	SMU_1824	transcriptional-repressor-CodY	SMU.613	hypothetical-protein	NP_721044.1	R	-174	-160	AAAAATCAGAAAATT	6.8	8.1e-05	-9.421	4.091	tmRtytACAaatGTArayww
CodY	SMU_1824	transcriptional-repressor-CodY	SMU.613	hypothetical-protein	NP_721044.1	R	-361	-347	AAATTTCTGAAATCA	5.4	0.00021	-8.456	3.672	tmRtytACAaatGTArayww
CodY	SMU_1824	transcriptional-repressor-CodY	SMU.613	hypothetical-protein	NP_721044.1	D	-361	-347	TGATTTCAGAAATTT	4.8	0.00031	-8.07	3.505	tmRtytACAaatGTArayww
CodY	SMU_1824	transcriptional-repressor-CodY	SMU.613	hypothetical-protein	NP_721044.1	D	-244	-230	ATAATTCTGAATTTA	4.8	0.00031	-8.07	3.505	tmRtytACAaatGTArayww
CodY	SMU_1824	transcriptional-repressor-CodY	SMU.613	hypothetical-protein	NP_721044.1	R	-17	-3	AATCCTCTTAAAATT	4.2	0.00046	-7.694	3.341	tmRtytACAaatGTArayww
CodY	SMU_1824	transcriptional-repressor-CodY	SMU.616	hypothetical-protein	NP_721046.1	D	-392	-378	AATTTTTTGAAAAGT	8.2	2.8e-05	-10.492	4.557	tmRtytACAaatGTArayww
CodY	SMU_1824	transcriptional-repressor-CodY	SMU.616	hypothetical-protein	NP_721046.1	R	-392	-378	ACTTTTCAAAAAATT	6.9	7.6e-05	-9.487	4.12	tmRtytACAaatGTArayww
CodY	SMU_1824	transcriptional-repressor-CodY	SMU.616	hypothetical-protein	NP_721046.1	D	-200	-186	AGATTTCTGATTTTT	6	0.00014	-8.863	3.849	tmRtytACAaatGTArayww
CodY	SMU_1824	transcriptional-repressor-CodY	SMU.616	hypothetical-protein	NP_721046.1	R	-516	-502	TCTTTACAGAAAATT	4.8	0.00031	-8.07	3.505	tmRtytACAaatGTArayww
CodY	SMU_1824	transcriptional-repressor-CodY	SMU.616	hypothetical-protein	NP_721046.1	R	-211	-197	ATCTTTCTGAATACT	4.2	0.00046	-7.694	3.341	tmRtytACAaatGTArayww
CodY	SMU_1824	transcriptional-repressor-CodY	SMU.620	hypothetical-protein	NP_721048.1	R	-376	-362	TCTTTTCGGAATATT	4.4	0.0004	-7.816	3.394	tmRtytACAaatGTArayww
CodY	SMU_1824	transcriptional-repressor-CodY	SMU.623c	putative-deacetylase	NP_721051.1	R	-93	-79	AAAATTTTAAATTTT	4.5	0.00038	-7.879	3.422	tmRtytACAaatGTArayww
CodY	SMU_1824	transcriptional-repressor-CodY	SMU.623c	putative-deacetylase	NP_721051.1	D	-102	-88	ATTATACTAAAAATT	4.2	0.00046	-7.694	3.341	tmRtytACAaatGTArayww
CodY	SMU_1824	transcriptional-repressor-CodY	SMU.624	putative-1-acylglycerol-3-phosphate-O-acyltransferase	NP_721052.1	D	-60	-46	AAAATTTTAAATTTT	4.5	0.00038	-7.879	3.422	tmRtytACAaatGTArayww
CodY	SMU_1824	transcriptional-repressor-CodY	SMU.624	putative-1-acylglycerol-3-phosphate-O-acyltransferase	NP_721052.1	R	-51	-37	ATTATACTAAAAATT	4.2	0.00046	-7.694	3.341	tmRtytACAaatGTArayww
CodY	SMU_1824	transcriptional-repressor-CodY	SMU.630	hypothetical-protein	NP_721058.1	R	-415	-401	AATCTTCTCAAATTT	7.9	3.5e-05	-10.253	4.453	tmRtytACAaatGTArayww
CodY	SMU_1824	transcriptional-repressor-CodY	SMU.630	hypothetical-protein	NP_721058.1	D	-415	-401	AAATTTGAGAAGATT	4.3	0.00043	-7.757	3.369	tmRtytACAaatGTArayww
CodY	SMU_1824	transcriptional-repressor-CodY	SMU.630	hypothetical-protein	NP_721058.1	D	-360	-346	AAATTTCTGCGTTTT	4.3	0.00043	-7.757	3.369	tmRtytACAaatGTArayww
CodY	SMU_1824	transcriptional-repressor-CodY	SMU.637c	hypothetical-protein	NP_721065.1	D	-294	-280	AAATTTTTGCATATT	6.2	0.00012	-8.992	3.905	tmRtytACAaatGTArayww
CodY	SMU_1824	transcriptional-repressor-CodY	SMU.637c	hypothetical-protein	NP_721065.1	R	-294	-280	AATATGCAAAAATTT	5	0.00028	-8.196	3.56	tmRtytACAaatGTArayww
CodY	SMU_1824	transcriptional-repressor-CodY	SMU.638	putative-16S-pseudouridylate-synthase	NP_721066.1	R	-39	-25	AAATTTTTGCATATT	6.2	0.00012	-8.992	3.905	tmRtytACAaatGTArayww
CodY	SMU_1824	transcriptional-repressor-CodY	SMU.638	putative-16S-pseudouridylate-synthase	NP_721066.1	D	-39	-25	AATATGCAAAAATTT	5	0.00028	-8.196	3.56	tmRtytACAaatGTArayww
CodY	SMU_1824	transcriptional-repressor-CodY	SMU.673	hypothetical-protein	NP_721101.1	D	-34	-20	AAATTTTTGACATCT	4.1	0.00048	-7.635	3.316	tmRtytACAaatGTArayww
CodY	SMU_1824	transcriptional-repressor-CodY	SMU.674	phosphocarrier-protein-HPr	NP_721102.1	R	-121	-107	CTTTTTCTGAAAATA	5.2	0.00024	-8.326	3.616	tmRtytACAaatGTArayww
CodY	SMU_1824	transcriptional-repressor-CodY	SMU.676	NADP-dependent-glyceraldehyde-3-phosphate-dehydrogenase	NP_721104.1	D	-89	-75	AATTTTCTGAATTTT	13.3	2e-07	-15.449	6.71	tmRtytACAaatGTArayww
CodY	SMU_1824	transcriptional-repressor-CodY	SMU.676	NADP-dependent-glyceraldehyde-3-phosphate-dehydrogenase	NP_721104.1	R	-89	-75	AAAATTCAGAAAATT	11.3	1.6e-06	-13.354	5.799	tmRtytACAaatGTArayww
CodY	SMU_1824	transcriptional-repressor-CodY	SMU.699	50S-ribosomal-protein-L20	NP_721125.1	R	-21	-7	AATCCTCCGATAATT	4.5	0.00038	-7.879	3.422	tmRtytACAaatGTArayww
CodY	SMU_1824	transcriptional-repressor-CodY	SMU.713	putative-cell-division-protein-FtsW	NP_721136.1	D	-181	-167	AATTTTCAGATTTTT	11.1	2.1e-06	-13.088	5.684	tmRtytACAaatGTArayww
CodY	SMU_1824	transcriptional-repressor-CodY	SMU.713	putative-cell-division-protein-FtsW	NP_721136.1	R	-181	-167	AAAAATCTGAAAATT	7.2	6e-05	-9.721	4.222	tmRtytACAaatGTArayww
CodY	SMU_1824	transcriptional-repressor-CodY	SMU.713	putative-cell-division-protein-FtsW	NP_721136.1	D	-191	-177	GATTTTCTTAAATTT	4.8	0.00031	-8.07	3.505	tmRtytACAaatGTArayww
CodY	SMU_1824	transcriptional-repressor-CodY	SMU.718c	hypothetical-protein	NP_721141.1	D	-137	-123	AATTTTCTGATAACA	6.3	0.00012	-9.068	3.938	tmRtytACAaatGTArayww
CodY	SMU_1824	transcriptional-repressor-CodY	SMU.718c	hypothetical-protein	NP_721141.1	R	-197	-183	ATTTTTCTCATATTT	4.9	0.00029	-8.133	3.532	tmRtytACAaatGTArayww
CodY	SMU_1824	transcriptional-repressor-CodY	SMU.730	hypothetical-protein	NP_721151.1	D	-139	-125	AAATTTTTGAAATTG	5.6	0.00019	-8.591	3.731	tmRtytACAaatGTArayww
CodY	SMU_1824	transcriptional-repressor-CodY	SMU.730	hypothetical-protein	NP_721151.1	R	-139	-125	CAATTTCAAAAATTT	4.3	0.00043	-7.757	3.369	tmRtytACAaatGTArayww
CodY	SMU_1824	transcriptional-repressor-CodY	SMU.739c	hypothetical-protein	NP_721158.1	D	-130	-116	AATTTTCACATAACT	4.4	0.0004	-7.816	3.394	tmRtytACAaatGTArayww
CodY	SMU_1824	transcriptional-repressor-CodY	SMU.741	hypothetical-protein	NP_721159.1	R	-194	-180	AATTTTCACATAACT	4.4	0.0004	-7.816	3.394	tmRtytACAaatGTArayww
CodY	SMU_1824	transcriptional-repressor-CodY	SMU.750c	hypothetical-protein	NP_721167.1	R	-170	-156	AAATTTCTCACTTTT	5.4	0.00021	-8.456	3.672	tmRtytACAaatGTArayww
CodY	SMU_1824	transcriptional-repressor-CodY	SMU.751	transcriptional-accessory-protein	NP_721168.1	D	-217	-203	AAATTTCTCACTTTT	5.4	0.00021	-8.456	3.672	tmRtytACAaatGTArayww
CodY	SMU_1824	transcriptional-repressor-CodY	SMU.758c	hypothetical-protein	NP_721175.1	R	-146	-132	TATTCTTAGAAAATT	5.2	0.00024	-8.326	3.616	tmRtytACAaatGTArayww
CodY	SMU_1824	transcriptional-repressor-CodY	SMU.758c	hypothetical-protein	NP_721175.1	D	-146	-132	AATTTTCTAAGAATA	4.4	0.0004	-7.816	3.394	tmRtytACAaatGTArayww
CodY	SMU_1824	transcriptional-repressor-CodY	SMU.759	putative-protease	NP_721176.1	D	-108	-94	TATTCTTAGAAAATT	5.2	0.00024	-8.326	3.616	tmRtytACAaatGTArayww
CodY	SMU_1824	transcriptional-repressor-CodY	SMU.759	putative-protease	NP_721176.1	R	-108	-94	AATTTTCTAAGAATA	4.4	0.0004	-7.816	3.394	tmRtytACAaatGTArayww
CodY	SMU_1824	transcriptional-repressor-CodY	SMU.761	protease;-related-to-collagenase	NP_721177.1	D	-140	-126	AAAGTTCTGCCTTTT	4.3	0.00043	-7.757	3.369	tmRtytACAaatGTArayww
CodY	SMU_1824	transcriptional-repressor-CodY	SMU.768c	hypothetical-protein	NP_721182.1	D	-102	-88	AAATTTTAGAATTTA	5.7	0.00017	-8.654	3.758	tmRtytACAaatGTArayww
CodY	SMU_1824	transcriptional-repressor-CodY	SMU.768c	hypothetical-protein	NP_721182.1	R	-102	-88	TAAATTCTAAAATTT	4.5	0.00038	-7.879	3.422	tmRtytACAaatGTArayww
CodY	SMU_1824	transcriptional-repressor-CodY	SMU.769	hypothetical-protein	NP_721183.1	R	-46	-32	AAATTTTAGAATTTA	5.7	0.00017	-8.654	3.758	tmRtytACAaatGTArayww
CodY	SMU_1824	transcriptional-repressor-CodY	SMU.769	hypothetical-protein	NP_721183.1	D	-46	-32	TAAATTCTAAAATTT	4.5	0.00038	-7.879	3.422	tmRtytACAaatGTArayww
CodY	SMU_1824	transcriptional-repressor-CodY	SMU.770c	manganese-transporter/possible-HitA-ferric-iron-binding-periplasmic-protein	NP_721184.1	R	-229	-215	AATTTACAGTTAATT	4.9	0.00029	-8.133	3.532	tmRtytACAaatGTArayww
CodY	SMU_1824	transcriptional-repressor-CodY	SMU.771c	hypothetical-protein	NP_721185.1	D	-277	-263	AATTTATTAAAAATT	5.5	0.0002	-8.525	3.702	tmRtytACAaatGTArayww
CodY	SMU_1824	transcriptional-repressor-CodY	SMU.771c	hypothetical-protein	NP_721185.1	D	-217	-203	TAAGTTCTGCAAATT	4.4	0.0004	-7.816	3.394	tmRtytACAaatGTArayww
CodY	SMU_1824	transcriptional-repressor-CodY	SMU.772	putative-glucan-binding-protein-D;-BglB-like-protein	NP_721186.1	R	-179	-165	AATTTATTAAAAATT	5.5	0.0002	-8.525	3.702	tmRtytACAaatGTArayww
CodY	SMU_1824	transcriptional-repressor-CodY	SMU.772	putative-glucan-binding-protein-D;-BglB-like-protein	NP_721186.1	R	-239	-225	TAAGTTCTGCAAATT	4.4	0.0004	-7.816	3.394	tmRtytACAaatGTArayww
CodY	SMU_1824	transcriptional-repressor-CodY	SMU.773c	lysyl-tRNA-synthetase	NP_721187.1	R	-353	-339	AAAACTTTGAAAATT	5.7	0.00017	-8.654	3.758	tmRtytACAaatGTArayww
CodY	SMU_1824	transcriptional-repressor-CodY	SMU.773c	lysyl-tRNA-synthetase	NP_721187.1	D	-353	-339	AATTTTCAAAGTTTT	5.6	0.00019	-8.591	3.731	tmRtytACAaatGTArayww
CodY	SMU_1824	transcriptional-repressor-CodY	SMU.773c	lysyl-tRNA-synthetase	NP_721187.1	D	-364	-350	ATTTTTTAGAGAATT	5.1	0.00026	-8.259	3.587	tmRtytACAaatGTArayww
CodY	SMU_1824	transcriptional-repressor-CodY	SMU.774	hypothetical-protein	NP_721188.1	D	-66	-52	AAAACTTTGAAAATT	5.7	0.00017	-8.654	3.758	tmRtytACAaatGTArayww
CodY	SMU_1824	transcriptional-repressor-CodY	SMU.774	hypothetical-protein	NP_721188.1	R	-66	-52	AATTTTCAAAGTTTT	5.6	0.00019	-8.591	3.731	tmRtytACAaatGTArayww
CodY	SMU_1824	transcriptional-repressor-CodY	SMU.774	hypothetical-protein	NP_721188.1	R	-55	-41	ATTTTTTAGAGAATT	5.1	0.00026	-8.259	3.587	tmRtytACAaatGTArayww
CodY	SMU_1824	transcriptional-repressor-CodY	SMU.775c	integral-membrane-protein	NP_721189.1	R	-115	-101	AATTTTCTGAATTTT	13.3	2e-07	-15.449	6.71	tmRtytACAaatGTArayww
CodY	SMU_1824	transcriptional-repressor-CodY	SMU.775c	integral-membrane-protein	NP_721189.1	D	-115	-101	AAAATTCAGAAAATT	11.3	1.6e-06	-13.354	5.799	tmRtytACAaatGTArayww
CodY	SMU_1824	transcriptional-repressor-CodY	SMU.776	hypothetical-protein	NP_721190.1	D	-32	-18	AATTTTCTGAATTTT	13.3	2e-07	-15.449	6.71	tmRtytACAaatGTArayww
CodY	SMU_1824	transcriptional-repressor-CodY	SMU.776	hypothetical-protein	NP_721190.1	R	-32	-18	AAAATTCAGAAAATT	11.3	1.6e-06	-13.354	5.799	tmRtytACAaatGTArayww
CodY	SMU_1824	transcriptional-repressor-CodY	SMU.784	3-phosphoshikimate-1-carboxyvinyltransferase	NP_721197.1	D	-61	-47	AATTTTCTAAAATTT	10.1	5.5e-06	-12.119	5.263	tmRtytACAaatGTArayww
CodY	SMU_1824	transcriptional-repressor-CodY	SMU.784	3-phosphoshikimate-1-carboxyvinyltransferase	NP_721197.1	R	-61	-47	AAATTTTAGAAAATT	9.7	8e-06	-11.737	5.097	tmRtytACAaatGTArayww
CodY	SMU_1824	transcriptional-repressor-CodY	SMU.803c	ABC-transporter,-ATP-binding-protein	NP_721215.1	R	-102	-88	TACCTTTTGAAAATT	4.2	0.00046	-7.694	3.341	tmRtytACAaatGTArayww
CodY	SMU_1824	transcriptional-repressor-CodY	SMU.804	hypothetical-protein	NP_721216.1	D	-237	-223	TACCTTTTGAAAATT	4.2	0.00046	-7.694	3.341	tmRtytACAaatGTArayww
CodY	SMU_1824	transcriptional-repressor-CodY	SMU.811	hypothetical-protein	NP_721221.1	D	-51	-37	AGTCTACTGAATATT	5.9	0.00015	-8.792	3.818	tmRtytACAaatGTArayww
CodY	SMU_1824	transcriptional-repressor-CodY	SMU.819	putative-large-conductance-mechanosensitive-channel	NP_721229.1	R	-87	-73	ACTTTTTTCAAAATT	4.3	0.00043	-7.757	3.369	tmRtytACAaatGTArayww
CodY	SMU_1824	transcriptional-repressor-CodY	SMU.820	hypothetical-protein	NP_721230.1	D	-87	-73	ACTTTTTTCAAAATT	4.3	0.00043	-7.757	3.369	tmRtytACAaatGTArayww
CodY	SMU_1824	transcriptional-repressor-CodY	SMU.835	hypothetical-protein	NP_721245.1	D	-46	-32	AATTTTTAGAATTTT	10.4	4.2e-06	-12.374	5.374	tmRtytACAaatGTArayww
CodY	SMU_1824	transcriptional-repressor-CodY	SMU.835	hypothetical-protein	NP_721245.1	R	-46	-32	AAAATTCTAAAAATT	8.1	3e-05	-10.416	4.524	tmRtytACAaatGTArayww
CodY	SMU_1824	transcriptional-repressor-CodY	SMU.835	hypothetical-protein	NP_721245.1	D	-91	-77	AATGTTCAAATTTTT	5.7	0.00017	-8.654	3.758	tmRtytACAaatGTArayww
CodY	SMU_1824	transcriptional-repressor-CodY	SMU.850	hypothetical-protein	NP_721260.1	R	-288	-274	AAACTTTAAAAAATT	4.6	0.00035	-7.944	3.45	tmRtytACAaatGTArayww
CodY	SMU_1824	transcriptional-repressor-CodY	SMU.850	hypothetical-protein	NP_721260.1	D	-288	-274	AATTTTTTAAAGTTT	4.4	0.0004	-7.816	3.394	tmRtytACAaatGTArayww
CodY	SMU_1824	transcriptional-repressor-CodY	SMU.855	hypothetical-protein	NP_721265.1	R	-155	-141	AATCTGCTGATCATT	4.3	0.00043	-7.757	3.369	tmRtytACAaatGTArayww
CodY	SMU_1824	transcriptional-repressor-CodY	SMU.889	putative-penicillin-binding-protein.-class-C;-fmt-like-protein	NP_721297.1	R	-151	-137	AGTTTTTAGAAATTA	4.2	0.00046	-7.694	3.341	tmRtytACAaatGTArayww
CodY	SMU_1824	transcriptional-repressor-CodY	SMU.891	type-I-restriction-modification-system-DNA-methylase	NP_721299.1	R	-115	-101	AATTCTTTAAAATTT	4.1	0.00048	-7.635	3.316	tmRtytACAaatGTArayww
CodY	SMU_1824	transcriptional-repressor-CodY	SMU.898	hypothetical-protein	NP_721305.1	D	-195	-181	ATTTTTTTGTAAATT	4.7	0.00033	-8.003	3.476	tmRtytACAaatGTArayww
CodY	SMU_1824	transcriptional-repressor-CodY	SMU.905	putative-ABC-transporter.-ATP-binding-protein	NP_721310.1	D	-166	-152	GATTTTCACATAATT	4.3	0.00043	-7.757	3.369	tmRtytACAaatGTArayww
CodY	SMU_1824	transcriptional-repressor-CodY	SMU.911c	hypothetical-protein	NP_721314.1	D	-582	-568	AATTTTCTGAATATT	14.1	4.8e-08	-16.842	7.315	tmRtytACAaatGTArayww
CodY	SMU_1824	transcriptional-repressor-CodY	SMU.911c	hypothetical-protein	NP_721314.1	R	-582	-568	AATATTCAGAAAATT	13.1	2.5e-07	-15.219	6.61	tmRtytACAaatGTArayww
CodY	SMU_1824	transcriptional-repressor-CodY	SMU.911c	hypothetical-protein	NP_721314.1	D	-227	-213	GTTTTTCTGAAATTA	4.2	0.00046	-7.694	3.341	tmRtytACAaatGTArayww
CodY	SMU_1824	transcriptional-repressor-CodY	SMU.913	glutamate-dehydrogenase	NP_721315.1	R	-68	-54	AATTTTCTGAATATT	14.1	4.8e-08	-16.842	7.315	tmRtytACAaatGTArayww
CodY	SMU_1824	transcriptional-repressor-CodY	SMU.913	glutamate-dehydrogenase	NP_721315.1	D	-68	-54	AATATTCAGAAAATT	13.1	2.5e-07	-15.219	6.61	tmRtytACAaatGTArayww
CodY	SMU_1824	transcriptional-repressor-CodY	SMU.913	glutamate-dehydrogenase	NP_721315.1	R	-423	-409	GTTTTTCTGAAATTA	4.2	0.00046	-7.694	3.341	tmRtytACAaatGTArayww
CodY	SMU_1824	transcriptional-repressor-CodY	SMU.930c	putative-transcriptional-regulator	NP_721330.1	R	-35	-21	ACTTTTCTGACATTA	5.5	0.0002	-8.525	3.702	tmRtytACAaatGTArayww
CodY	SMU_1824	transcriptional-repressor-CodY	SMU.932	hypothetical-protein	NP_721331.1	D	-237	-223	ACTTTTCTGACATTA	5.5	0.0002	-8.525	3.702	tmRtytACAaatGTArayww
CodY	SMU_1824	transcriptional-repressor-CodY	SMU.947	putative-dihydrofolate-reductase	NP_721345.1	D	-32	-18	TTTTTTTAGAAATTT	5.1	0.00026	-8.259	3.587	tmRtytACAaatGTArayww
CodY	SMU_1824	transcriptional-repressor-CodY	SMU.956	putative-Clp-like-ATP-dependent-protease.-ATP-binding-subunit	NP_721354.1	R	-82	-68	AATTTTCAGACACTG	5.3	0.00023	-8.393	3.645	tmRtytACAaatGTArayww
CodY	SMU_1824	transcriptional-repressor-CodY	SMU.956	putative-Clp-like-ATP-dependent-protease.-ATP-binding-subunit	NP_721354.1	D	-82	-68	CAGTGTCTGAAAATT	5.1	0.00026	-8.259	3.587	tmRtytACAaatGTArayww
CodY	SMU_1824	transcriptional-repressor-CodY	SMU.957	50S-ribosomal-protein-L10	NP_721355.1	D	-327	-313	AATTTTCAGACACTG	5.3	0.00023	-8.393	3.645	tmRtytACAaatGTArayww
CodY	SMU_1824	transcriptional-repressor-CodY	SMU.957	50S-ribosomal-protein-L10	NP_721355.1	R	-327	-313	CAGTGTCTGAAAATT	5.1	0.00026	-8.259	3.587	tmRtytACAaatGTArayww
CodY	SMU_1824	transcriptional-repressor-CodY	SMU.963c	putative-deacetylase	NP_721361.1	D	-54	-40	AATTTACAGCTAATT	5.8	0.00016	-8.722	3.788	tmRtytACAaatGTArayww
CodY	SMU_1824	transcriptional-repressor-CodY	SMU.965	homoserine-dehydrogenase	NP_721362.1	R	-66	-52	AATTTACAGCTAATT	5.8	0.00016	-8.722	3.788	tmRtytACAaatGTArayww
CodY	SMU_1824	transcriptional-repressor-CodY	SMU.967	putative-folyl-polyglutamate-synthetase	NP_721364.1	D	-122	-108	TATACTTTGAATATT	4.3	0.00043	-7.757	3.369	tmRtytACAaatGTArayww
CodY	SMU_1824	transcriptional-repressor-CodY	SMU.972	UDP-N-acetylenolpyruvoylglucosamine-reductase	NP_721369.1	D	-42	-28	AATTTACCGATTTTT	5.6	0.00019	-8.591	3.731	tmRtytACAaatGTArayww
CodY	SMU_1824	transcriptional-repressor-CodY	SMU.986c	hypothetical-protein	NP_721381.1	D	-318	-304	AATATTTTGAATTGT	6.1	0.00013	-8.925	3.876	tmRtytACAaatGTArayww
CodY	SMU_1824	transcriptional-repressor-CodY	SMU.986c	hypothetical-protein	NP_721381.1	D	-327	-313	AATCTGTAGAATATT	5.8	0.00016	-8.722	3.788	tmRtytACAaatGTArayww
CodY	SMU_1824	transcriptional-repressor-CodY	SMU.987	cell-wall-associated-protein-precursor-WapA	NP_721382.1	R	-45	-31	AATATTTTGAATTGT	6.1	0.00013	-8.925	3.876	tmRtytACAaatGTArayww
CodY	SMU_1824	transcriptional-repressor-CodY	SMU.987	cell-wall-associated-protein-precursor-WapA	NP_721382.1	R	-36	-22	AATCTGTAGAATATT	5.8	0.00016	-8.722	3.788	tmRtytACAaatGTArayww
CodY	SMU_1824	transcriptional-repressor-CodY	SMU.1004	glucosyltransferase-I	NP_721399.1	R	-130	-116	AATATTCAAATTTTT	6.6	9.4e-05	-9.275	4.028	tmRtytACAaatGTArayww
CodY	SMU_1824	transcriptional-repressor-CodY	SMU.1004	glucosyltransferase-I	NP_721399.1	D	-130	-116	AAAAATTTGAATATT	4.4	0.0004	-7.816	3.394	tmRtytACAaatGTArayww
CodY	SMU_1824	transcriptional-repressor-CodY	SMU.1005	glucosyltransferase-Si	NP_721400.1	R	-125	-111	ATTTTTTAGAAAAAT	4.2	0.00046	-7.694	3.341	tmRtytACAaatGTArayww
CodY	SMU_1824	transcriptional-repressor-CodY	SMU.1006	putative-ABC-transporter.-ATP-binding-protein	NP_721401.1	D	-246	-232	AGTGTTTTGATTATT	4.3	0.00043	-7.757	3.369	tmRtytACAaatGTArayww
CodY	SMU_1824	transcriptional-repressor-CodY	SMU.1026	hypothetical-protein	NP_721420.1	R	-38	-24	TATGTGCAGAAAATT	5.6	0.00019	-8.591	3.731	tmRtytACAaatGTArayww
CodY	SMU_1824	transcriptional-repressor-CodY	SMU.1026	hypothetical-protein	NP_721420.1	D	-38	-24	AATTTTCTGCACATA	5	0.00028	-8.196	3.56	tmRtytACAaatGTArayww
CodY	SMU_1824	transcriptional-repressor-CodY	SMU.1058	hypothetical-protein	NP_721450.1	D	-46	-32	AATTTTTATAAATTT	5.6	0.00019	-8.591	3.731	tmRtytACAaatGTArayww
CodY	SMU_1824	transcriptional-repressor-CodY	SMU.1058	hypothetical-protein	NP_721450.1	R	-47	-33	AATTTATAAAAATTT	4.3	0.00043	-7.757	3.369	tmRtytACAaatGTArayww
CodY	SMU_1824	transcriptional-repressor-CodY	SMU.1060	signal-recognition-particle-protein-subunit.-Ffh	NP_721452.1	D	-72	-58	AACATACTGATTTTT	4.3	0.00043	-7.757	3.369	tmRtytACAaatGTArayww
CodY	SMU_1824	transcriptional-repressor-CodY	SMU.1070c	hypothetical-protein	NP_721462.1	R	-39	-25	AATTTTTAAAAATTT	7.2	6e-05	-9.721	4.222	tmRtytACAaatGTArayww
CodY	SMU_1824	transcriptional-repressor-CodY	SMU.1070c	hypothetical-protein	NP_721462.1	D	-38	-24	AATTTTTAAAAATTT	7.2	6e-05	-9.721	4.222	tmRtytACAaatGTArayww
CodY	SMU_1824	transcriptional-repressor-CodY	SMU.1070c	hypothetical-protein	NP_721462.1	D	-39	-25	AAATTTTTAAAAATT	6.6	9.4e-05	-9.275	4.028	tmRtytACAaatGTArayww
CodY	SMU_1824	transcriptional-repressor-CodY	SMU.1070c	hypothetical-protein	NP_721462.1	R	-38	-24	AAATTTTTAAAAATT	6.6	9.4e-05	-9.275	4.028	tmRtytACAaatGTArayww
CodY	SMU_1824	transcriptional-repressor-CodY	SMU.1073	formate--tetrahydrofolate-ligase	NP_721465.1	R	-144	-130	AATTTACTAAATCTT	4.4	0.0004	-7.816	3.394	tmRtytACAaatGTArayww
CodY	SMU_1824	transcriptional-repressor-CodY	SMU.1073	formate--tetrahydrofolate-ligase	NP_721465.1	D	-160	-146	ATTTTACTGTAAATT	4.2	0.00046	-7.694	3.341	tmRtytACAaatGTArayww
CodY	SMU_1824	transcriptional-repressor-CodY	SMU.1074	phosphopantothenate--cysteine-ligase	NP_721466.1	D	-37	-23	AATTTACTAAATCTT	4.4	0.0004	-7.816	3.394	tmRtytACAaatGTArayww
CodY	SMU_1824	transcriptional-repressor-CodY	SMU.1074	phosphopantothenate--cysteine-ligase	NP_721466.1	R	-21	-7	ATTTTACTGTAAATT	4.2	0.00046	-7.694	3.341	tmRtytACAaatGTArayww
CodY	SMU_1824	transcriptional-repressor-CodY	SMU.1088	putative-thiamine-biosynthesis-lipoprotein	NP_721480.1	R	-56	-42	CGTTTTCTGAAAATA	4.3	0.00043	-7.757	3.369	tmRtytACAaatGTArayww
CodY	SMU_1824	transcriptional-repressor-CodY	SMU.1098c	putative-oxidoreductase	NP_721489.1	R	-67	-53	AATAGTCAAATATTT	4.8	0.00031	-8.07	3.505	tmRtytACAaatGTArayww
CodY	SMU_1824	transcriptional-repressor-CodY	SMU.1108c	hypothetical-protein	NP_721496.1	D	-186	-172	AATTTTTTTAAATTT	6.1	0.00013	-8.925	3.876	tmRtytACAaatGTArayww
CodY	SMU_1824	transcriptional-repressor-CodY	SMU.1108c	hypothetical-protein	NP_721496.1	D	-185	-171	ATTTTTTTAAATTTT	4.4	0.0004	-7.816	3.394	tmRtytACAaatGTArayww
CodY	SMU_1824	transcriptional-repressor-CodY	SMU.1109c	putative-integral-membrane-protein;-permease	NP_721497.1	D	-105	-91	AATTTTCTGAAAATA	11.6	1.2e-06	-13.603	5.908	tmRtytACAaatGTArayww
CodY	SMU_1824	transcriptional-repressor-CodY	SMU.1109c	putative-integral-membrane-protein;-permease	NP_721497.1	R	-105	-91	TATTTTCAGAAAATT	11.2	1.8e-06	-13.21	5.737	tmRtytACAaatGTArayww
CodY	SMU_1824	transcriptional-repressor-CodY	SMU.1109c	putative-integral-membrane-protein;-permease	NP_721497.1	D	-115	-101	AATTTATTGAAATTT	8.4	2.3e-05	-10.66	4.629	tmRtytACAaatGTArayww
CodY	SMU_1824	transcriptional-repressor-CodY	SMU.1109c	putative-integral-membrane-protein;-permease	NP_721497.1	R	-49	-35	AGTTTTCTGAATATG	6.6	9.4e-05	-9.275	4.028	tmRtytACAaatGTArayww
CodY	SMU_1824	transcriptional-repressor-CodY	SMU.1109c	putative-integral-membrane-protein;-permease	NP_721497.1	D	-40	-26	AAAACTCTGATAATT	6.4	0.00011	-9.138	3.969	tmRtytACAaatGTArayww
CodY	SMU_1824	transcriptional-repressor-CodY	SMU.1109c	putative-integral-membrane-protein;-permease	NP_721497.1	D	-49	-35	CATATTCAGAAAACT	6	0.00014	-8.863	3.849	tmRtytACAaatGTArayww
CodY	SMU_1824	transcriptional-repressor-CodY	SMU.1109c	putative-integral-membrane-protein;-permease	NP_721497.1	R	-40	-26	AATTATCAGAGTTTT	4.7	0.00033	-8.003	3.476	tmRtytACAaatGTArayww
CodY	SMU_1824	transcriptional-repressor-CodY	SMU.1109c	putative-integral-membrane-protein;-permease	NP_721497.1	R	-115	-101	AAATTTCAATAAATT	4.1	0.00048	-7.635	3.316	tmRtytACAaatGTArayww
CodY	SMU_1824	transcriptional-repressor-CodY	SMU.1152c	hypothetical-protein	NP_721538.1	D	-62	-48	TATTTTCTGGCTTTT	4.9	0.00029	-8.133	3.532	tmRtytACAaatGTArayww
CodY	SMU_1824	transcriptional-repressor-CodY	SMU.1165c	putative-transcription-regulator	NP_721550.1	D	-100	-86	ATTATTTTGAATTTA	4.2	0.00046	-7.694	3.341	tmRtytACAaatGTArayww
CodY	SMU_1824	transcriptional-repressor-CodY	SMU.1173	putative-O-acetylhomoserine-sulfhydrylase	NP_721558.1	D	-86	-72	AATTTTCATAGTTTT	4.1	0.00048	-7.635	3.316	tmRtytACAaatGTArayww
CodY	SMU_1824	transcriptional-repressor-CodY	SMU.1174	ATP-dependent-DNA-helicase	NP_721559.1	D	-169	-155	TCTTTTCTGAAAATT	8.1	3e-05	-10.416	4.524	tmRtytACAaatGTArayww
CodY	SMU_1824	transcriptional-repressor-CodY	SMU.1174	ATP-dependent-DNA-helicase	NP_721559.1	R	-169	-155	AATTTTCAGAAAAGA	7.3	5.6e-05	-9.789	4.251	tmRtytACAaatGTArayww
CodY	SMU_1824	transcriptional-repressor-CodY	SMU.1175	putative-sodium/amino-acid-(alanine)-symporter	NP_721560.1	R	-291	-277	TCTTTTCTGAAAATT	8.1	3e-05	-10.416	4.524	tmRtytACAaatGTArayww
CodY	SMU_1824	transcriptional-repressor-CodY	SMU.1175	putative-sodium/amino-acid-(alanine)-symporter	NP_721560.1	D	-291	-277	AATTTTCAGAAAAGA	7.3	5.6e-05	-9.789	4.251	tmRtytACAaatGTArayww
CodY	SMU_1824	transcriptional-repressor-CodY	SMU.1179c	putative-amino-acid-ABC-transporter.-permease-protein	NP_721564.1	D	-52	-38	AATTTTCTGAAAATT	14.5	2.5e-08	-17.522	7.61	tmRtytACAaatGTArayww
CodY	SMU_1824	transcriptional-repressor-CodY	SMU.1179c	putative-amino-acid-ABC-transporter.-permease-protein	NP_721564.1	R	-52	-38	AATTTTCAGAAAATT	14	7.4e-08	-16.424	7.133	tmRtytACAaatGTArayww
CodY	SMU_1824	transcriptional-repressor-CodY	SMU.1203	branched-chain-amino-acid-aminotransferase	NP_721583.1	D	-83	-69	AATTTTCAGAATTTT	12.9	2.8e-07	-15.091	6.554	tmRtytACAaatGTArayww
CodY	SMU_1824	transcriptional-repressor-CodY	SMU.1203	branched-chain-amino-acid-aminotransferase	NP_721583.1	R	-83	-69	AAAATTCTGAAAATT	11.7	1.1e-06	-13.739	5.967	tmRtytACAaatGTArayww
CodY	SMU_1824	transcriptional-repressor-CodY	SMU.1203	branched-chain-amino-acid-aminotransferase	NP_721583.1	R	-62	-48	AATTTTCAAGTATTT	4.1	0.00048	-7.635	3.316	tmRtytACAaatGTArayww
CodY	SMU_1824	transcriptional-repressor-CodY	SMU.1208c	hypothetical-protein	NP_721588.1	D	-182	-168	ACTTTTCAGAAATTC	6.2	0.00012	-8.992	3.905	tmRtytACAaatGTArayww
CodY	SMU_1824	transcriptional-repressor-CodY	SMU.1208c	hypothetical-protein	NP_721588.1	R	-182	-168	GAATTTCTGAAAAGT	5.1	0.00026	-8.259	3.587	tmRtytACAaatGTArayww
CodY	SMU_1824	transcriptional-repressor-CodY	SMU.1210	DNA-topoisomerase-IV-subunit-B	NP_721590.1	R	-53	-39	GTTTTTTAGAAATTT	4.2	0.00046	-7.694	3.341	tmRtytACAaatGTArayww
CodY	SMU_1824	transcriptional-repressor-CodY	SMU.1211	putative-glycerol-3-phosphate-acyltransferase-PlsY	NP_721591.1	D	-74	-60	GTTTTTTAGAAATTT	4.2	0.00046	-7.694	3.341	tmRtytACAaatGTArayww
CodY	SMU_1824	transcriptional-repressor-CodY	SMU.1227	putative-purine-nucleoside-phosphorylase	NP_721606.1	R	-42	-28	AAGCGACTGAAAATT	4.2	0.00046	-7.694	3.341	tmRtytACAaatGTArayww
CodY	SMU_1824	transcriptional-repressor-CodY	SMU.1241	excinuclease-ABC-subunit-C	NP_721620.1	R	-42	-28	ACTTTTCTGACTTTA	5.1	0.00026	-8.259	3.587	tmRtytACAaatGTArayww
CodY	SMU_1824	transcriptional-repressor-CodY	SMU.1243	putative-low-temperature-requirement-A-protein	NP_721621.1	D	-90	-76	ACTTTTCTGACTTTA	5.1	0.00026	-8.259	3.587	tmRtytACAaatGTArayww
CodY	SMU_1824	transcriptional-repressor-CodY	SMU.1255c	hypothetical-protein	NP_721631.1	D	-71	-57	AATTTTCAGATAATG	8.5	2.2e-05	-10.727	4.659	tmRtytACAaatGTArayww
CodY	SMU_1824	transcriptional-repressor-CodY	SMU.1255c	hypothetical-protein	NP_721631.1	D	-170	-156	AAGTTTTTGAAAATT	8.4	2.3e-05	-10.66	4.629	tmRtytACAaatGTArayww
CodY	SMU_1824	transcriptional-repressor-CodY	SMU.1255c	hypothetical-protein	NP_721631.1	R	-170	-156	AATTTTCAAAAACTT	7.2	6e-05	-9.721	4.222	tmRtytACAaatGTArayww
CodY	SMU_1824	transcriptional-repressor-CodY	SMU.1255c	hypothetical-protein	NP_721631.1	R	-71	-57	CATTATCTGAAAATT	6.5	0.0001	-9.207	3.999	tmRtytACAaatGTArayww
CodY	SMU_1824	transcriptional-repressor-CodY	SMU.1273	histidinol-phosphate-aminotransferase	NP_721649.1	D	-310	-296	AATATTCAGAATTTT	11.9	8.5e-07	-13.973	6.069	tmRtytACAaatGTArayww
CodY	SMU_1824	transcriptional-repressor-CodY	SMU.1273	histidinol-phosphate-aminotransferase	NP_721649.1	R	-310	-296	AAAATTCTGAATATT	11.3	1.6e-06	-13.354	5.799	tmRtytACAaatGTArayww
CodY	SMU_1824	transcriptional-repressor-CodY	SMU.1288	50S-ribosomal-protein-L19	NP_721659.1	R	-154	-140	TATTTTCTGAGAATG	4.3	0.00043	-7.757	3.369	tmRtytACAaatGTArayww
CodY	SMU_1824	transcriptional-repressor-CodY	SMU.1288	50S-ribosomal-protein-L19	NP_721659.1	D	-154	-140	CATTCTCAGAAAATA	4.1	0.00048	-7.635	3.316	tmRtytACAaatGTArayww
CodY	SMU_1824	transcriptional-repressor-CodY	SMU.1295	adenosine-deaminase	NP_721666.1	D	-60	-46	AATTTTAAGATATTT	6.2	0.00012	-8.992	3.905	tmRtytACAaatGTArayww
CodY	SMU_1824	transcriptional-repressor-CodY	SMU.1295	adenosine-deaminase	NP_721666.1	R	-50	-36	TATATTTTGAAAATA	5.4	0.00021	-8.456	3.672	tmRtytACAaatGTArayww
CodY	SMU_1824	transcriptional-repressor-CodY	SMU.1295	adenosine-deaminase	NP_721666.1	D	-50	-36	TATTTTCAAAATATA	4.3	0.00043	-7.757	3.369	tmRtytACAaatGTArayww
CodY	SMU_1824	transcriptional-repressor-CodY	SMU.1296	putative-glutathione-S-transferase-YghU	NP_721667.1	R	-29	-15	AATTTTAAGATATTT	6.2	0.00012	-8.992	3.905	tmRtytACAaatGTArayww
CodY	SMU_1824	transcriptional-repressor-CodY	SMU.1296	putative-glutathione-S-transferase-YghU	NP_721667.1	D	-39	-25	TATATTTTGAAAATA	5.4	0.00021	-8.456	3.672	tmRtytACAaatGTArayww
CodY	SMU_1824	transcriptional-repressor-CodY	SMU.1296	putative-glutathione-S-transferase-YghU	NP_721667.1	R	-39	-25	TATTTTCAAAATATA	4.3	0.00043	-7.757	3.369	tmRtytACAaatGTArayww
CodY	SMU_1824	transcriptional-repressor-CodY	SMU.1301c	putative-methyltransferase	NP_721672.1	D	-65	-51	TATTTTCAGAATATT	10.8	2.8e-06	-12.803	5.56	tmRtytACAaatGTArayww
CodY	SMU_1824	transcriptional-repressor-CodY	SMU.1301c	putative-methyltransferase	NP_721672.1	R	-65	-51	AATATTCTGAAAATA	10.7	3.2e-06	-12.657	5.497	tmRtytACAaatGTArayww
CodY	SMU_1824	transcriptional-repressor-CodY	SMU.1302	putative-surface-adhesin;-AdcA-protein-homolog;-putative-Zn-binding-lipoprotein	NP_721673.1	R	-90	-76	ATATTTCAAAATTTT	4.5	0.00038	-7.879	3.422	tmRtytACAaatGTArayww
CodY	SMU_1824	transcriptional-repressor-CodY	SMU.1302	putative-surface-adhesin;-AdcA-protein-homolog;-putative-Zn-binding-lipoprotein	NP_721673.1	R	-64	-50	ATATTTCAAAATTTT	4.5	0.00038	-7.879	3.422	tmRtytACAaatGTArayww
CodY	SMU_1824	transcriptional-repressor-CodY	SMU.1321c	hypothetical-protein	NP_721690.1	R	-87	-73	AATTTTCTGATTATT	12.3	5.7e-07	-14.376	6.243	tmRtytACAaatGTArayww
CodY	SMU_1824	transcriptional-repressor-CodY	SMU.1321c	hypothetical-protein	NP_721690.1	D	-87	-73	AATAATCAGAAAATT	8.6	2e-05	-10.807	4.693	tmRtytACAaatGTArayww
CodY	SMU_1824	transcriptional-repressor-CodY	SMU.1332c	putative-transposase	NP_721700.1	R	-491	-477	AAATTTTTGATAATT	8.5	2.2e-05	-10.727	4.659	tmRtytACAaatGTArayww
CodY	SMU_1824	transcriptional-repressor-CodY	SMU.1332c	putative-transposase	NP_721700.1	D	-491	-477	AATTATCAAAAATTT	5.1	0.00026	-8.259	3.587	tmRtytACAaatGTArayww
CodY	SMU_1824	transcriptional-repressor-CodY	SMU.1377c	hypothetical-protein	NP_721739.1	R	-43	-29	TATTTTCTGACAACT	6.3	0.00012	-9.068	3.938	tmRtytACAaatGTArayww
CodY	SMU_1824	transcriptional-repressor-CodY	SMU.1377c	hypothetical-protein	NP_721739.1	D	-43	-29	AGTTGTCAGAAAATA	5.2	0.00024	-8.326	3.616	tmRtytACAaatGTArayww
CodY	SMU_1824	transcriptional-repressor-CodY	SMU.1378	hypothetical-protein	NP_721740.1	D	-36	-22	TATTTTCTGACAACT	6.3	0.00012	-9.068	3.938	tmRtytACAaatGTArayww
CodY	SMU_1824	transcriptional-repressor-CodY	SMU.1378	hypothetical-protein	NP_721740.1	R	-36	-22	AGTTGTCAGAAAATA	5.2	0.00024	-8.326	3.616	tmRtytACAaatGTArayww
CodY	SMU_1824	transcriptional-repressor-CodY	SMU.1384	2-isopropylmalate-synthase	NP_721745.1	D	-246	-232	ATTTTTCAGAAAATT	11.2	1.8e-06	-13.21	5.737	tmRtytACAaatGTArayww
CodY	SMU_1824	transcriptional-repressor-CodY	SMU.1384	2-isopropylmalate-synthase	NP_721745.1	R	-246	-232	AATTTTCTGAAAAAT	9.9	6.7e-06	-11.908	5.171	tmRtytACAaatGTArayww
CodY	SMU_1824	transcriptional-repressor-CodY	SMU.1384	2-isopropylmalate-synthase	NP_721745.1	D	-235	-221	AATTTCCTGATTTCT	4.4	0.0004	-7.816	3.394	tmRtytACAaatGTArayww
CodY	SMU_1824	transcriptional-repressor-CodY	SMU.1386	uridine-kinase	NP_721746.1	D	-206	-192	AATCTTTAGATTTTT	7.1	6.5e-05	-9.641	4.187	tmRtytACAaatGTArayww
CodY	SMU_1824	transcriptional-repressor-CodY	SMU.1387	putative-oxidoreductase	NP_721747.1	R	-27	-13	AATCTTTAGATTTTT	7.1	6.5e-05	-9.641	4.187	tmRtytACAaatGTArayww
CodY	SMU_1824	transcriptional-repressor-CodY	SMU.1389	hypothetical-protein	NP_721749.1	R	-199	-185	ATTTTTTAGAAAATT	8.7	1.9e-05	-10.893	4.731	tmRtytACAaatGTArayww
CodY	SMU_1824	transcriptional-repressor-CodY	SMU.1389	hypothetical-protein	NP_721749.1	D	-199	-185	AATTTTCTAAAAAAT	6.3	0.00012	-9.068	3.938	tmRtytACAaatGTArayww
CodY	SMU_1824	transcriptional-repressor-CodY	SMU.1390	hypothetical-protein	NP_721750.1	D	-134	-120	ATTTTTTAGAAAATT	8.7	1.9e-05	-10.893	4.731	tmRtytACAaatGTArayww
CodY	SMU_1824	transcriptional-repressor-CodY	SMU.1390	hypothetical-protein	NP_721750.1	R	-134	-120	AATTTTCTAAAAAAT	6.3	0.00012	-9.068	3.938	tmRtytACAaatGTArayww
CodY	SMU_1824	transcriptional-repressor-CodY	SMU.1392c	putative-acetyltransferase	NP_721752.1	R	-36	-22	TATCTTTTGAAACTT	4.4	0.0004	-7.816	3.394	tmRtytACAaatGTArayww
CodY	SMU_1824	transcriptional-repressor-CodY	SMU.1405c	hypothetical-protein	NP_721764.1	R	-255	-241	ATATTTCTGTATTTT	4.1	0.00048	-7.635	3.316	tmRtytACAaatGTArayww
CodY	SMU_1824	transcriptional-repressor-CodY	SMU.1406c	hypothetical-protein	NP_721765.1	R	-28	-14	CTTTTTCTGATTATT	6	0.00014	-8.863	3.849	tmRtytACAaatGTArayww
CodY	SMU_1824	transcriptional-repressor-CodY	SMU.1418	coproporphyrinogen-III-oxidase	NP_721776.1	R	-53	-39	AATCTTCAGAACTCT	5	0.00028	-8.196	3.56	tmRtytACAaatGTArayww
CodY	SMU_1824	transcriptional-repressor-CodY	SMU.1419	putative-transcriptional-regulator	NP_721777.1	D	-496	-482	AATCTTCAGAACTCT	5	0.00028	-8.196	3.56	tmRtytACAaatGTArayww
CodY	SMU_1824	transcriptional-repressor-CodY	SMU.1424	putative-dihydrolipoamide-dehydrogenase	NP_721782.1	R	-222	-208	TATTTTGTGAAAATT	7.1	6.5e-05	-9.641	4.187	tmRtytACAaatGTArayww
CodY	SMU_1824	transcriptional-repressor-CodY	SMU.1424	putative-dihydrolipoamide-dehydrogenase	NP_721782.1	D	-222	-208	AATTTTCACAAAATA	6.9	7.6e-05	-9.487	4.12	tmRtytACAaatGTArayww
CodY	SMU_1824	transcriptional-repressor-CodY	SMU.1425	putative-Clp-proteinase.-ATP-binding-subunit-ClpB	NP_721783.1	R	-81	-67	TTTTTTCTGACATTT	6.3	0.00012	-9.068	3.938	tmRtytACAaatGTArayww
CodY	SMU_1824	transcriptional-repressor-CodY	SMU.1437	putative-UDP-N-acetylglucosamine-2-epimerase	NP_721794.1	R	-217	-203	AAGCTTTAGAATTTT	5.2	0.00024	-8.326	3.616	tmRtytACAaatGTArayww
CodY	SMU_1824	transcriptional-repressor-CodY	SMU.1437	putative-UDP-N-acetylglucosamine-2-epimerase	NP_721794.1	R	-105	-91	AATACTTTGATTTTT	4.7	0.00033	-8.003	3.476	tmRtytACAaatGTArayww
CodY	SMU_1824	transcriptional-repressor-CodY	SMU.1438c	putative-Zn-dependent-protease	NP_721795.1	R	-120	-106	AATATTCTTATATTT	5.9	0.00015	-8.792	3.818	tmRtytACAaatGTArayww
CodY	SMU_1824	transcriptional-repressor-CodY	SMU.1438c	putative-Zn-dependent-protease	NP_721795.1	R	-68	-54	AACTTTCTGATATTC	5	0.00028	-8.196	3.56	tmRtytACAaatGTArayww
CodY	SMU_1824	transcriptional-repressor-CodY	SMU.1447c	hypothetical-protein	NP_721801.1	R	-169	-155	AATTTTCAGCTTTTT	7.5	4.8e-05	-9.941	4.317	tmRtytACAaatGTArayww
CodY	SMU_1824	transcriptional-repressor-CodY	SMU.1449	putative-fibronectin/fibrinogen-binding-protein	NP_721802.1	D	-107	-93	AATTTTCAGCTTTTT	7.5	4.8e-05	-9.941	4.317	tmRtytACAaatGTArayww
CodY	SMU_1824	transcriptional-repressor-CodY	SMU.1467	adenine-phosphoribosyltransferase	NP_721819.1	R	-317	-303	TTTTTTCTGAGAATT	5.2	0.00024	-8.326	3.616	tmRtytACAaatGTArayww
CodY	SMU_1824	transcriptional-repressor-CodY	SMU.1467	adenine-phosphoribosyltransferase	NP_721819.1	R	-561	-547	CATCTTCTGAAAAAT	4.9	0.00029	-8.133	3.532	tmRtytACAaatGTArayww
CodY	SMU_1824	transcriptional-repressor-CodY	SMU.1467	adenine-phosphoribosyltransferase	NP_721819.1	R	-373	-359	ATTTTTCCAAAAATT	4.9	0.00029	-8.133	3.532	tmRtytACAaatGTArayww
CodY	SMU_1824	transcriptional-repressor-CodY	SMU.1467	adenine-phosphoribosyltransferase	NP_721819.1	R	-362	-348	AGTTTTCTAATATTT	4.6	0.00035	-7.944	3.45	tmRtytACAaatGTArayww
CodY	SMU_1824	transcriptional-repressor-CodY	SMU.1467	adenine-phosphoribosyltransferase	NP_721819.1	D	-373	-359	AATTTTTGGAAAAAT	4.2	0.00046	-7.694	3.341	tmRtytACAaatGTArayww
CodY	SMU_1824	transcriptional-repressor-CodY	SMU.1467	adenine-phosphoribosyltransferase	NP_721819.1	D	-561	-547	ATTTTTCAGAAGATG	4.1	0.00048	-7.635	3.316	tmRtytACAaatGTArayww
CodY	SMU_1824	transcriptional-repressor-CodY	SMU.1476c	putative-GTP-binding-protein	NP_721826.1	D	-103	-89	AATTGTCAGACTTTT	8.9	1.6e-05	-11.059	4.803	tmRtytACAaatGTArayww
CodY	SMU_1824	transcriptional-repressor-CodY	SMU.1476c	putative-GTP-binding-protein	NP_721826.1	R	-103	-89	AAAAGTCTGACAATT	7.8	3.8e-05	-10.174	4.418	tmRtytACAaatGTArayww
CodY	SMU_1824	transcriptional-repressor-CodY	SMU.1489	hypothetical protein	NP_721837.1	D	-153	-139	TATTTTCTCAATATA	4.1	0.00048	-7.635	3.316	tmRtytACAaatGTArayww
CodY	SMU_1824	transcriptional-repressor-CodY	SMU.1500	putative-exonuclease-RexB	NP_721847.1	D	-64	-50	AATTTTGTGATAATA	5.3	0.00023	-8.393	3.645	tmRtytACAaatGTArayww
CodY	SMU_1824	transcriptional-repressor-CodY	SMU.1512	phenylalanyl-tRNA-synthetase-subunit-alpha	NP_721857.1	D	-268	-254	AATTTTGTGAAATCT	5.6	0.00019	-8.591	3.731	tmRtytACAaatGTArayww
CodY	SMU_1824	transcriptional-repressor-CodY	SMU.1512	phenylalanyl-tRNA-synthetase-subunit-alpha	NP_721857.1	R	-268	-254	AGATTTCACAAAATT	4.2	0.00046	-7.694	3.341	tmRtytACAaatGTArayww
CodY	SMU_1824	transcriptional-repressor-CodY	SMU.1517	response-regulator-VicR	NP_721862.1	R	-266	-252	AATTTTCTGATAATA	9.8	7.4e-06	-11.814	5.131	tmRtytACAaatGTArayww
CodY	SMU_1824	transcriptional-repressor-CodY	SMU.1517	response-regulator-VicR	NP_721862.1	D	-266	-252	TATTATCAGAAAATT	6.7	8.7e-05	-9.35	4.06	tmRtytACAaatGTArayww
CodY	SMU_1824	transcriptional-repressor-CodY	SMU.1517	response-regulator-VicR	NP_721862.1	R	-257	-243	ATCTTACTGAATTTT	4.1	0.00048	-7.635	3.316	tmRtytACAaatGTArayww
CodY	SMU_1824	transcriptional-repressor-CodY	SMU.1519	putative-amino-acid-ABC-transporter.-ATP-binding-protein	NP_721863.1	D	-101	-87	AATTTTCTGATAATA	9.8	7.4e-06	-11.814	5.131	tmRtytACAaatGTArayww
CodY	SMU_1824	transcriptional-repressor-CodY	SMU.1519	putative-amino-acid-ABC-transporter.-ATP-binding-protein	NP_721863.1	R	-101	-87	TATTATCAGAAAATT	6.7	8.7e-05	-9.35	4.06	tmRtytACAaatGTArayww
CodY	SMU_1824	transcriptional-repressor-CodY	SMU.1519	putative-amino-acid-ABC-transporter.-ATP-binding-protein	NP_721863.1	D	-110	-96	ATCTTACTGAATTTT	4.1	0.00048	-7.635	3.316	tmRtytACAaatGTArayww
CodY	SMU_1824	transcriptional-repressor-CodY	SMU.1573	S-adenosylmethionine-synthetase	NP_721912.1	R	-712	-698	ATTTTTTAGAAAATG	5	0.00028	-8.196	3.56	tmRtytACAaatGTArayww
CodY	SMU_1824	transcriptional-repressor-CodY	SMU.1573	S-adenosylmethionine-synthetase	NP_721912.1	R	-204	-190	AACCGACTGAAAATT	4.4	0.0004	-7.816	3.394	tmRtytACAaatGTArayww
CodY	SMU_1824	transcriptional-repressor-CodY	SMU.1585c	putative-transcriptional-regulator	NP_721922.1	D	-283	-269	AATTTTCTGAATTTC	9.8	7.4e-06	-11.814	5.131	tmRtytACAaatGTArayww
CodY	SMU_1824	transcriptional-repressor-CodY	SMU.1585c	putative-transcriptional-regulator	NP_721922.1	R	-283	-269	GAAATTCAGAAAATT	7.5	4.8e-05	-9.941	4.317	tmRtytACAaatGTArayww
CodY	SMU_1824	transcriptional-repressor-CodY	SMU.1591	catabolite-control-protein-A.-CcpA	NP_721928.1	R	-129	-115	ATTTTTTTGATTTTT	6.3	0.00012	-9.068	3.938	tmRtytACAaatGTArayww
CodY	SMU_1824	transcriptional-repressor-CodY	SMU.1592	putative-dipeptidase-PepQ	NP_721929.1	D	-48	-34	ATTTTTTTGATTTTT	6.3	0.00012	-9.068	3.938	tmRtytACAaatGTArayww
CodY	SMU_1824	transcriptional-repressor-CodY	SMU.1595	putative-carbonic-anhydrase-precursor	NP_721931.1	R	-136	-122	AATATTCAGAATTTT	11.9	8.5e-07	-13.973	6.069	tmRtytACAaatGTArayww
CodY	SMU_1824	transcriptional-repressor-CodY	SMU.1595	putative-carbonic-anhydrase-precursor	NP_721931.1	D	-136	-122	AAAATTCTGAATATT	11.3	1.6e-06	-13.354	5.799	tmRtytACAaatGTArayww
CodY	SMU_1824	transcriptional-repressor-CodY	SMU.1647c	putative-transcriptional-regulator	NP_721980.1	R	-82	-68	ATTATTTAGACTTTT	4.9	0.00029	-8.133	3.532	tmRtytACAaatGTArayww
CodY	SMU_1824	transcriptional-repressor-CodY	SMU.1656	phosphoserine-aminotransferase	NP_721989.1	R	-50	-36	AATTTTCAGAATTTT	12.9	2.8e-07	-15.091	6.554	tmRtytACAaatGTArayww
CodY	SMU_1824	transcriptional-repressor-CodY	SMU.1656	phosphoserine-aminotransferase	NP_721989.1	D	-50	-36	AAAATTCTGAAAATT	11.7	1.1e-06	-13.739	5.967	tmRtytACAaatGTArayww
CodY	SMU_1824	transcriptional-repressor-CodY	SMU.1658	putative-ammonium-transporter.-NrgA-protein	NP_721991.1	D	-85	-71	AATTTTTAGAAAATT	11.6	1.2e-06	-13.603	5.908	tmRtytACAaatGTArayww
CodY	SMU_1824	transcriptional-repressor-CodY	SMU.1658	putative-ammonium-transporter.-NrgA-protein	NP_721991.1	R	-85	-71	AATTTTCTAAAAATT	10.9	2.5e-06	-12.883	5.595	tmRtytACAaatGTArayww
CodY	SMU_1824	transcriptional-repressor-CodY	SMU.1658	putative-ammonium-transporter.-NrgA-protein	NP_721991.1	D	-94	-80	TATTCTCTGAATTTT	6.9	7.6e-05	-9.487	4.12	tmRtytACAaatGTArayww
CodY	SMU_1824	transcriptional-repressor-CodY	SMU.1658	putative-ammonium-transporter.-NrgA-protein	NP_721991.1	D	-53	-39	ATTTTCCTGAAAATA	5.2	0.00024	-8.326	3.616	tmRtytACAaatGTArayww
CodY	SMU_1824	transcriptional-repressor-CodY	SMU.1658	putative-ammonium-transporter.-NrgA-protein	NP_721991.1	R	-94	-80	AAAATTCAGAGAATA	4.8	0.00031	-8.07	3.505	tmRtytACAaatGTArayww
CodY	SMU_1824	transcriptional-repressor-CodY	SMU.1669	putative-ABC-transporter.-branched-chain-amino-acid-binding-protein	NP_722002.1	D	-66	-52	AATATTCAGATAATT	11.4	1.5e-06	-13.44	5.837	tmRtytACAaatGTArayww
CodY	SMU_1824	transcriptional-repressor-CodY	SMU.1669	putative-ABC-transporter.-branched-chain-amino-acid-binding-protein	NP_722002.1	R	-66	-52	AATTATCTGAATATT	9.6	8.5e-06	-11.673	5.07	tmRtytACAaatGTArayww
CodY	SMU_1824	transcriptional-repressor-CodY	SMU.1671c	hypothetical-protein	NP_722004.1	R	-60	-46	TCTTTTCAGAAAATC	4.1	0.00048	-7.635	3.316	tmRtytACAaatGTArayww
CodY	SMU_1824	transcriptional-repressor-CodY	SMU.1692	pyruvate-formate-lyase-activating-enzyme	NP_722023.1	R	-35	-21	GTTTTTCTGATTATT	5.7	0.00017	-8.654	3.758	tmRtytACAaatGTArayww
CodY	SMU_1824	transcriptional-repressor-CodY	SMU.1701c	hypothetical-protein	NP_722030.1	D	-68	-54	AACTTTCTGAAAAGT	7.2	6e-05	-9.721	4.222	tmRtytACAaatGTArayww
CodY	SMU_1824	transcriptional-repressor-CodY	SMU.1701c	hypothetical-protein	NP_722030.1	R	-68	-54	ACTTTTCAGAAAGTT	7.1	6.5e-05	-9.641	4.187	tmRtytACAaatGTArayww
CodY	SMU_1824	transcriptional-repressor-CodY	SMU.1736	acetyl-CoA-carboxylase-biotin-carboxylase-subunit	NP_722063.1	R	-57	-43	AATCTGCAGAAATCT	4.3	0.00043	-7.757	3.369	tmRtytACAaatGTArayww
CodY	SMU_1824	transcriptional-repressor-CodY	SMU.1738	biotin carboxyl carrier protein of acetyl-CoA carboxylase	NP_722065.3	D	-23	-9	ATATTTCAGAAATTA	5.7	0.00017	-8.654	3.758	tmRtytACAaatGTArayww
CodY	SMU_1824	transcriptional-repressor-CodY	SMU.1738	biotin carboxyl carrier protein of acetyl-CoA carboxylase	NP_722065.3	R	-23	-9	TAATTTCTGAAATAT	4.5	0.00038	-7.879	3.422	tmRtytACAaatGTArayww
CodY	SMU_1824	transcriptional-repressor-CodY	SMU.1746c	enoyl-CoA-hydratase	NP_722073.1	R	-88	-74	AATAGTTTGAAAATC	5.4	0.00021	-8.456	3.672	tmRtytACAaatGTArayww
CodY	SMU_1824	transcriptional-repressor-CodY	SMU.1746c	enoyl-CoA-hydratase	NP_722073.1	D	-88	-74	GATTTTCAAACTATT	4.5	0.00038	-7.879	3.422	tmRtytACAaatGTArayww
CodY	SMU_1824	transcriptional-repressor-CodY	SMU.1747c	putative-phosphatase	NP_722074.1	R	-60	-46	AATTTTCTGAATTTT	13.3	2e-07	-15.449	6.71	tmRtytACAaatGTArayww
CodY	SMU_1824	transcriptional-repressor-CodY	SMU.1747c	putative-phosphatase	NP_722074.1	D	-60	-46	AAAATTCAGAAAATT	11.3	1.6e-06	-13.354	5.799	tmRtytACAaatGTArayww
CodY	SMU_1824	transcriptional-repressor-CodY	SMU.1748	aspartate-kinase	NP_722075.1	D	-53	-39	AATTTTCTGAATTTT	13.3	2e-07	-15.449	6.71	tmRtytACAaatGTArayww
CodY	SMU_1824	transcriptional-repressor-CodY	SMU.1748	aspartate-kinase	NP_722075.1	R	-53	-39	AAAATTCAGAAAATT	11.3	1.6e-06	-13.354	5.799	tmRtytACAaatGTArayww
CodY	SMU_1824	transcriptional-repressor-CodY	SMU.1764c	hypothetical-protein	NP_722087.1	D	-225	-211	TATCTTTTGAAATTT	6.9	7.6e-05	-9.487	4.12	tmRtytACAaatGTArayww
CodY	SMU_1824	transcriptional-repressor-CodY	SMU.1768c	hypothetical-protein	NP_722091.1	R	-342	-328	AATTTTTTGTTTTTT	4.6	0.00035	-7.944	3.45	tmRtytACAaatGTArayww
CodY	SMU_1824	transcriptional-repressor-CodY	SMU.1776c	hypothetical-protein	NP_722098.1	D	-193	-179	AATTTTCAGATCCTT	6	0.00014	-8.863	3.849	tmRtytACAaatGTArayww
CodY	SMU_1824	transcriptional-repressor-CodY	SMU.1776c	hypothetical-protein	NP_722098.1	R	-193	-179	AAGGATCTGAAAATT	4.5	0.00038	-7.879	3.422	tmRtytACAaatGTArayww
CodY	SMU_1824	transcriptional-repressor-CodY	SMU.1787c	preprotein-translocase-subunit-YajC	NP_722108.1	D	-122	-108	AAATTTTTGAATTTT	9	1.5e-05	-11.131	4.834	tmRtytACAaatGTArayww
CodY	SMU_1824	transcriptional-repressor-CodY	SMU.1787c	preprotein-translocase-subunit-YajC	NP_722108.1	R	-122	-108	AAAATTCAAAAATTT	6.9	7.6e-05	-9.487	4.12	tmRtytACAaatGTArayww
CodY	SMU_1824	transcriptional-repressor-CodY	SMU.1788c	putative-bacterocin-transport-accessory-protein.-Bta	NP_722109.1	D	-89	-75	AGTGGTCTGAAAATT	6.8	8.1e-05	-9.421	4.091	tmRtytACAaatGTArayww
CodY	SMU_1824	transcriptional-repressor-CodY	SMU.1788c	putative-bacterocin-transport-accessory-protein.-Bta	NP_722109.1	R	-89	-75	AATTTTCAGACCACT	5.6	0.00019	-8.591	3.731	tmRtytACAaatGTArayww
CodY	SMU_1824	transcriptional-repressor-CodY	SMU.1808c	putative-integrase-fragment	NP_722127.1	R	-367	-353	AATTTTCTAATCTTT	5.3	0.00023	-8.393	3.645	tmRtytACAaatGTArayww
CodY	SMU_1824	transcriptional-repressor-CodY	SMU.1808c	putative-integrase-fragment	NP_722127.1	R	-358	-344	TAAACTCTGAATTTT	4.1	0.00048	-7.635	3.316	tmRtytACAaatGTArayww
CodY	SMU_1824	transcriptional-repressor-CodY	SMU.1824c	transcriptional-repressor-CodY	NP_722143.1	D	-75	-61	AATTTTCTGACAATT	12.7	4e-07	-14.733	6.398	tmRtytACAaatGTArayww
CodY	SMU_1824	transcriptional-repressor-CodY	SMU.1824c	transcriptional-repressor-CodY	NP_722143.1	R	-75	-61	AATTGTCAGAAAATT	11.9	8.5e-07	-13.973	6.069	tmRtytACAaatGTArayww
CodY	SMU_1824	transcriptional-repressor-CodY	SMU.1835	4'-phosphopantetheinyl-transferase	NP_722152.1	R	-265	-251	AATTTTTTGATATTA	6.6	9.4e-05	-9.275	4.028	tmRtytACAaatGTArayww
CodY	SMU_1824	transcriptional-repressor-CodY	SMU.1835	4'-phosphopantetheinyl-transferase	NP_722152.1	D	-233	-219	AGTGTTCTGACTTTT	6	0.00014	-8.863	3.849	tmRtytACAaatGTArayww
CodY	SMU_1824	transcriptional-repressor-CodY	SMU.1860	30S-ribosomal-protein-S6	NP_722175.1	R	-140	-126	AATGTTCAGAATTTA	8.2	2.8e-05	-10.492	4.557	tmRtytACAaatGTArayww
CodY	SMU_1824	transcriptional-repressor-CodY	SMU.1860	30S-ribosomal-protein-S6	NP_722175.1	D	-140	-126	TAAATTCTGAACATT	5.8	0.00016	-8.722	3.788	tmRtytACAaatGTArayww
CodY	SMU_1824	transcriptional-repressor-CodY	SMU.1861c	hypothetical-protein	NP_722176.1	D	-209	-195	AAATTTCTGATCATT	7.8	3.8e-05	-10.174	4.418	tmRtytACAaatGTArayww
CodY	SMU_1824	transcriptional-repressor-CodY	SMU.1861c	hypothetical-protein	NP_722176.1	R	-209	-195	AATGATCAGAAATTT	7	7e-05	-9.564	4.154	tmRtytACAaatGTArayww
CodY	SMU_1824	transcriptional-repressor-CodY	SMU.1862	hypothetical-protein	NP_722177.1	R	-110	-96	AAATTTCTGATCATT	7.8	3.8e-05	-10.174	4.418	tmRtytACAaatGTArayww
CodY	SMU_1824	transcriptional-repressor-CodY	SMU.1862	hypothetical-protein	NP_722177.1	D	-110	-96	AATGATCAGAAATTT	7	7e-05	-9.564	4.154	tmRtytACAaatGTArayww
CodY	SMU_1824	transcriptional-repressor-CodY	SMU.1877	putative-PTS-system.-mannose-specific-component-IIAB	NP_722188.1	D	-84	-70	AATGTTCTTAAATTT	6.7	8.7e-05	-9.35	4.06	tmRtytACAaatGTArayww
CodY	SMU_1824	transcriptional-repressor-CodY	SMU.1877	putative-PTS-system.-mannose-specific-component-IIAB	NP_722188.1	D	-784	-770	GATTTTCTGACTTCT	4.2	0.00046	-7.694	3.341	tmRtytACAaatGTArayww
CodY	SMU_1824	transcriptional-repressor-CodY	SMU.1882c	hypothetical-protein	NP_722192.1	R	-125	-111	AATATTCTGCTATTA	4.6	0.00035	-7.944	3.45	tmRtytACAaatGTArayww
CodY	SMU_1824	transcriptional-repressor-CodY	SMU.1883	hypothetical-protein	NP_722193.1	D	-208	-194	AATATTCTGCTATTA	4.6	0.00035	-7.944	3.45	tmRtytACAaatGTArayww
CodY	SMU_1824	transcriptional-repressor-CodY	SMU.1917	putative-response-regulator-of-the-competence-regulon.-ComE;-response-regulator-of-sakacin-A-production	NP_722222.1	D	-295	-281	ACTTTTTTGAAAATA	5.6	0.00019	-8.591	3.731	tmRtytACAaatGTArayww
CodY	SMU_1824	transcriptional-repressor-CodY	SMU.1924	response-regulator-GcrR-for-glucan-binding-protein-C	NP_722229.1	D	-27	-13	AATTGTTAGAGTTTT	4.6	0.00035	-7.944	3.45	tmRtytACAaatGTArayww
CodY	SMU_1824	transcriptional-repressor-CodY	SMU.1942c	putative-amino-acid-binding-protein	NP_722246.1	R	-187	-173	TATTATCTGATTTTT	4.2	0.00046	-7.694	3.341	tmRtytACAaatGTArayww
CodY	SMU_1824	transcriptional-repressor-CodY	SMU.1948	preprotein-translocase-subunit-SecE	NP_722251.1	R	-61	-47	AATATTTACAAAATT	6.4	0.00011	-9.138	3.969	tmRtytACAaatGTArayww
CodY	SMU_1824	transcriptional-repressor-CodY	SMU.1948	preprotein-translocase-subunit-SecE	NP_722251.1	D	-61	-47	AATTTTGTAAATATT	5.9	0.00015	-8.792	3.818	tmRtytACAaatGTArayww
CodY	SMU_1824	transcriptional-repressor-CodY	SMU.1948	preprotein-translocase-subunit-SecE	NP_722251.1	R	-52	-38	ATTTTTTACAATATT	4.1	0.00048	-7.635	3.316	tmRtytACAaatGTArayww
CodY	SMU_1824	transcriptional-repressor-CodY	SMU.1966c	putative-periplasmic-sugar-binding-protein	NP_722265.1	D	-140	-126	TATTTTCTAACTATT	5.9	0.00015	-8.792	3.818	tmRtytACAaatGTArayww
CodY	SMU_1824	transcriptional-repressor-CodY	SMU.1966c	putative-periplasmic-sugar-binding-protein	NP_722265.1	R	-140	-126	AATAGTTAGAAAATA	5.6	0.00019	-8.591	3.731	tmRtytACAaatGTArayww
CodY	SMU_1824	transcriptional-repressor-CodY	SMU.1966c	putative-periplasmic-sugar-binding-protein	NP_722265.1	R	-383	-369	AAGTCTTAGAAAATT	4.4	0.0004	-7.816	3.394	tmRtytACAaatGTArayww
CodY	SMU_1824	transcriptional-repressor-CodY	SMU.1966c	putative-periplasmic-sugar-binding-protein	NP_722265.1	D	-383	-369	AATTTTCTAAGACTT	4.1	0.00048	-7.635	3.316	tmRtytACAaatGTArayww
CodY	SMU_1824	transcriptional-repressor-CodY	SMU.1988c	putative-DNA-binding-protein	NP_722286.1	R	-57	-43	ATTTTTTAAAAAATT	5.1	0.00026	-8.259	3.587	tmRtytACAaatGTArayww
CodY	SMU_1824	transcriptional-repressor-CodY	SMU.1988c	putative-DNA-binding-protein	NP_722286.1	R	-48	-34	AAAATTCTCATTTTT	4.5	0.00038	-7.879	3.422	tmRtytACAaatGTArayww
CodY	SMU_1824	transcriptional-repressor-CodY	SMU.1990	DNA-directed-RNA-polymerase-subunit-beta	NP_722288.1	R	-84	-70	AATTTTCAGAATTTT	12.9	2.8e-07	-15.091	6.554	tmRtytACAaatGTArayww
CodY	SMU_1824	transcriptional-repressor-CodY	SMU.1990	DNA-directed-RNA-polymerase-subunit-beta	NP_722288.1	D	-84	-70	AAAATTCTGAAAATT	11.7	1.1e-06	-13.739	5.967	tmRtytACAaatGTArayww
CodY	SMU_1824	transcriptional-repressor-CodY	SMU.1996	4-diphosphocytidyl-2-C-methyl-D-erythritol-kinase	NP_722294.1	R	-97	-83	ACTTTTCTTAATTTT	4.6	0.00035	-7.944	3.45	tmRtytACAaatGTArayww
CodY	SMU_1824	transcriptional-repressor-CodY	SMU.2026c	30S-ribosomal-protein-S10	NP_722323.1	R	-400	-386	AAAGTTCTGAATTTC	6.1	0.00013	-8.925	3.876	tmRtytACAaatGTArayww
CodY	SMU_1824	transcriptional-repressor-CodY	SMU.2027	putative-transcriptional-regulator	NP_722324.1	D	-132	-118	AAAGTTCTGAATTTC	6.1	0.00013	-8.925	3.876	tmRtytACAaatGTArayww
CodY	SMU_1824	transcriptional-repressor-CodY	SMU.2028	levansucrase-precursor;-beta-D-fructosyltransferase	NP_722325.1	R	-86	-72	AATTTTTAGAAACTT	8.4	2.3e-05	-10.66	4.629	tmRtytACAaatGTArayww
CodY	SMU_1824	transcriptional-repressor-CodY	SMU.2028	levansucrase-precursor;-beta-D-fructosyltransferase	NP_722325.1	D	-86	-72	AAGTTTCTAAAAATT	7.2	6e-05	-9.721	4.222	tmRtytACAaatGTArayww
CodY	SMU_1824	transcriptional-repressor-CodY	SMU.2028	levansucrase-precursor;-beta-D-fructosyltransferase	NP_722325.1	D	-275	-261	ATTTTTCATAAATTT	5.2	0.00024	-8.326	3.616	tmRtytACAaatGTArayww
CodY	SMU_1824	transcriptional-repressor-CodY	SMU.2042	dextranase-precursor	NP_722336.1	D	-271	-257	AAAGTTTGGAAATTT	4.3	0.00043	-7.757	3.369	tmRtytACAaatGTArayww
CodY	SMU_1824	transcriptional-repressor-CodY	SMU.2047	putative-PTS-system.-glucose-specific-IIABC-component	NP_722340.1	D	-110	-96	TATTTTCTTAATTTT	5.3	0.00023	-8.393	3.645	tmRtytACAaatGTArayww
CodY	SMU_1824	transcriptional-repressor-CodY	SMU.2048	hypothetical-protein	NP_722341.1	R	-302	-288	TATTTTCTTAATTTT	5.3	0.00023	-8.393	3.645	tmRtytACAaatGTArayww
CodY	SMU_1824	transcriptional-repressor-CodY	SMU.2050c	ribosomal-protein-L11-methyltransferase	NP_722343.1	D	-92	-78	ATTTTTTAGATAATA	4.1	0.00048	-7.635	3.316	tmRtytACAaatGTArayww
CodY	SMU_1824	transcriptional-repressor-CodY	SMU.2067	putative-stress-response-protein;-glycosyltransferase-involved-in-cell-wall-biogenesis	NP_722358.1	R	-31	-17	AATTATCTGCTTATT	4.3	0.00043	-7.757	3.369	tmRtytACAaatGTArayww
CodY	SMU_1824	transcriptional-repressor-CodY	SMU.2069	zinc-transporter-ZupT	NP_722359.1	D	-590	-576	AATTATCTGCTTATT	4.3	0.00043	-7.757	3.369	tmRtytACAaatGTArayww
CodY	SMU_1824	transcriptional-repressor-CodY	SMU.2074	anaerobic-ribonucleoside-triphosphate-reductase	NP_722364.1	D	-57	-43	AATATATTGATTTTT	5.3	0.00023	-8.393	3.645	tmRtytACAaatGTArayww
CodY	SMU_1824	transcriptional-repressor-CodY	SMU.2098	arginyl-tRNA-synthetase	NP_722386.1	R	-64	-50	AAATTTTAGATAATG	4.2	0.00046	-7.694	3.341	tmRtytACAaatGTArayww
CodY	SMU_1824	transcriptional-repressor-CodY	SMU.2116	putative-osmoprotectant-amino-acid-ABC-transporter.-ATP-binding-protein	NP_722403.1	D	-62	-48	AATTTTCTAAGTTTT	6.1	0.00013	-8.925	3.876	tmRtytACAaatGTArayww
CodY	SMU_1824	transcriptional-repressor-CodY	SMU.2116	putative-osmoprotectant-amino-acid-ABC-transporter.-ATP-binding-protein	NP_722403.1	R	-62	-48	AAAACTTAGAAAATT	5.3	0.00023	-8.393	3.645	tmRtytACAaatGTArayww
CodY	SMU_1824	transcriptional-repressor-CodY	SMU.2128	dihydroxy-acid-dehydratase	NP_722414.1	D	-116	-102	AATTGATAGAATTTT	5.3	0.00023	-8.393	3.645	tmRtytACAaatGTArayww
CodY	SMU_1824	transcriptional-repressor-CodY	SMU.2139c	50S-ribosomal-protein-L9	NP_722424.1	R	-397	-383	AATATTTTGAATTTC	6.4	0.00011	-9.138	3.969	tmRtytACAaatGTArayww
CodY	SMU_1824	transcriptional-repressor-CodY	SMU.2143c	tRNA-specific-2-thiouridylase-MnmA	NP_722428.1	D	-82	-68	AAAATCCTGATTTTT	5.2	0.00024	-8.326	3.616	tmRtytACAaatGTArayww
CodY	SMU_1824	transcriptional-repressor-CodY	SMU.2146c	hypothetical-protein	NP_722429.1	R	-137	-123	AAAATTTTGAGTATT	5.3	0.00023	-8.393	3.645	tmRtytACAaatGTArayww
CodY	SMU_1824	transcriptional-repressor-CodY	SMU.2146c	hypothetical-protein	NP_722429.1	D	-137	-123	AATACTCAAAATTTT	4.8	0.00031	-8.07	3.505	tmRtytACAaatGTArayww
CodY	SMU_1824	transcriptional-repressor-CodY	SMU.2146c	hypothetical-protein	NP_722429.1	D	-139	-125	AAAATACTCAAAATT	4.6	0.00035	-7.944	3.45	tmRtytACAaatGTArayww
CodY	SMU_1824	transcriptional-repressor-CodY	SMU.2157	inosine-5'-monophosphate-dehydrogenase	NP_722440.1	D	-107	-93	TCTTTTTTGAAATTT	4.9	0.00029	-8.133	3.532	tmRtytACAaatGTArayww
CodY	SMU_1824	transcriptional-repressor-CodY	SMU.2162c	rRNA-large-subunit-methyltransferase	NP_722445.1	R	-109	-95	CATTTTCTGAAAGTT	7.5	4.8e-05	-9.941	4.317	tmRtytACAaatGTArayww
CodY	SMU_1824	transcriptional-repressor-CodY	SMU.2162c	rRNA-large-subunit-methyltransferase	NP_722445.1	D	-109	-95	AACTTTCAGAAAATG	6.8	8.1e-05	-9.421	4.091	tmRtytACAaatGTArayww
CodY	SMU_1824	transcriptional-repressor-CodY	SMU.2162c	rRNA-large-subunit-methyltransferase	NP_722445.1	D	-71	-57	ATTTTTTAGAAAAAT	4.2	0.00046	-7.694	3.341	tmRtytACAaatGTArayww
CodY	SMU_1824	transcriptional-repressor-CodY	SMU.2164	serine-protease-HtrA	NP_722446.1	D	-111	-97	CATTTTCTGAAAGTT	7.5	4.8e-05	-9.941	4.317	tmRtytACAaatGTArayww
CodY	SMU_1824	transcriptional-repressor-CodY	SMU.2164	serine-protease-HtrA	NP_722446.1	R	-111	-97	AACTTTCAGAAAATG	6.8	8.1e-05	-9.421	4.091	tmRtytACAaatGTArayww
CodY	SMU_1824	transcriptional-repressor-CodY	SMU.2164	serine-protease-HtrA	NP_722446.1	R	-149	-135	ATTTTTTAGAAAAAT	4.2	0.00046	-7.694	3.341	tmRtytACAaatGTArayww
ComE	SMU_1917	putative-response-regulator-of-the-competence-regulon.-ComE;-response-regulator-of-sakacin-A-production	SMU.05	hypothetical-protein	NP_720490.1	R	-195	-185	GGGATTTACTA	7.9	3.6e-05	-10.234	4.445	rGGaTTkrCCa
ComE	SMU_1917	putative-response-regulator-of-the-competence-regulon.-ComE;-response-regulator-of-sakacin-A-production	SMU.36	hypothetical-protein	NP_720519.1	R	-40	-30	ATGATTTACCA	8.5	2.7e-05	-10.516	4.567	rGGaTTkrCCa
ComE	SMU_1917	putative-response-regulator-of-the-competence-regulon.-ComE;-response-regulator-of-sakacin-A-production	SMU.70	threonine-synthase	NP_720550.1	D	-114	-104	GCGATTTACCA	8.5	2.7e-05	-10.516	4.567	rGGaTTkrCCa
ComE	SMU_1917	putative-response-regulator-of-the-competence-regulon.-ComE;-response-regulator-of-sakacin-A-production	SMU.117c	hypothetical-protein	NP_720592.1	D	-87	-77	GGAATTTACCA	11	5.5e-06	-12.11	5.259	rGGaTTkrCCa
ComE	SMU_1917	putative-response-regulator-of-the-competence-regulon.-ComE;-response-regulator-of-sakacin-A-production	SMU.121	putative-DinF.-damage-inducible-protein;-cation-efflux-pump-(multidrug-resistance-protein)	NP_720596.1	D	-189	-179	AGGATTGACGA	7.8	5.3e-05	-9.842	4.274	rGGaTTkrCCa
ComE	SMU_1917	putative-response-regulator-of-the-competence-regulon.-ComE;-response-regulator-of-sakacin-A-production	SMU.123	DNA-polymerase-III-PolC	NP_720597.1	R	-54	-44	AGGATTGACGA	7.8	5.3e-05	-9.842	4.274	rGGaTTkrCCa
ComE	SMU_1917	putative-response-regulator-of-the-competence-regulon.-ComE;-response-regulator-of-sakacin-A-production	SMU.154	30S-ribosomal-protein-S15	NP_720624.1	D	-51	-41	AGGATTCGCCA	9.2	1.3e-05	-11.281	4.899	rGGaTTkrCCa
ComE	SMU_1917	putative-response-regulator-of-the-competence-regulon.-ComE;-response-regulator-of-sakacin-A-production	SMU.181	putative-mevalonate-kinase	NP_720650.1	R	-167	-157	AGAATTTACCA	11	5.5e-06	-12.11	5.259	rGGaTTkrCCa
ComE	SMU_1917	putative-response-regulator-of-the-competence-regulon.-ComE;-response-regulator-of-sakacin-A-production	SMU.220c	hypothetical-protein	NP_720686.1	D	-338	-328	AGAGTTGACCA	7.4	8.6e-05	-9.356	4.063	rGGaTTkrCCa
ComE	SMU_1917	putative-response-regulator-of-the-competence-regulon.-ComE;-response-regulator-of-sakacin-A-production	SMU.351	ribosome-associated-GTPase	NP_720803.1	D	-77	-67	AAAATTTGCCA	9.7	8e-06	-11.735	5.096	rGGaTTkrCCa
ComE	SMU_1917	putative-response-regulator-of-the-competence-regulon.-ComE;-response-regulator-of-sakacin-A-production	SMU.399	hypothetical-protein	NP_720847.1	D	-13	-3	AGGATTGGACA	7.9	3.6e-05	-10.234	4.445	rGGaTTkrCCa
ComE	SMU_1917	putative-response-regulator-of-the-competence-regulon.-ComE;-response-regulator-of-sakacin-A-production	SMU.429c	hypothetical-protein	NP_720876.1	R	-213	-203	AAGATTTGCCA	11	5.5e-06	-12.11	5.259	rGGaTTkrCCa
ComE	SMU_1917	putative-response-regulator-of-the-competence-regulon.-ComE;-response-regulator-of-sakacin-A-production	SMU.431	putative-ABC-transporter.-ATP-binding-protein	NP_720877.1	D	-149	-139	AAGATTTGCCA	11	5.5e-06	-12.11	5.259	rGGaTTkrCCa
ComE	SMU_1917	putative-response-regulator-of-the-competence-regulon.-ComE;-response-regulator-of-sakacin-A-production	SMU.463	putative-thioredoxin-reductase-(NADPH)	NP_720906.1	R	-59	-49	AAAATTTACCA	9.6	1e-05	-11.503	4.996	rGGaTTkrCCa
ComE	SMU_1917	putative-response-regulator-of-the-competence-regulon.-ComE;-response-regulator-of-sakacin-A-production	SMU.472	N6-adenine-specific-DNA-methylase	NP_720914.1	R	-415	-405	AATATTTACCA	7.1	9.9e-05	-9.221	4.005	rGGaTTkrCCa
ComE	SMU_1917	putative-response-regulator-of-the-competence-regulon.-ComE;-response-regulator-of-sakacin-A-production	SMU.516	hypothetical-protein	NP_720954.1	R	-87	-77	AGAGTTTGCCA	7.5	6.4e-05	-9.659	4.195	rGGaTTkrCCa
ComE	SMU_1917	putative-response-regulator-of-the-competence-regulon.-ComE;-response-regulator-of-sakacin-A-production	SMU.562	ATP-dependent-protease-ClpE	NP_720997.1	D	-72	-62	AAGTTTGACCA	7.4	8.6e-05	-9.356	4.063	rGGaTTkrCCa
ComE	SMU_1917	putative-response-regulator-of-the-competence-regulon.-ComE;-response-regulator-of-sakacin-A-production	SMU.563	ornithine-carbamoyltransferase	NP_720998.1	R	-195	-185	AAGTTTGACCA	7.4	8.6e-05	-9.356	4.063	rGGaTTkrCCa
ComE	SMU_1917	putative-response-regulator-of-the-competence-regulon.-ComE;-response-regulator-of-sakacin-A-production	SMU.616	hypothetical-protein	NP_721046.1	D	-551	-541	AGGATTTGCAA	7.9	3.6e-05	-10.234	4.445	rGGaTTkrCCa
ComE	SMU_1917	putative-response-regulator-of-the-competence-regulon.-ComE;-response-regulator-of-sakacin-A-production	SMU.644	putative-competence-protein/transcription-factor	NP_721072.1	D	-149	-139	GGGATTTACGA	7.9	3.6e-05	-10.234	4.445	rGGaTTkrCCa
ComE	SMU_1917	putative-response-regulator-of-the-competence-regulon.-ComE;-response-regulator-of-sakacin-A-production	SMU.667	ribonucleotide-diphosphate-reductase-subunit-beta	NP_721095.1	R	-129	-119	AGAATTTCCCA	7.8	5.3e-05	-9.842	4.274	rGGaTTkrCCa
ComE	SMU_1917	putative-response-regulator-of-the-competence-regulon.-ComE;-response-regulator-of-sakacin-A-production	SMU.761	protease;-related-to-collagenase	NP_721177.1	R	-185	-175	GGGATTGACAA	7.9	3.6e-05	-10.234	4.445	rGGaTTkrCCa
ComE	SMU_1917	putative-response-regulator-of-the-competence-regulon.-ComE;-response-regulator-of-sakacin-A-production	SMU.811	hypothetical-protein	NP_721221.1	D	-249	-239	GGGATTTGCGA	7.9	3.6e-05	-10.234	4.445	rGGaTTkrCCa
ComE	SMU_1917	putative-response-regulator-of-the-competence-regulon.-ComE;-response-regulator-of-sakacin-A-production	SMU.813	transcription-regulator	NP_721223.1	R	-91	-81	AACATTTACCA	7.1	9.9e-05	-9.221	4.005	rGGaTTkrCCa
ComE	SMU_1917	putative-response-regulator-of-the-competence-regulon.-ComE;-response-regulator-of-sakacin-A-production	SMU.824	dTDP-4-keto-L-rhamnose-reductase	NP_721234.1	D	-298	-288	GGAATAGGCCA	7.5	6.4e-05	-9.659	4.195	rGGaTTkrCCa
ComE	SMU_1917	putative-response-regulator-of-the-competence-regulon.-ComE;-response-regulator-of-sakacin-A-production	SMU.836	hypothetical-protein	NP_721246.1	R	-154	-144	AGAGTTTGCCA	7.5	6.4e-05	-9.659	4.195	rGGaTTkrCCa
ComE	SMU_1917	putative-response-regulator-of-the-competence-regulon.-ComE;-response-regulator-of-sakacin-A-production	SMU.852	putative-transcriptional-regulator;-CpsY-like-protein	NP_721262.1	D	-154	-144	ATAATTTACCA	7.1	9.9e-05	-9.221	4.005	rGGaTTkrCCa
ComE	SMU_1917	putative-response-regulator-of-the-competence-regulon.-ComE;-response-regulator-of-sakacin-A-production	SMU.889	putative-penicillin-binding-protein.-class-C;-fmt-like-protein	NP_721297.1	R	-129	-119	GAGATTTTCCA	7.8	5.3e-05	-9.842	4.274	rGGaTTkrCCa
ComE	SMU_1917	putative-response-regulator-of-the-competence-regulon.-ComE;-response-regulator-of-sakacin-A-production	SMU.1027	putative-transcription-regulator	NP_721421.1	R	-24	-14	AAAATTGACCA	9.6	1e-05	-11.503	4.996	rGGaTTkrCCa
ComE	SMU_1917	putative-response-regulator-of-the-competence-regulon.-ComE;-response-regulator-of-sakacin-A-production	SMU.1029	hypothetical-protein	NP_721423.1	D	-288	-278	GAGAATTACCA	7.4	8.6e-05	-9.356	4.063	rGGaTTkrCCa
ComE	SMU_1917	putative-response-regulator-of-the-competence-regulon.-ComE;-response-regulator-of-sakacin-A-production	SMU.1102	6-phospho-beta-glucosidase,-required-for-arbutin-uptake-and-metabolism	NP_721491.1	D	-78	-68	GAGACTGACCA	7.4	8.6e-05	-9.356	4.063	rGGaTTkrCCa
ComE	SMU_1917	putative-response-regulator-of-the-competence-regulon.-ComE;-response-regulator-of-sakacin-A-production	SMU.1127	30S ribosomal protein S20	NP_721514.3	D	-51	-41	AAGACTTGCCA	7.4	8.6e-05	-9.356	4.063	rGGaTTkrCCa
ComE	SMU_1917	putative-response-regulator-of-the-competence-regulon.-ComE;-response-regulator-of-sakacin-A-production	SMU.1180	putative-alkylphosphonate-uptake-protein	NP_721565.1	D	-65	-55	AAGACTTGCCA	7.4	8.6e-05	-9.356	4.063	rGGaTTkrCCa
ComE	SMU_1917	putative-response-regulator-of-the-competence-regulon.-ComE;-response-regulator-of-sakacin-A-production	SMU.1185	PTS-system.-mannitol-specific-enzyme-IIBC-component	NP_721569.1	R	-184	-174	AGGATTTGACA	7.9	3.6e-05	-10.234	4.445	rGGaTTkrCCa
ComE	SMU_1917	putative-response-regulator-of-the-competence-regulon.-ComE;-response-regulator-of-sakacin-A-production	SMU.1185	PTS-system.-mannitol-specific-enzyme-IIBC-component	NP_721569.1	R	-147	-137	AAGTTTTGCCA	7.5	6.4e-05	-9.659	4.195	rGGaTTkrCCa
ComE	SMU_1917	putative-response-regulator-of-the-competence-regulon.-ComE;-response-regulator-of-sakacin-A-production	SMU.1208c	hypothetical-protein	NP_721588.1	R	-136	-126	AGAATTTCCCA	7.8	5.3e-05	-9.842	4.274	rGGaTTkrCCa
ComE	SMU_1917	putative-response-regulator-of-the-competence-regulon.-ComE;-response-regulator-of-sakacin-A-production	SMU.1261c	putative-phosphoribosyl-ATP-pyrophosphohydrolase	NP_721637.1	D	-46	-36	GGGATTGGACA	7.9	3.6e-05	-10.234	4.445	rGGaTTkrCCa
ComE	SMU_1917	putative-response-regulator-of-the-competence-regulon.-ComE;-response-regulator-of-sakacin-A-production	SMU.1265	1-(5-phosphoribosyl)-5-[(5-phosphoribosylamino)methylideneamino]-imidazole-4-carboxamide-isomerase	NP_721641.1	D	-231	-221	AGGAATGACCA	8.8	2.1e-05	-10.767	4.676	rGGaTTkrCCa
ComE	SMU_1917	putative-response-regulator-of-the-competence-regulon.-ComE;-response-regulator-of-sakacin-A-production	SMU.1273	histidinol-phosphate-aminotransferase	NP_721649.1	R	-572	-562	GATATTGGCCA	7.2	8.8e-05	-9.341	4.057	rGGaTTkrCCa
ComE	SMU_1917	putative-response-regulator-of-the-competence-regulon.-ComE;-response-regulator-of-sakacin-A-production	SMU.1327c	4Fe-4S-ferredoxin	NP_721696.1	D	-716	-706	AGGATTGAACA	7.8	5.3e-05	-9.842	4.274	rGGaTTkrCCa
ComE	SMU_1917	putative-response-regulator-of-the-competence-regulon.-ComE;-response-regulator-of-sakacin-A-production	SMU.1332c	putative-transposase	NP_721700.1	R	-236	-226	GGGATTTACCC	8.8	2.1e-05	-10.767	4.676	rGGaTTkrCCa
ComE	SMU_1917	putative-response-regulator-of-the-competence-regulon.-ComE;-response-regulator-of-sakacin-A-production	SMU.1332c	putative-transposase	NP_721700.1	D	-333	-323	AGAATCTGCCA	7.4	8.6e-05	-9.356	4.063	rGGaTTkrCCa
ComE	SMU_1917	putative-response-regulator-of-the-competence-regulon.-ComE;-response-regulator-of-sakacin-A-production	SMU.1438c	putative-Zn-dependent-protease	NP_721795.1	R	-203	-193	AGGATTTACCG	8.8	2.1e-05	-10.767	4.676	rGGaTTkrCCa
ComE	SMU_1917	putative-response-regulator-of-the-competence-regulon.-ComE;-response-regulator-of-sakacin-A-production	SMU.1467	adenine-phosphoribosyltransferase	NP_721819.1	R	-322	-312	AGAATTTTCCA	7.8	5.3e-05	-9.842	4.274	rGGaTTkrCCa
ComE	SMU_1917	putative-response-regulator-of-the-competence-regulon.-ComE;-response-regulator-of-sakacin-A-production	SMU.1595	putative-carbonic-anhydrase-precursor	NP_721931.1	R	-214	-204	GGATTTTACCA	7.5	6.4e-05	-9.659	4.195	rGGaTTkrCCa
ComE	SMU_1917	putative-response-regulator-of-the-competence-regulon.-ComE;-response-regulator-of-sakacin-A-production	SMU.1655c	hypothetical-protein	NP_721988.1	R	-89	-79	GGGATTGACCA	12.4	5.8e-07	-14.356	6.235	rGGaTTkrCCa
ComE	SMU_1917	putative-response-regulator-of-the-competence-regulon.-ComE;-response-regulator-of-sakacin-A-production	SMU.1673	uracil-phosphoribosyltransferase	NP_722006.1	R	-285	-275	AGGATTTGCCA	12.4	5.8e-07	-14.356	6.235	rGGaTTkrCCa
ComE	SMU_1917	putative-response-regulator-of-the-competence-regulon.-ComE;-response-regulator-of-sakacin-A-production	SMU.1701c	hypothetical-protein	NP_722030.1	R	-156	-146	AAAATTTACCA	9.6	1e-05	-11.503	4.996	rGGaTTkrCCa
ComE	SMU_1917	putative-response-regulator-of-the-competence-regulon.-ComE;-response-regulator-of-sakacin-A-production	SMU.1804c	hypothetical-protein	NP_722123.1	R	-230	-220	AGAATTGCCCA	7.8	5.3e-05	-9.842	4.274	rGGaTTkrCCa
ComE	SMU_1917	putative-response-regulator-of-the-competence-regulon.-ComE;-response-regulator-of-sakacin-A-production	SMU.1805	putative-transcriptional-regulator	NP_722124.1	D	-18	-8	AGAATTGCCCA	7.8	5.3e-05	-9.842	4.274	rGGaTTkrCCa
ComE	SMU_1917	putative-response-regulator-of-the-competence-regulon.-ComE;-response-regulator-of-sakacin-A-production	SMU.1853	hypothetical-protein	NP_722169.1	R	-96	-86	GAGACTTACCA	7.4	8.6e-05	-9.356	4.063	rGGaTTkrCCa
ComE	SMU_1917	putative-response-regulator-of-the-competence-regulon.-ComE;-response-regulator-of-sakacin-A-production	SMU.1908c	hypothetical-protein	NP_722214.1	D	-562	-552	AAGTTTTACCA	7.4	8.6e-05	-9.356	4.063	rGGaTTkrCCa
ComE	SMU_1917	putative-response-regulator-of-the-competence-regulon.-ComE;-response-regulator-of-sakacin-A-production	SMU.1914c	hypothetical-protein	NP_722219.1	D	-126	-116	ACCGTTTAGGA	14.2	1.6e-07	-15.668	6.805	rGGaTTkrCCa
ComE	SMU_1917	putative-response-regulator-of-the-competence-regulon.-ComE;-response-regulator-of-sakacin-A-production	SMU.1966c	putative-periplasmic-sugar-binding-protein	NP_722265.1	D	-375	-365	AAGACTTACCA	7.4	8.6e-05	-9.356	4.063	rGGaTTkrCCa
ComE	SMU_1917	putative-response-regulator-of-the-competence-regulon.-ComE;-response-regulator-of-sakacin-A-production	SMU.2007	50S-ribosomal-protein-L15	NP_722305.1	R	-229	-219	AGGATTTGCAA	7.9	3.6e-05	-10.234	4.445	rGGaTTkrCCa
ComE	SMU_1917	putative-response-regulator-of-the-competence-regulon.-ComE;-response-regulator-of-sakacin-A-production	SMU.2086	competence-damage-inducible-protein-A	NP_722375.1	R	-39	-29	AAGATTGACCA	11	5.5e-06	-12.11	5.259	rGGaTTkrCCa
ComE	SMU_1917	putative-response-regulator-of-the-competence-regulon.-ComE;-response-regulator-of-sakacin-A-production	SMU.2088	Holliday-junction-DNA-helicase-RuvA	NP_722377.1	R	-108	-98	AGAACTTGCCA	7.4	8.6e-05	-9.356	4.063	rGGaTTkrCCa
ComE	SMU_1917	putative-response-regulator-of-the-competence-regulon.-ComE;-response-regulator-of-sakacin-A-production	SMU.2111c	hypothetical-protein	NP_722398.1	R	-173	-163	GGGATTTACCA	12.4	5.8e-07	-14.356	6.235	rGGaTTkrCCa
NrdR	SMU_1923	transcriptional-regulator-NrdR	SMU.307	glucose-6-phosphate-isomerase	NP_720764.1	R	-241	-226	AAACAAGATTTTGTCC	8.9	1.4e-05	-11.179	4.855	aCaCaAtATmTtGtGt
NrdR	SMU_1923	transcriptional-regulator-NrdR	SMU.669c	putative-glutaredoxin	NP_721097.1	D	-136	-121	ACACTATATCTTGTGG	13.7	1.1e-07	-15.982	6.941	aCaCaAtATmTtGtGt
NrdR	SMU_1923	transcriptional-regulator-NrdR	SMU.669c	putative-glutaredoxin	NP_721097.1	R	-136	-121	CCACAAGATATAGTGT	13.4	1.6e-07	-15.679	6.81	aCaCaAtATmTtGtGt
NrdR	SMU_1923	transcriptional-regulator-NrdR	SMU.669c	putative-glutaredoxin	NP_721097.1	R	-104	-89	ACACAAAATATAGTAC	9.5	8.8e-06	-11.637	5.054	aCaCaAtATmTtGtGt
NrdR	SMU_1923	transcriptional-regulator-NrdR	SMU.670	aconitate-hydratase	NP_721098.1	R	-134	-119	ACACTATATCTTGTGG	13.7	1.1e-07	-15.982	6.941	aCaCaAtATmTtGtGt
NrdR	SMU_1923	transcriptional-regulator-NrdR	SMU.670	aconitate-hydratase	NP_721098.1	D	-134	-119	CCACAAGATATAGTGT	13.4	1.6e-07	-15.679	6.81	aCaCaAtATmTtGtGt
NrdR	SMU_1923	transcriptional-regulator-NrdR	SMU.670	aconitate-hydratase	NP_721098.1	D	-166	-151	ACACAAAATATAGTAC	9.5	8.8e-06	-11.637	5.054	aCaCaAtATmTtGtGt
NrdR	SMU_1923	transcriptional-regulator-NrdR	SMU.2074	anaerobic-ribonucleoside-triphosphate-reductase	NP_722364.1	D	-61	-46	CCACAATATATTGATT	13.2	2.2e-07	-15.348	6.666	aCaCaAtATmTtGtGt
NrdR	SMU_1923	transcriptional-regulator-NrdR	SMU.2074	anaerobic-ribonucleoside-triphosphate-reductase	NP_722364.1	R	-92	-77	ACACAATATATTGATA	11.7	1.3e-06	-13.561	5.89	aCaCaAtATmTtGtGt
NrdR	SMU_1923	transcriptional-regulator-NrdR	SMU.2074	anaerobic-ribonucleoside-triphosphate-reductase	NP_722364.1	R	-61	-46	AATCAATATATTGTGG	11.7	1.3e-06	-13.561	5.89	aCaCaAtATmTtGtGt
NrdR	SMU_1923	transcriptional-regulator-NrdR	SMU.2074	anaerobic-ribonucleoside-triphosphate-reductase	NP_722364.1	D	-92	-77	TATCAATATATTGTGT	11	2.5e-06	-12.899	5.602	aCaCaAtATmTtGtGt
AdcR	SMU_1995	putative-transcriptional-regulator	SMU.1131c	hypothetical-protein	NP_721517.1	R	-64	-49	ATTAAACTGGTTAATA	9.1	9.7e-06	-11.542	5.013	amtTaACYRGTtaAkt
AdcR	SMU_1995	putative-transcriptional-regulator	SMU.1131c	hypothetical-protein	NP_721517.1	D	-64	-49	TATTAACCAGTTTAAT	9	1e-05	-11.47	4.981	amtTaACYRGTtaAkt
AdcR	SMU_1995	putative-transcriptional-regulator	SMU.1302	putative-surface-adhesin;-AdcA-protein-homolog;-putative-Zn-binding-lipoprotein	NP_721673.1	R	-29	-14	ACTTAACTGGTTAATT	15.3	1.5e-08	-18.027	7.829	amtTaACYRGTtaAkt
AdcR	SMU_1995	putative-transcriptional-regulator	SMU.1302	putative-surface-adhesin;-AdcA-protein-homolog;-putative-Zn-binding-lipoprotein	NP_721673.1	D	-29	-14	AATTAACCAGTTAAGT	14.8	3.4e-08	-17.195	7.468	amtTaACYRGTtaAkt
AdcR	SMU_1995	putative-transcriptional-regulator	SMU.1302	putative-surface-adhesin;-AdcA-protein-homolog;-putative-Zn-binding-lipoprotein	NP_721673.1	R	-44	-29	TATTTACTGGTTAAGT	12.7	5e-07	-14.501	6.298	amtTaACYRGTtaAkt
AdcR	SMU_1995	putative-transcriptional-regulator	SMU.1302	putative-surface-adhesin;-AdcA-protein-homolog;-putative-Zn-binding-lipoprotein	NP_721673.1	D	-44	-29	ACTTAACCAGTAAATA	12.2	8e-07	-14.043	6.099	amtTaACYRGTtaAkt
AdcR	SMU_1995	putative-transcriptional-regulator	SMU.1910c	hypothetical-protein	NP_722216.1	D	-507	-492	AAATAACTGGTTAAAC	10.1	4.6e-06	-12.291	5.338	amtTaACYRGTtaAkt
AdcR	SMU_1995	putative-transcriptional-regulator	SMU.1995c	putative-transcriptional-regulator	NP_722293.1	D	-32	-17	AATTAACTGGTTAATT	15.3	1.5e-08	-18.027	7.829	amtTaACYRGTtaAkt
AdcR	SMU_1995	putative-transcriptional-regulator	SMU.1995c	putative-transcriptional-regulator	NP_722293.1	R	-32	-17	AATTAACCAGTTAATT	14.7	4.4e-08	-16.939	7.357	amtTaACYRGTtaAkt
CtsR	SMU_2030	putative-transcriptional-regulator-CtsR	SMU.43	putative-site-specific-DNA-methyltransferase-restriction-modification-protein	NP_720526.1	R	-42	-19	TATTTTTTTACTTTATTATACCAA	9.2	1e-05	-11.495	4.992	twwkkYttGaCYaktyytGaCCaa
CtsR	SMU_2030	putative-transcriptional-regulator-CtsR	SMU.128	putative-acetoin-dehydrogenase-(TPP-dependent).-E1-component-beta-subunit	NP_720601.1	R	-130	-107	AATAACAAGACTTTTCTTGATCTA	10.6	2.7e-06	-12.808	5.562	twwkkYttGaCYaktyytGaCCaa
CtsR	SMU_2030	putative-transcriptional-regulator-CtsR	SMU.323	NAD(P)H-dependent-glycerol-3-phosphate-dehydrogenase	NP_720777.1	D	-37	-14	ATAAACTTAACTTTTTATGAACTA	9.1	1.1e-05	-11.406	4.954	twwkkYttGaCYaktyytGaCCaa
CtsR	SMU_2030	putative-transcriptional-regulator-CtsR	SMU.325	deoxyuridine-5'-triphosphate-nucleotidohydrolase	NP_720778.1	R	-307	-284	ATAAACTTAACTTTTTATGAACTA	9.1	1.1e-05	-11.406	4.954	twwkkYttGaCYaktyytGaCCaa
CtsR	SMU_2030	putative-transcriptional-regulator-CtsR	SMU.329	hypothetical-protein	NP_720782.1	D	-134	-111	AATTTCATAACCATTATTAACTTA	8.8	1.4e-05	-11.142	4.839	twwkkYttGaCYaktyytGaCCaa
CtsR	SMU_2030	putative-transcriptional-regulator-CtsR	SMU.562	ATP-dependent-protease-ClpE	NP_720997.1	D	-74	-51	TAAAGTTTGACCATTATTGACCAT	15.8	5.5e-09	-19.02	8.26	twwkkYttGaCYaktyytGaCCaa
CtsR	SMU_2030	putative-transcriptional-regulator-CtsR	SMU.563	ornithine-carbamoyltransferase	NP_720998.1	R	-206	-183	TAAAGTTTGACCATTATTGACCAT	15.8	5.5e-09	-19.02	8.26	twwkkYttGaCYaktyytGaCCaa
CtsR	SMU_2030	putative-transcriptional-regulator-CtsR	SMU.737	hypothetical-protein	NP_721156.1	D	-63	-40	TTTTCTTTTACTATTTTAGTTCAA	9.1	1.1e-05	-11.406	4.954	twwkkYttGaCYaktyytGaCCaa
CtsR	SMU_2030	putative-transcriptional-regulator-CtsR	SMU.881	sucrose-phosphorylase.-GtfA	NP_721290.1	D	-44	-21	TTAGGTTGAACTGGTATAAACCAA	8.8	1.4e-05	-11.142	4.839	twwkkYttGaCYaktyytGaCCaa
CtsR	SMU_2030	putative-transcriptional-regulator-CtsR	SMU.1029	hypothetical-protein	NP_721423.1	R	-178	-155	ATGTGCTTTGCCGGTTTTGACTAT	9.4	8.5e-06	-11.676	5.071	twwkkYttGaCYaktyytGaCCaa
CtsR	SMU_2030	putative-transcriptional-regulator-CtsR	SMU.1303c	putative-dipeptidase	NP_721674.1	D	-293	-270	TTAGTCTTATCCTATTTTGACTTT	9.2	1e-05	-11.495	4.992	twwkkYttGaCYaktyytGaCCaa
CtsR	SMU_2030	putative-transcriptional-regulator-CtsR	SMU.1534	F0F1-ATP-synthase-subunit-C	NP_721878.1	R	-110	-87	TTTTCTTAGACTTTTCCTAACCTA	10.7	2.5e-06	-12.906	5.605	twwkkYttGaCYaktyytGaCCaa
CtsR	SMU_2030	putative-transcriptional-regulator-CtsR	SMU.1534	F0F1-ATP-synthase-subunit-C	NP_721878.1	R	-46	-23	TTTTACTTGTTTAGTTTAGTCCTA	9.3	9.3e-06	-11.585	5.031	twwkkYttGaCYaktyytGaCCaa
CtsR	SMU_2030	putative-transcriptional-regulator-CtsR	SMU.1600	cellobiose-phosphotransferase-system-IIB-component	NP_721936.1	R	-186	-163	TTTAGTTATGCTATTTTTGACTTA	9.5	7.8e-06	-11.767	5.11	twwkkYttGaCYaktyytGaCCaa
CtsR	SMU_2030	putative-transcriptional-regulator-CtsR	SMU.1672	ATP-dependent-Clp-protease-proteolytic-subunit	NP_722005.1	D	-68	-45	AAATATTTGACCTTTTTTGACCAA	17	8.4e-10	-20.896	9.075	twwkkYttGaCYaktyytGaCCaa
CtsR	SMU_2030	putative-transcriptional-regulator-CtsR	SMU.1949	putative-membrane-carboxypeptidase.-penicillin-binding-protein-2a	NP_722252.1	R	-100	-77	ATACTCATGACCTTATTATATCAA	8.6	1.7e-05	-10.969	4.764	twwkkYttGaCYaktyytGaCCaa
CtsR	SMU_2030	putative-transcriptional-regulator-CtsR	SMU.1950	putative-pseudouridylate-synthase	NP_722253.1	D	-51	-28	ATACTCATGACCTTATTATATCAA	8.6	1.7e-05	-10.969	4.764	twwkkYttGaCYaktyytGaCCaa
CtsR	SMU_2030	putative-transcriptional-regulator-CtsR	SMU.1955	co-chaperonin-GroES	NP_722256.1	D	-91	-68	TTTTTCTTGACTATTTTTGACCAA	19.8	2.3e-12	-26.778	11.629	twwkkYttGaCYaktyytGaCCaa
CtsR	SMU_2030	putative-transcriptional-regulator-CtsR	SMU.1977c	putative-transcriptional-regulator	NP_722276.1	R	-272	-249	TTGTACTGAAATATTCTTGACTAA	11.6	9.9e-07	-13.824	6.003	twwkkYttGaCYaktyytGaCCaa
CtsR	SMU_2030	putative-transcriptional-regulator-CtsR	SMU.2158c	tryptophanyl-tRNA-synthetase-II	NP_722441.1	D	-337	-314	TTAAACATGATTATTTTTTACCAT	10.6	2.7e-06	-12.808	5.562	twwkkYttGaCYaktyytGaCCaa
CtsR	SMU_2030	putative-transcriptional-regulator-CtsR	SMU.2159	putative-ABC-transporter.-ATP-binding-protein	NP_722442.1	R	-119	-96	TTAAACATGATTATTTTTTACCAT	10.6	2.7e-06	-12.808	5.562	twwkkYttGaCYaktyytGaCCaa
TreR	SMU_2040	putative-transcriptional-regulator;-repressor-of-the-trehalose-operon	SMU.155	polynucleotide-phosphorylase/polyadenylase	NP_720625.1	D	-33	-14	AAAACACGTAGACTAATTTT	6.7	4e-05	-10.124	4.397	MMaaStTGYmkrCaaStTKK
TreR	SMU_2040	putative-transcriptional-regulator;-repressor-of-the-trehalose-operon	SMU.290	putative-L-ascorbate-6-phosphate-lactonase	NP_720748.1	R	-108	-89	CAAGCTTGTGTTCACATTTG	7.2	2.8e-05	-10.466	4.545	MMaaStTGYmkrCaaStTKK
TreR	SMU_2040	putative-transcriptional-regulator;-repressor-of-the-trehalose-operon	SMU.290	putative-L-ascorbate-6-phosphate-lactonase	NP_720748.1	D	-108	-89	CAAATGTGAACACAAGCTTG	7.1	3.1e-05	-10.397	4.515	MMaaStTGYmkrCaaStTKK
TreR	SMU_2040	putative-transcriptional-regulator;-repressor-of-the-trehalose-operon	SMU.485	hypothetical-protein	NP_720925.1	D	-58	-39	CAAACTTGTATCCGTCTAGG	7.5	2.3e-05	-10.675	4.636	MMaaStTGYmkrCaaStTKK
TreR	SMU_2040	putative-transcriptional-regulator;-repressor-of-the-trehalose-operon	SMU.485	hypothetical-protein	NP_720925.1	R	-58	-39	CCTAGACGGATACAAGTTTG	7.2	2.8e-05	-10.466	4.545	MMaaStTGYmkrCaaStTKK
TreR	SMU_2040	putative-transcriptional-regulator;-repressor-of-the-trehalose-operon	SMU.613	hypothetical-protein	NP_721044.1	R	-38	-19	ACAATAAGCTTACAAGTTTT	9.1	7.2e-06	-11.846	5.145	MMaaStTGYmkrCaaStTKK
TreR	SMU_2040	putative-transcriptional-regulator;-repressor-of-the-trehalose-operon	SMU.613	hypothetical-protein	NP_721044.1	D	-38	-19	AAAACTTGTAAGCTTATTGT	8.9	8.3e-06	-11.695	5.079	MMaaStTGYmkrCaaStTKK
TreR	SMU_2040	putative-transcriptional-regulator;-repressor-of-the-trehalose-operon	SMU.625	putative-competence-protein	NP_721053.1	D	-95	-76	CCAATTGTCTTGCAAGTTTT	8.6	1e-05	-11.47	4.982	MMaaStTGYmkrCaaStTKK
TreR	SMU_2040	putative-transcriptional-regulator;-repressor-of-the-trehalose-operon	SMU.625	putative-competence-protein	NP_721053.1	R	-95	-76	AAAACTTGCAAGACAATTGG	8.2	1.4e-05	-11.176	4.854	MMaaStTGYmkrCaaStTKK
TreR	SMU_2040	putative-transcriptional-regulator;-repressor-of-the-trehalose-operon	SMU.649	hypothetical-protein	NP_721077.1	R	-123	-104	CAATCAAGCAGCCAAATTTT	6.7	4e-05	-10.124	4.397	MMaaStTGYmkrCaaStTKK
TreR	SMU_2040	putative-transcriptional-regulator;-repressor-of-the-trehalose-operon	SMU.677	MerR-family-transcriptional-regulator	NP_721105.1	D	-162	-143	CAGACTTGTCTTCAAGTTGC	10.5	2.4e-06	-12.958	5.628	MMaaStTGYmkrCaaStTKK
TreR	SMU_2040	putative-transcriptional-regulator;-repressor-of-the-trehalose-operon	SMU.677	MerR-family-transcriptional-regulator	NP_721105.1	R	-162	-143	GCAACTTGAAGACAAGTCTG	10.1	3.3e-06	-12.631	5.485	MMaaStTGYmkrCaaStTKK
TreR	SMU_2040	putative-transcriptional-regulator;-repressor-of-the-trehalose-operon	SMU.930c	putative-transcriptional-regulator	NP_721330.1	D	-218	-199	CCATCTCCTCAACACCTTGT	8.1	1.5e-05	-11.103	4.822	MMaaStTGYmkrCaaStTKK
TreR	SMU_2040	putative-transcriptional-regulator;-repressor-of-the-trehalose-operon	SMU.932	hypothetical-protein	NP_721331.1	R	-59	-40	CCATCTCCTCAACACCTTGT	8.1	1.5e-05	-11.103	4.822	MMaaStTGYmkrCaaStTKK
TreR	SMU_2040	putative-transcriptional-regulator;-repressor-of-the-trehalose-operon	SMU.1106c	phosphoglycerate-mutase-like-protein	NP_721494.1	D	-524	-505	CAATCTAGTAGCCAAGTATG	6.8	3.7e-05	-10.192	4.426	MMaaStTGYmkrCaaStTKK
TreR	SMU_2040	putative-transcriptional-regulator;-repressor-of-the-trehalose-operon	SMU.1106c	phosphoglycerate-mutase-like-protein	NP_721494.1	R	-524	-505	CATACTTGGCTACTAGATTG	6.8	3.7e-05	-10.192	4.426	MMaaStTGYmkrCaaStTKK
TreR	SMU_2040	putative-transcriptional-regulator;-repressor-of-the-trehalose-operon	SMU.1196c	hypothetical-protein	NP_721579.1	R	-109	-90	CCCATTTGTCTACAACTATA	6.7	4e-05	-10.124	4.397	MMaaStTGYmkrCaaStTKK
TreR	SMU_2040	putative-transcriptional-regulator;-repressor-of-the-trehalose-operon	SMU.1197	hypothetical-protein	NP_721580.1	D	-383	-364	CCCATTTGTCTACAACTATA	6.7	4e-05	-10.124	4.397	MMaaStTGYmkrCaaStTKK
TreR	SMU_2040	putative-transcriptional-regulator;-repressor-of-the-trehalose-operon	SMU.1348c	putative-ABC-transporter.-ATP-binding-protein	NP_721715.1	D	-297	-278	ACAATTTGTAAACAAAATTT	10.4	2.6e-06	-12.876	5.592	MMaaStTGYmkrCaaStTKK
TreR	SMU_2040	putative-transcriptional-regulator;-repressor-of-the-trehalose-operon	SMU.1348c	putative-ABC-transporter.-ATP-binding-protein	NP_721715.1	R	-297	-278	AAATTTTGTTTACAAATTGT	10.2	3e-06	-12.712	5.521	MMaaStTGYmkrCaaStTKK
TreR	SMU_2040	putative-transcriptional-regulator;-repressor-of-the-trehalose-operon	SMU.1349	hypothetical-protein	NP_721716.1	R	-75	-56	ACAATTTGTAAACAAAATTT	10.4	2.6e-06	-12.876	5.592	MMaaStTGYmkrCaaStTKK
TreR	SMU_2040	putative-transcriptional-regulator;-repressor-of-the-trehalose-operon	SMU.1349	hypothetical-protein	NP_721716.1	D	-75	-56	AAATTTTGTTTACAAATTGT	10.2	3e-06	-12.712	5.521	MMaaStTGYmkrCaaStTKK
TreR	SMU_2040	putative-transcriptional-regulator;-repressor-of-the-trehalose-operon	SMU.1750c	hypothetical-protein	NP_722076.1	D	-162	-143	CTATCTTGCTGACAATTTGG	9.2	6.6e-06	-11.924	5.179	MMaaStTGYmkrCaaStTKK
TreR	SMU_2040	putative-transcriptional-regulator;-repressor-of-the-trehalose-operon	SMU.1750c	hypothetical-protein	NP_722076.1	R	-162	-143	CCAAATTGTCAGCAAGATAG	9.1	7.2e-06	-11.846	5.145	MMaaStTGYmkrCaaStTKK
TreR	SMU_2040	putative-transcriptional-regulator;-repressor-of-the-trehalose-operon	SMU.2038	putative-PTS-system.-trehalose-specific-IIABC-component	NP_722334.1	D	-94	-75	ACAACTTGCCAACAAATTTG	15.9	1.1e-08	-18.308	7.951	MMaaStTGYmkrCaaStTKK
TreR	SMU_2040	putative-transcriptional-regulator;-repressor-of-the-trehalose-operon	SMU.2038	putative-PTS-system.-trehalose-specific-IIABC-component	NP_722334.1	R	-94	-75	CAAATTTGTTGGCAAGTTGT	15.3	2.3e-08	-17.591	7.64	MMaaStTGYmkrCaaStTKK
TreR	SMU_2040	putative-transcriptional-regulator;-repressor-of-the-trehalose-operon	SMU.2040	putative-transcriptional-regulator;-repressor-of-the-trehalose-operon	NP_722335.1	R	-99	-80	ACAACTTGCCAACAAATTTG	15.9	1.1e-08	-18.308	7.951	MMaaStTGYmkrCaaStTKK
TreR	SMU_2040	putative-transcriptional-regulator;-repressor-of-the-trehalose-operon	SMU.2040	putative-transcriptional-regulator;-repressor-of-the-trehalose-operon	NP_722335.1	D	-99	-80	CAAATTTGTTGGCAAGTTGT	15.3	2.3e-08	-17.591	7.64	MMaaStTGYmkrCaaStTKK
TreR	SMU_2040	putative-transcriptional-regulator;-repressor-of-the-trehalose-operon	SMU.2121c	hypothetical-protein	NP_722408.1	R	-82	-63	ACAACATTCCTGCAACTTTA	8.7	9.7e-06	-11.545	5.014	MMaaStTGYmkrCaaStTKK
TreR	SMU_2040	putative-transcriptional-regulator;-repressor-of-the-trehalose-operon	SMU.2121c	hypothetical-protein	NP_722408.1	D	-82	-63	TAAAGTTGCAGGAATGTTGT	7.6	2.2e-05	-10.746	4.667	MMaaStTGYmkrCaaStTKK
TreR	SMU_2040	putative-transcriptional-regulator;-repressor-of-the-trehalose-operon	SMU.2123	hypothetical-protein	NP_722409.1	D	-141	-122	ACAACATTCCTGCAACTTTA	8.7	9.7e-06	-11.545	5.014	MMaaStTGYmkrCaaStTKK
TreR	SMU_2040	putative-transcriptional-regulator;-repressor-of-the-trehalose-operon	SMU.2123	hypothetical-protein	NP_722409.1	R	-141	-122	TAAAGTTGCAGGAATGTTGT	7.6	2.2e-05	-10.746	4.667	MMaaStTGYmkrCaaStTKK
TreR	SMU_2040	putative-transcriptional-regulator;-repressor-of-the-trehalose-operon	SMU.2162c	rRNA-large-subunit-methyltransferase	NP_722445.1	R	-122	-103	GAAAGTTTTCCACAACTTGT	6.7	4e-05	-10.124	4.397	MMaaStTGYmkrCaaStTKK
TreR	SMU_2040	putative-transcriptional-regulator;-repressor-of-the-trehalose-operon	SMU.2164	serine-protease-HtrA	NP_722446.1	D	-103	-84	GAAAGTTTTCCACAACTTGT	6.7	4e-05	-10.124	4.397	MMaaStTGYmkrCaaStTKK
ArgR	SMU_2097	hypothetical-protein	SMU.334	argininosuccinate-synthase	NP_720787.1	D	-70	-55	TTGAATAATTATGCAA	10	4.6e-06	-12.292	5.338	ttKtatawwwAtaMaa
ArgR	SMU_2097	hypothetical-protein	SMU.334	argininosuccinate-synthase	NP_720787.1	R	-70	-55	TTGCATAATTATTCAA	9	1.6e-05	-11.014	4.783	ttKtatawwwAtaMaa
ArgR	SMU_2097	hypothetical-protein	SMU.464	nicotinate-phosphoribosyltransferase	NP_720907.1	D	-29	-14	TTGTATCTTAATAAAA	8.8	2.1e-05	-10.78	4.682	ttKtatawwwAtaMaa
ArgR	SMU_2097	hypothetical-protein	SMU.566c	hypothetical-protein	NP_721001.1	D	-195	-180	TTGAATAAAAATACAA	11.5	3.8e-07	-14.779	6.419	ttKtatawwwAtaMaa
ArgR	SMU_2097	hypothetical-protein	SMU.566c	hypothetical-protein	NP_721001.1	R	-195	-180	TTGTATTTTTATTCAA	9.7	6.9e-06	-11.88	5.16	ttKtatawwwAtaMaa
ArgR	SMU_2097	hypothetical-protein	SMU.567	putative-glutamine-ABC-transporter.-permease-component	NP_721002.1	R	-57	-42	TTGAATAAAAATACAA	11.5	3.8e-07	-14.779	6.419	ttKtatawwwAtaMaa
ArgR	SMU_2097	hypothetical-protein	SMU.567	putative-glutamine-ABC-transporter.-permease-component	NP_721002.1	D	-57	-42	TTGTATTTTTATTCAA	9.7	6.9e-06	-11.88	5.16	ttKtatawwwAtaMaa
ArgR	SMU_2097	hypothetical-protein	SMU.608	peptide-chain-release-factor-3	NP_721040.1	D	-116	-101	TTCTATTATAATAAAA	9.2	1.3e-05	-11.255	4.888	ttKtatawwwAtaMaa
ArgR	SMU_2097	hypothetical-protein	SMU.873	5-methyltetrahydropteroyltriglutamate--homocysteine-S-methyltransferase	NP_721282.1	D	-301	-286	ATTAATATTAATAAAA	8.8	2.1e-05	-10.78	4.682	ttKtatawwwAtaMaa
ArgR	SMU_2097	hypothetical-protein	SMU.1367c	hypothetical-protein	NP_721731.1	R	-80	-65	TTGTATAAAAATTAAA	10	4.6e-06	-12.292	5.338	ttKtatawwwAtaMaa
ArgR	SMU_2097	hypothetical-protein	SMU.1367c	hypothetical-protein	NP_721731.1	D	-80	-65	TTTAATTTTTATACAA	9.5	9.1e-06	-11.607	5.041	ttKtatawwwAtaMaa
ArgR	SMU_2097	hypothetical-protein	SMU.1368	hypothetical-protein	NP_721732.1	D	-428	-413	TTGTATAAAAATTAAA	10	4.6e-06	-12.292	5.338	ttKtatawwwAtaMaa
ArgR	SMU_2097	hypothetical-protein	SMU.1368	hypothetical-protein	NP_721732.1	R	-428	-413	TTTAATTTTTATACAA	9.5	9.1e-06	-11.607	5.041	ttKtatawwwAtaMaa
ArgR	SMU_2097	hypothetical-protein	SMU.1466	homoserine-O-succinyltransferase	NP_721818.1	D	-43	-28	TTTTATAATAATAAAT	9.8	6e-06	-12.017	5.219	ttKtatawwwAtaMaa
ArgR	SMU_2097	hypothetical-protein	SMU.1466	homoserine-O-succinyltransferase	NP_721818.1	R	-43	-28	ATTTATTATTATAAAA	9.4	1e-05	-11.476	4.984	ttKtatawwwAtaMaa
PipR	SMU_2134	putative-transcriptional-regulator	SMU.43	putative-site-specific-DNA-methyltransferase-restriction-modification-protein	NP_720526.1	R	-43	-25	TTTACTTTATTATACCAAA	8.2	1.9e-05	-10.854	4.714	TaTraTmtAtTwtAtYatA
PipR	SMU_2134	putative-transcriptional-regulator	SMU.61	putative-transcriptional-regulator	NP_720543.1	D	-373	-355	TATCATATTTTATATCACA	7	4.4e-05	-10.037	4.359	TaTraTmtAtTwtAtYatA
PipR	SMU_2134	putative-transcriptional-regulator	SMU.89c	putative-nitrite-transporter	NP_720568.1	D	-55	-37	TATAAGCAAATTTATCCTA	6.2	7.3e-05	-9.522	4.135	TaTraTmtAtTwtAtYatA
PipR	SMU_2134	putative-transcriptional-regulator	SMU.91	trigger-factor	NP_720569.1	R	-201	-183	TATAAGCAAATTTATCCTA	6.2	7.3e-05	-9.522	4.135	TaTraTmtAtTwtAtYatA
PipR	SMU_2134	putative-transcriptional-regulator	SMU.144c	putative-transcriptional-regulator	NP_720616.1	D	-60	-42	TATAATCAAATTTAACAAA	9.9	5.3e-06	-12.139	5.272	TaTraTmtAtTwtAtYatA
PipR	SMU_2134	putative-transcriptional-regulator	SMU.144c	putative-transcriptional-regulator	NP_720616.1	R	-60	-42	TTTGTTAAATTTGATTATA	7.6	2.9e-05	-10.44	4.534	TaTraTmtAtTwtAtYatA
PipR	SMU_2134	putative-transcriptional-regulator	SMU.145	hypothetical-protein	NP_720617.1	R	-63	-45	TATAATCAAATTTAACAAA	9.9	5.3e-06	-12.139	5.272	TaTraTmtAtTwtAtYatA
PipR	SMU_2134	putative-transcriptional-regulator	SMU.145	hypothetical-protein	NP_720617.1	D	-63	-45	TTTGTTAAATTTGATTATA	7.6	2.9e-05	-10.44	4.534	TaTraTmtAtTwtAtYatA
PipR	SMU_2134	putative-transcriptional-regulator	SMU.283	hypothetical-protein	NP_720742.1	R	-543	-525	TTTACTATAGTGTAATATA	6.4	6.5e-05	-9.648	4.19	TaTraTmtAtTwtAtYatA
PipR	SMU_2134	putative-transcriptional-regulator	SMU.323	NAD(P)H-dependent-glycerol-3-phosphate-dehydrogenase	NP_720777.1	R	-46	-28	TTAAGTTTATTATATCATA	6.3	6.9e-05	-9.585	4.163	TaTraTmtAtTwtAtYatA
PipR	SMU_2134	putative-transcriptional-regulator	SMU.323	NAD(P)H-dependent-glycerol-3-phosphate-dehydrogenase	NP_720777.1	D	-310	-292	TATCATTTAATTTATCTAA	5.9	8.8e-05	-9.334	4.054	TaTraTmtAtTwtAtYatA
PipR	SMU_2134	putative-transcriptional-regulator	SMU.325	deoxyuridine-5'-triphosphate-nucleotidohydrolase	NP_720778.1	D	-293	-275	TTAAGTTTATTATATCATA	6.3	6.9e-05	-9.585	4.163	TaTraTmtAtTwtAtYatA
PipR	SMU_2134	putative-transcriptional-regulator	SMU.325	deoxyuridine-5'-triphosphate-nucleotidohydrolase	NP_720778.1	R	-29	-11	TATCATTTAATTTATCTAA	5.9	8.8e-05	-9.334	4.054	TaTraTmtAtTwtAtYatA
PipR	SMU_2134	putative-transcriptional-regulator	SMU.356	pur-operon-repressor	NP_720808.1	R	-42	-24	TTTATTATATCATATTAAA	6.4	6.5e-05	-9.648	4.19	TaTraTmtAtTwtAtYatA
PipR	SMU_2134	putative-transcriptional-regulator	SMU.402	pyruvate-formate-lyase	NP_720850.1	R	-133	-115	TATAATACAGTTTATTAAA	9.5	7.4e-06	-11.816	5.132	TaTraTmtAtTwtAtYatA
PipR	SMU_2134	putative-transcriptional-regulator	SMU.402	pyruvate-formate-lyase	NP_720850.1	D	-133	-115	TTTAATAAACTGTATTATA	9.4	8e-06	-11.742	5.099	TaTraTmtAtTwtAtYatA
PipR	SMU_2134	putative-transcriptional-regulator	SMU.403	DNA-polymerase-IV	NP_720851.1	D	-108	-90	TATAATACAGTTTATTAAA	9.5	7.4e-06	-11.816	5.132	TaTraTmtAtTwtAtYatA
PipR	SMU_2134	putative-transcriptional-regulator	SMU.403	DNA-polymerase-IV	NP_720851.1	R	-108	-90	TTTAATAAACTGTATTATA	9.4	8e-06	-11.742	5.099	TaTraTmtAtTwtAtYatA
PipR	SMU_2134	putative-transcriptional-regulator	SMU.412c	putative-Hit-like-protein-involved-in-cell-cycle-regulation	NP_720860.1	R	-48	-30	TATAATATAGTATATCAAA	14.9	2.9e-08	-17.343	7.532	TaTraTmtAtTwtAtYatA
PipR	SMU_2134	putative-transcriptional-regulator	SMU.412c	putative-Hit-like-protein-involved-in-cell-cycle-regulation	NP_720860.1	D	-48	-30	TTTGATATACTATATTATA	12.3	6.4e-07	-14.264	6.195	TaTraTmtAtTwtAtYatA
PipR	SMU_2134	putative-transcriptional-regulator	SMU.412c	putative-Hit-like-protein-involved-in-cell-cycle-regulation	NP_720860.1	D	-43	-25	TATACTATATTATAACAAA	10.7	2.7e-06	-12.805	5.561	TaTraTmtAtTwtAtYatA
PipR	SMU_2134	putative-transcriptional-regulator	SMU.412c	putative-Hit-like-protein-involved-in-cell-cycle-regulation	NP_720860.1	R	-43	-25	TTTGTTATAATATAGTATA	7.9	2.4e-05	-10.645	4.623	TaTraTmtAtTwtAtYatA
PipR	SMU_2134	putative-transcriptional-regulator	SMU.413	putative-ABC-transporter.-ATP-binding-protein	NP_720861.1	D	-35	-17	TATAATATAGTATATCAAA	14.9	2.9e-08	-17.343	7.532	TaTraTmtAtTwtAtYatA
PipR	SMU_2134	putative-transcriptional-regulator	SMU.413	putative-ABC-transporter.-ATP-binding-protein	NP_720861.1	R	-35	-17	TTTGATATACTATATTATA	12.3	6.4e-07	-14.264	6.195	TaTraTmtAtTwtAtYatA
PipR	SMU_2134	putative-transcriptional-regulator	SMU.413	putative-ABC-transporter.-ATP-binding-protein	NP_720861.1	R	-40	-22	TATACTATATTATAACAAA	10.7	2.7e-06	-12.805	5.561	TaTraTmtAtTwtAtYatA
PipR	SMU_2134	putative-transcriptional-regulator	SMU.413	putative-ABC-transporter.-ATP-binding-protein	NP_720861.1	D	-40	-22	TTTGTTATAATATAGTATA	7.9	2.4e-05	-10.645	4.623	TaTraTmtAtTwtAtYatA
PipR	SMU_2134	putative-transcriptional-regulator	SMU.548	UDP-N-acetylmuramoyl-L-alanyl-D-glutamate-synthetase	NP_720984.1	D	-93	-75	TATGATTTAATCTATTGTA	10.4	3.6e-06	-12.548	5.449	TaTraTmtAtTwtAtYatA
PipR	SMU_2134	putative-transcriptional-regulator	SMU.548	UDP-N-acetylmuramoyl-L-alanyl-D-glutamate-synthetase	NP_720984.1	R	-93	-75	TACAATAGATTAAATCATA	9.2	9.3e-06	-11.588	5.033	TaTraTmtAtTwtAtYatA
PipR	SMU_2134	putative-transcriptional-regulator	SMU.566c	hypothetical-protein	NP_721001.1	D	-216	-198	TATGACATATTATATTACA	9.6	6.8e-06	-11.895	5.166	TaTraTmtAtTwtAtYatA
PipR	SMU_2134	putative-transcriptional-regulator	SMU.566c	hypothetical-protein	NP_721001.1	R	-216	-198	TGTAATATAATATGTCATA	8.3	1.8e-05	-10.926	4.745	TaTraTmtAtTwtAtYatA
PipR	SMU_2134	putative-transcriptional-regulator	SMU.567	putative-glutamine-ABC-transporter.-permease-component	NP_721002.1	R	-39	-21	TATGACATATTATATTACA	9.6	6.8e-06	-11.895	5.166	TaTraTmtAtTwtAtYatA
PipR	SMU_2134	putative-transcriptional-regulator	SMU.567	putative-glutamine-ABC-transporter.-permease-component	NP_721002.1	D	-39	-21	TGTAATATAATATGTCATA	8.3	1.8e-05	-10.926	4.745	TaTraTmtAtTwtAtYatA
PipR	SMU_2134	putative-transcriptional-regulator	SMU.592c	putative-transcriptional-regulator	NP_721025.1	R	-52	-34	TTTAATTAATTATAGTATA	9.7	6.3e-06	-11.974	5.2	TaTraTmtAtTwtAtYatA
PipR	SMU_2134	putative-transcriptional-regulator	SMU.592c	putative-transcriptional-regulator	NP_721025.1	D	-52	-34	TATACTATAATTAATTAAA	8.7	1.3e-05	-11.213	4.87	TaTraTmtAtTwtAtYatA
PipR	SMU_2134	putative-transcriptional-regulator	SMU.593	putative-ferric-uptake-regulator-protein-FurR	NP_721026.1	D	-229	-211	TTTAATTAATTATAGTATA	9.7	6.3e-06	-11.974	5.2	TaTraTmtAtTwtAtYatA
PipR	SMU_2134	putative-transcriptional-regulator	SMU.593	putative-ferric-uptake-regulator-protein-FurR	NP_721026.1	R	-229	-211	TATACTATAATTAATTAAA	8.7	1.3e-05	-11.213	4.87	TaTraTmtAtTwtAtYatA
PipR	SMU_2134	putative-transcriptional-regulator	SMU.712	phosphoenolpyruvate-carboxylase	NP_721135.1	D	-39	-21	TATGATATAAAGTATCAAA	8.5	1.6e-05	-11.071	4.808	TaTraTmtAtTwtAtYatA
PipR	SMU_2134	putative-transcriptional-regulator	SMU.712	phosphoenolpyruvate-carboxylase	NP_721135.1	R	-39	-21	TTTGATACTTTATATCATA	7.4	3.4e-05	-10.303	4.474	TaTraTmtAtTwtAtYatA
PipR	SMU_2134	putative-transcriptional-regulator	SMU.724	putative-glycerophosphoryl-diester-phosphodiesterase	NP_721147.1	R	-42	-24	TTTATTATATTTTACCATA	8.5	1.6e-05	-11.071	4.808	TaTraTmtAtTwtAtYatA
PipR	SMU_2134	putative-transcriptional-regulator	SMU.730	hypothetical-protein	NP_721151.1	R	-57	-39	TATAACTTATTATACCATA	8.6	1.4e-05	-11.142	4.839	TaTraTmtAtTwtAtYatA
PipR	SMU_2134	putative-transcriptional-regulator	SMU.825	putative-RgpAc;-glycosyltransferase	NP_721235.1	D	-107	-89	TATAATATAATGTATTGTA	10.4	3.6e-06	-12.548	5.449	TaTraTmtAtTwtAtYatA
PipR	SMU_2134	putative-transcriptional-regulator	SMU.825	putative-RgpAc;-glycosyltransferase	NP_721235.1	D	-102	-84	TATAATGTATTGTATTATA	10	4.9e-06	-12.218	5.306	TaTraTmtAtTwtAtYatA
PipR	SMU_2134	putative-transcriptional-regulator	SMU.825	putative-RgpAc;-glycosyltransferase	NP_721235.1	R	-107	-89	TACAATACATTATATTATA	8	2.2e-05	-10.712	4.652	TaTraTmtAtTwtAtYatA
PipR	SMU_2134	putative-transcriptional-regulator	SMU.825	putative-RgpAc;-glycosyltransferase	NP_721235.1	R	-112	-94	TACATTATATTATAGCATA	7.7	2.7e-05	-10.508	4.563	TaTraTmtAtTwtAtYatA
PipR	SMU_2134	putative-transcriptional-regulator	SMU.825	putative-RgpAc;-glycosyltransferase	NP_721235.1	R	-102	-84	TATAATACAATACATTATA	7.4	3.4e-05	-10.303	4.474	TaTraTmtAtTwtAtYatA
PipR	SMU_2134	putative-transcriptional-regulator	SMU.825	putative-RgpAc;-glycosyltransferase	NP_721235.1	D	-112	-94	TATGCTATAATATAATGTA	7	4.4e-05	-10.037	4.359	TaTraTmtAtTwtAtYatA
PipR	SMU_2134	putative-transcriptional-regulator	SMU.890	hypothetical-protein	NP_721298.1	D	-41	-23	TATAACTGATTCAATCAAA	6.6	5.7e-05	-9.776	4.245	TaTraTmtAtTwtAtYatA
PipR	SMU_2134	putative-transcriptional-regulator	SMU.1010	putative-citrate-lyase-ligase	NP_721405.1	D	-113	-95	TATGGTTTATTCTAACAAA	7.2	3.8e-05	-10.169	4.416	TaTraTmtAtTwtAtYatA
PipR	SMU_2134	putative-transcriptional-regulator	SMU.1012c	putative-transcriptional-regulator	NP_721407.1	R	-86	-68	GATGATTTAATTTATAAAA	6.3	6.9e-05	-9.585	4.163	TaTraTmtAtTwtAtYatA
PipR	SMU_2134	putative-transcriptional-regulator	SMU.1073	formate--tetrahydrofolate-ligase	NP_721465.1	R	-145	-127	TTTAATTTACTAAATCTTA	6.3	6.9e-05	-9.585	4.163	TaTraTmtAtTwtAtYatA
PipR	SMU_2134	putative-transcriptional-regulator	SMU.1074	phosphopantothenate--cysteine-ligase	NP_721466.1	D	-40	-22	TTTAATTTACTAAATCTTA	6.3	6.9e-05	-9.585	4.163	TaTraTmtAtTwtAtYatA
PipR	SMU_2134	putative-transcriptional-regulator	SMU.1091	cell-wall-protein.-WapE	NP_721483.1	R	-66	-48	AATAATATAGTTTATCATG	6.9	4.7e-05	-9.973	4.331	TaTraTmtAtTwtAtYatA
PipR	SMU_2134	putative-transcriptional-regulator	SMU.1138	putative-ABC-transporter.-phosphate-binding-protein	NP_721524.1	D	-51	-33	TTTGATTTATTTTATTGTT	5.9	8.8e-05	-9.334	4.054	TaTraTmtAtTwtAtYatA
PipR	SMU_2134	putative-transcriptional-regulator	SMU.1189c	hypothetical-protein	NP_721572.1	D	-143	-125	TTTATTCTACTTTAGTATA	6.5	6.1e-05	-9.712	4.218	TaTraTmtAtTwtAtYatA
PipR	SMU_2134	putative-transcriptional-regulator	SMU.1467	adenine-phosphoribosyltransferase	NP_721819.1	R	-56	-38	TATGCTTTATTATAGCATG	7.7	2.7e-05	-10.508	4.563	TaTraTmtAtTwtAtYatA
PipR	SMU_2134	putative-transcriptional-regulator	SMU.1585c	putative-transcriptional-regulator	NP_721922.1	R	-32	-14	CTTCATTTATTGTATCATA	6.1	7.8e-05	-9.459	4.108	TaTraTmtAtTwtAtYatA
PipR	SMU_2134	putative-transcriptional-regulator	SMU.1644c	hypothetical-protein	NP_721977.1	R	-45	-27	CATAATCTATTCTACCATA	8.2	1.9e-05	-10.854	4.714	TaTraTmtAtTwtAtYatA
PipR	SMU_2134	putative-transcriptional-regulator	SMU.1645	tellurite-resistance-protein-TehB	NP_721978.1	D	-115	-97	CATAATCTATTCTACCATA	8.2	1.9e-05	-10.854	4.714	TaTraTmtAtTwtAtYatA
PipR	SMU_2134	putative-transcriptional-regulator	SMU.1658	putative-ammonium-transporter.-NrgA-protein	NP_721991.1	D	-40	-22	TATGTTATATTATATAACA	6.7	5.3e-05	-9.841	4.274	TaTraTmtAtTwtAtYatA
PipR	SMU_2134	putative-transcriptional-regulator	SMU.1721c	putative-diaminopimelate-decarboxylase	NP_722049.1	R	-39	-21	ATTGATTTATTATACCATA	6.5	6.1e-05	-9.712	4.218	TaTraTmtAtTwtAtYatA
PipR	SMU_2134	putative-transcriptional-regulator	SMU.1807c	putative-integral-membrane-protein.-permease	NP_722126.1	R	-38	-20	TTTTCTTTATTTTAGCATA	5.9	8.8e-05	-9.334	4.054	TaTraTmtAtTwtAtYatA
PipR	SMU_2134	putative-transcriptional-regulator	SMU.1818c	hypothetical-protein	NP_722137.1	R	-165	-147	TCCACTTTATTATATCAAA	5.9	8.8e-05	-9.334	4.054	TaTraTmtAtTwtAtYatA
PipR	SMU_2134	putative-transcriptional-regulator	SMU.1830c	hypothetical-protein	NP_722147.1	D	-30	-12	TATACTATATTTTAACATA	11.3	1.6e-06	-13.329	5.789	TaTraTmtAtTwtAtYatA
PipR	SMU_2134	putative-transcriptional-regulator	SMU.1830c	hypothetical-protein	NP_722147.1	R	-30	-12	TATGTTAAAATATAGTATA	7.7	2.7e-05	-10.508	4.563	TaTraTmtAtTwtAtYatA
PipR	SMU_2134	putative-transcriptional-regulator	SMU.1830c	hypothetical-protein	NP_722147.1	R	-35	-17	TAAAATATAGTATAACACA	6.4	6.5e-05	-9.648	4.19	TaTraTmtAtTwtAtYatA
PipR	SMU_2134	putative-transcriptional-regulator	SMU.1831	putative-L-asparaginase	NP_722148.1	R	-46	-28	TATACTATATTTTAACATA	11.3	1.6e-06	-13.329	5.789	TaTraTmtAtTwtAtYatA
PipR	SMU_2134	putative-transcriptional-regulator	SMU.1831	putative-L-asparaginase	NP_722148.1	D	-46	-28	TATGTTAAAATATAGTATA	7.7	2.7e-05	-10.508	4.563	TaTraTmtAtTwtAtYatA
PipR	SMU_2134	putative-transcriptional-regulator	SMU.1831	putative-L-asparaginase	NP_722148.1	D	-41	-23	TAAAATATAGTATAACACA	6.4	6.5e-05	-9.648	4.19	TaTraTmtAtTwtAtYatA
PipR	SMU_2134	putative-transcriptional-regulator	SMU.1833	putative-ATP-dependent-DNA-helicase.-RecG	NP_722150.1	R	-38	-20	TTTATTATATTATAACAAA	8.6	1.4e-05	-11.142	4.839	TaTraTmtAtTwtAtYatA
PipR	SMU_2134	putative-transcriptional-regulator	SMU.1833	putative-ATP-dependent-DNA-helicase.-RecG	NP_722150.1	D	-38	-20	TTTGTTATAATATAATAAA	6.2	7.3e-05	-9.522	4.135	TaTraTmtAtTwtAtYatA
PipR	SMU_2134	putative-transcriptional-regulator	SMU.1847	elongation-factor-P	NP_722163.1	D	-120	-102	TTCACTCCATTATATCATA	6.1	7.8e-05	-9.459	4.108	TaTraTmtAtTwtAtYatA
PipR	SMU_2134	putative-transcriptional-regulator	SMU.1848	hypothetical-protein	NP_722164.1	R	-38	-20	TTCACTCCATTATATCATA	6.1	7.8e-05	-9.459	4.108	TaTraTmtAtTwtAtYatA
PipR	SMU_2134	putative-transcriptional-regulator	SMU.1882c	hypothetical-protein	NP_722192.1	D	-299	-281	TATATTTTATTATATCAAA	12.1	7.8e-07	-14.064	6.108	TaTraTmtAtTwtAtYatA
PipR	SMU_2134	putative-transcriptional-regulator	SMU.1882c	hypothetical-protein	NP_722192.1	R	-299	-281	TTTGATATAATAAAATATA	7.8	2.6e-05	-10.576	4.593	TaTraTmtAtTwtAtYatA
PipR	SMU_2134	putative-transcriptional-regulator	SMU.1883	hypothetical-protein	NP_722193.1	R	-38	-20	TATATTTTATTATATCAAA	12.1	7.8e-07	-14.064	6.108	TaTraTmtAtTwtAtYatA
PipR	SMU_2134	putative-transcriptional-regulator	SMU.1883	hypothetical-protein	NP_722193.1	D	-38	-20	TTTGATATAATAAAATATA	7.8	2.6e-05	-10.576	4.593	TaTraTmtAtTwtAtYatA
PipR	SMU_2134	putative-transcriptional-regulator	SMU.1917	putative-response-regulator-of-the-competence-regulon.-ComE;-response-regulator-of-sakacin-A-production	NP_722222.1	R	-242	-224	TATGTTCGATTATATCACA	10.2	4.2e-06	-12.383	5.378	TaTraTmtAtTwtAtYatA
PipR	SMU_2134	putative-transcriptional-regulator	SMU.1917	putative-response-regulator-of-the-competence-regulon.-ComE;-response-regulator-of-sakacin-A-production	NP_722222.1	D	-242	-224	TGTGATATAATCGAACATA	6.7	5.3e-05	-9.841	4.274	TaTraTmtAtTwtAtYatA
PipR	SMU_2134	putative-transcriptional-regulator	SMU.1995c	putative-transcriptional-regulator	NP_722293.1	R	-632	-614	TTTAATAAATGATATCAAA	9.3	8.6e-06	-11.663	5.065	TaTraTmtAtTwtAtYatA
PipR	SMU_2134	putative-transcriptional-regulator	SMU.1995c	putative-transcriptional-regulator	NP_722293.1	D	-632	-614	TTTGATATCATTTATTAAA	8.1	2.1e-05	-10.785	4.684	TaTraTmtAtTwtAtYatA
PipR	SMU_2134	putative-transcriptional-regulator	SMU.2093	putative-transcriptional-regulator-of-arginine-metabolism	NP_722382.1	R	-385	-367	TATGATTTAGTCCATTATA	9	1.1e-05	-11.435	4.966	TaTraTmtAtTwtAtYatA
PipR	SMU_2134	putative-transcriptional-regulator	SMU.2093	putative-transcriptional-regulator-of-arginine-metabolism	NP_722382.1	D	-385	-367	TATAATGGACTAAATCATA	8	2.2e-05	-10.712	4.652	TaTraTmtAtTwtAtYatA
PipR	SMU_2134	putative-transcriptional-regulator	SMU.2096c	hypothetical-protein	NP_722384.1	D	-173	-155	TCCATTTTATTATATCATA	5.9	8.8e-05	-9.334	4.054	TaTraTmtAtTwtAtYatA
PipR	SMU_2134	putative-transcriptional-regulator	SMU.2097	hypothetical-protein	NP_722385.1	R	-287	-269	TCCATTTTATTATATCATA	5.9	8.8e-05	-9.334	4.054	TaTraTmtAtTwtAtYatA
PipR	SMU_2134	putative-transcriptional-regulator	SMU.2133c	hypothetical-protein	NP_722418.1	D	-52	-34	TATAATTTATTATATCAAA	15	2.5e-08	-17.493	7.597	TaTraTmtAtTwtAtYatA
PipR	SMU_2134	putative-transcriptional-regulator	SMU.2133c	hypothetical-protein	NP_722418.1	R	-52	-34	TTTGATATAATAAATTATA	10.8	2.5e-06	-12.894	5.6	TaTraTmtAtTwtAtYatA
PipR	SMU_2134	putative-transcriptional-regulator	SMU.2134	putative-transcriptional-regulator	NP_722419.1	R	-98	-80	TATAATTTATTATATCAAA	15	2.5e-08	-17.493	7.597	TaTraTmtAtTwtAtYatA
PipR	SMU_2134	putative-transcriptional-regulator	SMU.2134	putative-transcriptional-regulator	NP_722419.1	D	-98	-80	TTTGATATAATAAATTATA	10.8	2.5e-06	-12.894	5.6	TaTraTmtAtTwtAtYatA
Mta	SMU_1790	putative-transcriptional-regulator	SMU.790	hypothetical-protein	NP_721203.1	R	-210	-188	GACTCCCCCACCCCGATCTGTCA	10.7	1.6e-06	-13.374	5.808	GaCYCtMmCSymSSGtyatrGsC
Mta	SMU_1790	putative-transcriptional-regulator	SMU.1790c	putative-transcriptional-regulator	NP_722111.1	D	-35	-13	GACTCTCACGCAGCGTTATAGGC	23.6	6.5e-14	-30.366	13.188	GaCYCtMmCSymSSGtyatrGsC
ScrR	SMU_1844	sucrose-operon-repressor	SMU.1841	putative-PTS-system.-sucrose-specific-IIABC-component	NP_722158.1	R	-103	-84	TATGTCAATCGTTTTACATA	18.2	1.1e-09	-20.664	8.974	tmtGyCAarCGytTGrCaka
ScrR	SMU_1844	sucrose-operon-repressor	SMU.1841	putative-PTS-system.-sucrose-specific-IIABC-component	NP_722158.1	D	-103	-84	TATGTAAAACGATTGACATA	17.9	1.6e-09	-20.224	8.783	tmtGyCAarCGytTGrCaka
ScrR	SMU_1844	sucrose-operon-repressor	SMU.1843	sucrose-6-phosphate-hydrolase	NP_722159.1	D	-112	-93	TATGTCAATCGTTTTACATA	18.2	1.1e-09	-20.664	8.974	tmtGyCAarCGytTGrCaka
ScrR	SMU_1844	sucrose-operon-repressor	SMU.1843	sucrose-6-phosphate-hydrolase	NP_722159.1	R	-112	-93	TATGTAAAACGATTGACATA	17.9	1.6e-09	-20.224	8.783	tmtGyCAarCGytTGrCaka
ScrR	SMU_1844	sucrose-operon-repressor	SMU.2111c	hypothetical-protein	NP_722398.1	R	-59	-40	ACAGTCAAACTCTTGGCATA	9.4	3e-06	-12.711	5.52	tmtGyCAarCGytTGrCaka
ScrR	SMU_1844	sucrose-operon-repressor	SMU.2111c	hypothetical-protein	NP_722398.1	D	-59	-40	TATGCCAAGAGTTTGACTGT	9	4e-06	-12.435	5.4	tmtGyCAarCGytTGrCaka
List of regulator-target gene relationships based on the prediction of binding sites using the tool dna-pattern. TF- Transcription factor; TG-Target gene.
TF* 4-letter code	TF GENE INDEX	TF DESCRIPTION	TG* INDEX	TG DESCRIPTION	TG PRODUCT ID	STRAND	SITE START POSITION	SITE END POSITION	PUTATIVE SITE	TF BINDING MOTIF CONSENSUS (IUPAC CODE)
DnaA	SMU_01	chromosomal-replication-initiation-protein	SMU.01	chromosomal-replication-initiation-protein	NP_720488.1	D	-171	-163	TTTTCCACA	ttwtCcACA
DnaA	SMU_01	chromosomal-replication-initiation-protein	SMU.01	chromosomal-replication-initiation-protein	NP_720488.1	D	-118	-110	TTTTCCACA	ttwtCcACA
DnaA	SMU_01	chromosomal-replication-initiation-protein	SMU.01	chromosomal-replication-initiation-protein	NP_720488.1	R	-106	-98	TTTTCCACA	ttwtCcACA
DnaA	SMU_01	chromosomal-replication-initiation-protein	SMU.01	chromosomal-replication-initiation-protein	NP_720488.1	R	-62	-54	TTTTCCACA	ttwtCcACA
DnaA	SMU_01	chromosomal-replication-initiation-protein	SMU.02	DNA-polymerase-III-subunit-beta	NP_720489.1	D	-68	-60	TTATCCTCA	ttwtCcACA
DnaA	SMU_01	chromosomal-replication-initiation-protein	SMU.02	DNA-polymerase-III-subunit-beta	NP_720489.1	D	-123	-115	TTATCCACA	ttwtCcACA
DnaA	SMU_01	chromosomal-replication-initiation-protein	SMU.05	hypothetical-protein	NP_720490.1	D	-146	-138	TTATCCACA	ttwtCcACA
DnaA	SMU_01	chromosomal-replication-initiation-protein	SMU.1003	tRNA-(uracil-5-)-methyltransferase-Gid	NP_721398.1	R	-156	-148	TTATCTTCA	ttwtCcACA
DnaA	SMU_01	chromosomal-replication-initiation-protein	SMU.1453c	hypothetical-protein	NP_721806.1	D	-109	-101	TTATCCACA	ttwtCcACA
DnaA	SMU_01	chromosomal-replication-initiation-protein	SMU.1489	lactose-repressor	NP_721837.1	R	-12	-4	TTATCCTCA	ttwtCcACA
DnaA	SMU_01	chromosomal-replication-initiation-protein	SMU.1496	galactose-6-phosphate-isomerase-subunit-LacA	NP_721844.1	D	-157	-149	TTATCAACA	ttwtCcACA
DnaA	SMU_01	chromosomal-replication-initiation-protein	SMU.1774c	hypothetical-protein	NP_722096.1	R	-319	-311	TTATCTTCA	ttwtCcACA
DnaA	SMU_01	chromosomal-replication-initiation-protein	SMU.1839	mannose-6-phosphate-isomerase	NP_722156.1	R	-84	-76	TTATCCTCA	ttwtCcACA
DnaA	SMU_01	chromosomal-replication-initiation-protein	SMU.1917	putative-response-regulator-of-the-competence-regulon.-ComE;-response-regulator-of-sakacin-A-production	NP_722222.1	D	-333	-325	TTATCTTCA	ttwtCcACA
DnaA	SMU_01	chromosomal-replication-initiation-protein	SMU.2042	dextranase-precursor	NP_722336.1	R	-387	-379	TTATCCACA	ttwtCcACA
DnaA	SMU_01	chromosomal-replication-initiation-protein	SMU.2099c	hypothetical-protein	NP_722387.1	R	-23	-15	TTATCAACA	ttwtCcACA
DnaA	SMU_01	chromosomal-replication-initiation-protein	SMU.2162c	rRNA-large-subunit-methyltransferase	NP_722445.1	R	-116	-108	TTTTCCACA	ttwtCcACA
DnaA	SMU_01	chromosomal-replication-initiation-protein	SMU.2162c	rRNA-large-subunit-methyltransferase	NP_722445.1	R	-40	-32	TTTTCCACA	ttwtCcACA
DnaA	SMU_01	chromosomal-replication-initiation-protein	SMU.2164	serine-protease-HtrA	NP_722446.1	D	-174	-166	TTTTCCACA	ttwtCcACA
DnaA	SMU_01	chromosomal-replication-initiation-protein	SMU.2164	serine-protease-HtrA	NP_722446.1	D	-98	-90	TTTTCCACA	ttwtCcACA
DnaA	SMU_01	chromosomal-replication-initiation-protein	SMU.302	hypothetical-protein	NP_720760.1	R	-378	-370	TTATCTTCA	ttwtCcACA
DnaA	SMU_01	chromosomal-replication-initiation-protein	SMU.405c	putative-transcriptional-regulator	NP_720853.1	R	-21	-13	TTATCTTCA	ttwtCcACA
DnaA	SMU_01	chromosomal-replication-initiation-protein	SMU.436c	putative-transposase.-ISSmu1	NP_720882.1	R	-499	-491	TTATCTTCA	ttwtCcACA
DnaA	SMU_01	chromosomal-replication-initiation-protein	SMU.449	gamma-glutamyl-kinase	NP_720893.1	D	-130	-122	TTATCCTCA	ttwtCcACA
DnaA	SMU_01	chromosomal-replication-initiation-protein	SMU.485	hypothetical-protein	NP_720925.1	R	-172	-164	TTATCAACA	ttwtCcACA
DnaA	SMU_01	chromosomal-replication-initiation-protein	SMU.530c	hypothetical-protein	NP_720967.1	R	-661	-653	TTATCTTCA	ttwtCcACA
DnaA	SMU_01	chromosomal-replication-initiation-protein	SMU.531	putative-chorismate-mutase	NP_720968.1	D	-19	-11	TTATCTTCA	ttwtCcACA
DnaA	SMU_01	chromosomal-replication-initiation-protein	SMU.78	fructan-hydrolase;-exo-beta-D-fructosidase;-fructanase.-FruA	NP_720557.1	R	-172	-164	TTATCCTCA	ttwtCcACA
DnaA	SMU_01	chromosomal-replication-initiation-protein	SMU.2101	aspartyl-tRNA-synthetase	NP_722389.1	R	-177	-169	TTATCAACA	ttwtCcACA
SMU_1349	SMU_1349	hypothetical-protein	SMU.94c	putative-putative-transposase	NP_720572.1	R	-48	-33	TCTTGTTTTGTGTTTA	TatTSTtTwwTRwTwa
SMU_1349	SMU_1349	hypothetical-protein	SMU.96	DNA-directed RNA polymerase subunit delta	NP_720573.3	D	-688	-673	TCTTGTTTTGTGTTTA	TatTSTtTwwTRwTwa
SMU_1349	SMU_1349	hypothetical-protein	SMU.640c	GntR-family-transcriptional-regulator	NP_721068.1	R	-69	-54	TTTTCTTTTATAATGA	TatTSTtTwwTRwTwa
SMU_1349	SMU_1349	hypothetical-protein	SMU.641	putative-oxidoreductase	NP_721069.1	D	-74	-59	TTTTCTTTTATAATGA	TatTSTtTwwTRwTwa
SMU_1349	SMU_1349	hypothetical-protein	SMU.661	putative-transcriptional-regulator	NP_721089.1	D	-46	-31	TAGTCTTTTATCATTA	TatTSTtTwwTRwTwa
SMU_1349	SMU_1349	hypothetical-protein	SMU.691	peptidase-T	NP_721118.1	D	-40	-25	TTTTCTGTTATAATTA	TatTSTtTwwTRwTwa
SMU_1349	SMU_1349	hypothetical-protein	SMU.1348c	putative-ABC-transporter.-ATP-binding-protein	NP_721715.1	R	-269	-254	TATTCTTTTATAATTA	TatTSTtTwwTRwTwa
SMU_1349	SMU_1349	hypothetical-protein	SMU.1349	hypothetical-protein	NP_721716.1	D	-99	-84	TATTCTTTTATAATTA	TatTSTtTwwTRwTwa
SMU_1349	SMU_1349	hypothetical-protein	SMU.1543	NAD-dependent-DNA-ligase-LigA	NP_721886.1	D	-58	-43	TTTTCTTTTATAATTA	TatTSTtTwwTRwTwa
SMU_1349	SMU_1349	hypothetical-protein	SMU.862	putative-permease	NP_721271.1	D	-83	-68	TGTTCTTTATTATTAA	TatTSTtTwwTRwTwa
SMU_1349	SMU_1349	hypothetical-protein	SMU.985	putative-beta-glucosidase	NP_721380.1	R	-99	-84	TATCCTTTGATATTAA	TatTSTtTwwTRwTwa
SMU_1349	SMU_1349	hypothetical-protein	SMU.1367c	hypothetical-protein	NP_721731.1	D	-85	-70	TATTCTTTAATTTTTA	TatTSTtTwwTRwTwa
SMU_1349	SMU_1349	hypothetical-protein	SMU.1368	hypothetical-protein	NP_721732.1	R	-423	-408	TATTCTTTAATTTTTA	TatTSTtTwwTRwTwa
SMU_1349	SMU_1349	hypothetical-protein	SMU.1438c	putative-Zn-dependent-protease	NP_721795.1	D	-158	-143	TATTCTTAAATATTAT	TatTSTtTwwTRwTwa
SMU_1349	SMU_1349	hypothetical-protein	SMU.1861c	hypothetical-protein	NP_722176.1	R	-295	-280	TATTTTTTAATATAAA	TatTSTtTwwTRwTwa
SMU_1349	SMU_1349	hypothetical-protein	SMU.1862	hypothetical-protein	NP_722177.1	D	-25	-10	TATTTTTTAATATAAA	TatTSTtTwwTRwTwa
SMU_1349	SMU_1349	hypothetical-protein	SMU.97	CTP-synthetase	NP_720574.1	D	-106	-91	TAGTTTATATTATTTA	TatTSTtTwwTRwTwa
SMU_1349	SMU_1349	hypothetical-protein	SMU.383c	putative-reductase	NP_720833.1	R	-94	-79	TATTTTATATTTTTTA	TatTSTtTwwTRwTwa
SMU_1349	SMU_1349	hypothetical-protein	SMU.384	hypothetical-protein	NP_720834.1	D	-95	-80	TATTTTATATTTTTTA	TatTSTtTwwTRwTwa
SMU_1349	SMU_1349	hypothetical-protein	SMU.961	hypothetical-protein	NP_721359.1	R	-71	-56	TAATCTATATTTTTTA	TatTSTtTwwTRwTwa
SMU_1349	SMU_1349	hypothetical-protein	SMU.1273	histidinol-phosphate-aminotransferase	NP_721649.1	R	-749	-734	TTTTCTATATTATTTT	TatTSTtTwwTRwTwa
SMU_1349	SMU_1349	hypothetical-protein	SMU.1348c	putative-ABC-transporter.-ATP-binding-protein	NP_721715.1	D	-151	-136	TATTCTATATTATTTA	TatTSTtTwwTRwTwa
SMU_1349	SMU_1349	hypothetical-protein	SMU.1349	hypothetical-protein	NP_721716.1	R	-217	-202	TATTCTATATTATTTA	TatTSTtTwwTRwTwa
SMU_1349	SMU_1349	hypothetical-protein	SMU.2116	putative-osmoprotectant-amino-acid-ABC-transporter.-ATP-binding-protein	NP_722403.1	D	-51	-36	TTTTATATATTATTTA	TatTSTtTwwTRwTwa
SMU_1349	SMU_1349	hypothetical-protein	SMU.217c	hypothetical-protein	NP_720683.1	D	-143	-128	TTATCTTTTTTGATAA	TatTSTtTwwTRwTwa
SMU_1349	SMU_1349	hypothetical-protein	SMU.218	putative-transcriptional-regulator	NP_720684.1	R	-619	-604	TTATCTTTTTTGATAA	TatTSTtTwwTRwTwa
SMU_1349	SMU_1349	hypothetical-protein	SMU.290	putative-L-ascorbate-6-phosphate-lactonase	NP_720748.1	D	-151	-136	TAATGTTTTTTTATGA	TatTSTtTwwTRwTwa
SMU_1349	SMU_1349	hypothetical-protein	SMU.644	putative-competence-protein/transcription-factor	NP_721072.1	D	-209	-194	TAATTTTTATTGATAA	TatTSTtTwwTRwTwa
SMU_1349	SMU_1349	hypothetical-protein	SMU.1348c	putative-ABC-transporter.-ATP-binding-protein	NP_721715.1	R	-312	-297	TAATGTTTTTTGATAA	TatTSTtTwwTRwTwa
SMU_1349	SMU_1349	hypothetical-protein	SMU.1349	hypothetical-protein	NP_721716.1	D	-56	-41	TAATGTTTTTTGATAA	TatTSTtTwwTRwTwa
SMU_1349	SMU_1349	hypothetical-protein	SMU.2161c	hypothetical-protein	NP_722444.1	R	-320	-305	TAATGCTGTTTGATAA	TatTSTtTwwTRwTwa
SMU_1349	SMU_1349	hypothetical-protein	SMU.247	putative-ABC-transporter.-ATP-binding-protein	NP_720711.1	D	-32	-17	TAATGAATAATGATAA	TatTSTtTwwTRwTwa
SMU_1349	SMU_1349	hypothetical-protein	SMU.644	putative-competence-protein/transcription-factor	NP_721072.1	D	-209	-194	TAATTTTTATTGATAA	TatTSTtTwwTRwTwa
SMU_1349	SMU_1349	hypothetical-protein	SMU.1348c	putative-ABC-transporter.-ATP-binding-protein	NP_721715.1	R	-312	-297	TAATGTTTTTTGATAA	TatTSTtTwwTRwTwa
SMU_1349	SMU_1349	hypothetical-protein	SMU.1349	hypothetical-protein	NP_721716.1	D	-56	-41	TAATGTTTTTTGATAA	TatTSTtTwwTRwTwa
SMU_2125	SMU_2125	hypothetical-protein	SMU.181	putative-mevalonate-kinase	NP_720650.1	D	-93	-80	ATCAGATATGTTTT	CaCCyayvrTTTTt
SMU_2125	SMU_2125	hypothetical-protein	SMU.307	glucose-6-phosphate-isomerase	NP_720764.1	D	-280	-267	ATCCGATTTTTATT	CaCCyayvrTTTTt
SMU_2125	SMU_2125	hypothetical-protein	SMU.599	D-alanyl-alanine-synthetase-A	NP_721032.1	D	-74	-61	TTCCAATATTTTTT	CaCCyayvrTTTTt
SMU_2125	SMU_2125	hypothetical-protein	SMU.738	hypothetical-protein	NP_721157.1	D	-124	-111	ATCCGATTTTCTTT	CaCCyayvrTTTTt
SMU_2125	SMU_2125	hypothetical-protein	SMU.875c	putative-transposase.-IS150-like	NP_721284.1	R	-462	-449	AACCCATATTTTTT	CaCCyayvrTTTTt
SMU_2125	SMU_2125	hypothetical-protein	SMU.1029	hypothetical-protein	NP_721423.1	R	-456	-443	ATTCGGTATTTTTT	CaCCyayvrTTTTt
SMU_2125	SMU_2125	hypothetical-protein	SMU.1109c	putative-integral-membrane-protein;-permease	NP_721497.1	D	-222	-209	ATCCGATTTTTTAT	CaCCyayvrTTTTt
SMU_2125	SMU_2125	hypothetical-protein	SMU.1370c	putative-transposase.-IS150-like	NP_721734.1	R	-462	-449	AACCCATATTTTTT	CaCCyayvrTTTTt
SMU_2125	SMU_2125	hypothetical-protein	SMU.1622	methionine-sulfoxide-reductase-A	NP_721957.1	R	-67	-54	ATCTGAGATTTTTT	CaCCyayvrTTTTt
SMU_2125	SMU_2125	hypothetical-protein	SMU.2108c	putative-transcriptional-regulator	NP_722396.1	R	-32	-19	ATTCGATATTTTTA	CaCCyayvrTTTTt
SMU_2125	SMU_2125	hypothetical-protein	SMU.2109	putative-MDR-permease;-multidrug-efflux-pump	NP_722397.1	D	-58	-45	ATTCGATATTTTTA	CaCCyayvrTTTTt
SMU_2125	SMU_2125	hypothetical-protein	SMU.2021	30S ribosomal protein S3	NP_722318.3	R	-34	-21	GACCCACGATTTTA	CaCCyayvrTTTTt
SMU_2125	SMU_2125	hypothetical-protein	SMU.227c	hypothetical-protein	NP_720693.1	R	-329	-316	CACCTATATTTTTA	CaCCyayvrTTTTt
SMU_2125	SMU_2125	hypothetical-protein	SMU.227c	hypothetical-protein	NP_720693.1	R	-329	-316	CACCTATATTTTTA	CaCCyayvrTTTTt
SMU_2125	SMU_2125	hypothetical-protein	SMU.228	putative-alkaline-shock-protein	NP_720694.1	D	-69	-56	CACCTATATTTTTA	CaCCyayvrTTTTt
SMU_2125	SMU_2125	hypothetical-protein	SMU.228	putative-alkaline-shock-protein	NP_720694.1	D	-69	-56	CACCTATATTTTTA	CaCCyayvrTTTTt
SMU_2125	SMU_2125	hypothetical-protein	SMU.272	putative-PTS-system.-enzyme-IIA-component	NP_720733.1	D	-31	-18	CACCTATAGTTTTT	CaCCyayvrTTTTt
SMU_2125	SMU_2125	hypothetical-protein	SMU.272	putative-PTS-system.-enzyme-IIA-component	NP_720733.1	D	-31	-18	CACCTATAGTTTTT	CaCCyayvrTTTTt
SMU_2125	SMU_2125	hypothetical-protein	SMU.290	putative-L-ascorbate-6-phosphate-lactonase	NP_720748.1	R	-311	-298	CTCCAATAGTTTTT	CaCCyayvrTTTTt
SMU_2125	SMU_2125	hypothetical-protein	SMU.290	putative-L-ascorbate-6-phosphate-lactonase	NP_720748.1	R	-311	-298	CTCCAATAGTTTTT	CaCCyayvrTTTTt
SMU_2125	SMU_2125	hypothetical-protein	SMU.893	anticodon-nuclease	NP_721301.1	D	-30	-17	CACATAAAGTTTTT	CaCCyayvrTTTTt
SMU_2125	SMU_2125	hypothetical-protein	SMU.893	anticodon-nuclease	NP_721301.1	D	-30	-17	CACATAAAGTTTTT	CaCCyayvrTTTTt
SMU_2125	SMU_2125	hypothetical-protein	SMU.1273	histidinol-phosphate-aminotransferase	NP_721649.1	R	-499	-486	CACCTACTGTTTTT	CaCCyayvrTTTTt
SMU_2125	SMU_2125	hypothetical-protein	SMU.1273	histidinol-phosphate-aminotransferase	NP_721649.1	R	-499	-486	CACCTACTGTTTTT	CaCCyayvrTTTTt
SMU_2125	SMU_2125	hypothetical-protein	SMU.1505c	hypothetical-protein	NP_721850.1	D	-152	-139	TACCTATAGTTCTT	CaCCyayvrTTTTt
SMU_2125	SMU_2125	hypothetical-protein	SMU.1505c	hypothetical-protein	NP_721850.1	D	-152	-139	TACCTATAGTTCTT	CaCCyayvrTTTTt
SMU_2125	SMU_2125	hypothetical-protein	SMU.1882c	hypothetical-protein	NP_722192.1	R	-162	-149	CACCTTTATTTTTT	CaCCyayvrTTTTt
SMU_2125	SMU_2125	hypothetical-protein	SMU.1882c	hypothetical-protein	NP_722192.1	R	-162	-149	CACCTTTATTTTTT	CaCCyayvrTTTTt
SMU_2125	SMU_2125	hypothetical-protein	SMU.1883	hypothetical-protein	NP_722193.1	D	-170	-157	CACCTTTATTTTTT	CaCCyayvrTTTTt
SMU_2125	SMU_2125	hypothetical-protein	SMU.1883	hypothetical-protein	NP_722193.1	D	-170	-157	CACCTTTATTTTTT	CaCCyayvrTTTTt
SMU_2125	SMU_2125	hypothetical-protein	SMU.1936c	hypothetical-protein	NP_722240.1	R	-103	-90	CAGCTATAGTTATT	CaCCyayvrTTTTt
SMU_2125	SMU_2125	hypothetical-protein	SMU.1936c	hypothetical-protein	NP_722240.1	R	-103	-90	CAGCTATAGTTATT	CaCCyayvrTTTTt
SdpR	SMU_1647	putative-transcriptional-regulator	SMU.28	putative-ATP-binding-protein	NP_720511.1	R	-41	-35	TCTAAAT	TCTAAAT
SdpR	SMU_1647	putative-transcriptional-regulator	SMU.89c	putative-nitrite-transporter	NP_720568.1	R	-19	-13	TCTAAAT	TCTAAAT
SdpR	SMU_1647	putative-transcriptional-regulator	SMU.91	trigger-factor	NP_720569.1	D	-225	-219	TCTAAAT	TCTAAAT
SdpR	SMU_1647	putative-transcriptional-regulator	SMU.99	fructose-bisphosphate-aldolase	NP_720575.1	R	-562	-556	TCTAAAT	TCTAAAT
SdpR	SMU_1647	putative-transcriptional-regulator	SMU.112c	putative-transcriptional-regulator	NP_720587.1	D	-46	-40	TCTAAAT	TCTAAAT
SdpR	SMU_1647	putative-transcriptional-regulator	SMU.112c	putative-transcriptional-regulator	NP_720587.1	R	-61	-55	TCTAAAT	TCTAAAT
SdpR	SMU_1647	putative-transcriptional-regulator	SMU.113	putative-fructose-1-phosphate-kinase	NP_720588.1	D	-74	-68	TCTAAAT	TCTAAAT
SdpR	SMU_1647	putative-transcriptional-regulator	SMU.113	putative-fructose-1-phosphate-kinase	NP_720588.1	R	-89	-83	TCTAAAT	TCTAAAT
SdpR	SMU_1647	putative-transcriptional-regulator	SMU.162c	hypothetical-protein	NP_720632.1	D	-79	-73	TCTAAAT	TCTAAAT
SdpR	SMU_1647	putative-transcriptional-regulator	SMU.213c	hypothetical-protein	NP_720679.1	R	-22	-16	TCTAAAT	TCTAAAT
SdpR	SMU_1647	putative-transcriptional-regulator	SMU.221c	putative-integrase	NP_720687.1	R	-47	-41	TCTAAAT	TCTAAAT
SdpR	SMU_1647	putative-transcriptional-regulator	SMU.270	ascorbate-specific-PTS-system-enzyme-IIC	NP_720731.1	D	-149	-143	TCTAAAT	TCTAAAT
SdpR	SMU_1647	putative-transcriptional-regulator	SMU.283	hypothetical-protein	NP_720742.1	R	-877	-871	TCTAAAT	TCTAAAT
SdpR	SMU_1647	putative-transcriptional-regulator	SMU.292	putative-transcriptional-regulator	NP_720750.1	D	-520	-514	TCTAAAT	TCTAAAT
SdpR	SMU_1647	putative-transcriptional-regulator	SMU.307	glucose-6-phosphate-isomerase	NP_720764.1	R	-303	-297	TCTAAAT	TCTAAAT
SdpR	SMU_1647	putative-transcriptional-regulator	SMU.399	hypothetical-protein	NP_720847.1	R	-169	-163	TCTAAAT	TCTAAAT
SdpR	SMU_1647	putative-transcriptional-regulator	SMU.436c	putative-transposase.-ISSmu1	NP_720882.1	D	-640	-634	TCTAAAT	TCTAAAT
SdpR	SMU_1647	putative-transcriptional-regulator	SMU.438c	putative-(R)-2-hydroxyglutaryl-CoA-dehydratase-activator-related-protein	NP_720883.1	R	-194	-188	TCTAAAT	TCTAAAT
SdpR	SMU_1647	putative-transcriptional-regulator	SMU.439	putative-transcriptional-regulator	NP_720884.1	D	-93	-87	TCTAAAT	TCTAAAT
SdpR	SMU_1647	putative-transcriptional-regulator	SMU.463	putative-thioredoxin-reductase-(NADPH)	NP_720906.1	R	-39	-33	TCTAAAT	TCTAAAT
SdpR	SMU_1647	putative-transcriptional-regulator	SMU.474	S-ribosylhomocysteinase	NP_720916.1	D	-44	-38	TCTAAAT	TCTAAAT
SdpR	SMU_1647	putative-transcriptional-regulator	SMU.475	hypothetical-protein	NP_720917.1	R	-107	-101	TCTAAAT	TCTAAAT
SdpR	SMU_1647	putative-transcriptional-regulator	SMU.507	DeoR-family-transcriptional-regulator	NP_720946.1	D	-228	-222	TCTAAAT	TCTAAAT
SdpR	SMU_1647	putative-transcriptional-regulator	SMU.507	DeoR-family-transcriptional-regulator	NP_720946.1	R	-468	-462	TCTAAAT	TCTAAAT
SdpR	SMU_1647	putative-transcriptional-regulator	SMU.539c	signal-peptidase-type-IV	NP_720976.1	D	-48	-42	TCTAAAT	TCTAAAT
SdpR	SMU_1647	putative-transcriptional-regulator	SMU.540	peroxide-resistance-protein-Dpr	NP_720977.1	R	-59	-53	TCTAAAT	TCTAAAT
SdpR	SMU_1647	putative-transcriptional-regulator	SMU.541	hypothetical-protein	NP_720978.1	R	-182	-176	TCTAAAT	TCTAAAT
SdpR	SMU_1647	putative-transcriptional-regulator	SMU.586	hypothetical-protein	NP_721019.1	R	-30	-24	TCTAAAT	TCTAAAT
SdpR	SMU_1647	putative-transcriptional-regulator	SMU.610	cell-surface-antigen-SpaP	NP_721042.1	R	-120	-114	TCTAAAT	TCTAAAT
SdpR	SMU_1647	putative-transcriptional-regulator	SMU.618	hypothetical-protein	NP_721047.1	D	-25	-19	TCTAAAT	TCTAAAT
SdpR	SMU_1647	putative-transcriptional-regulator	SMU.629	putative-manganese-type-superoxide-dismutase.-Fe/Mn-SOD	NP_721057.1	R	-123	-117	TCTAAAT	TCTAAAT
SdpR	SMU_1647	putative-transcriptional-regulator	SMU.631	hypothetical-protein	NP_721059.1	D	-23	-17	TCTAAAT	TCTAAAT
SdpR	SMU_1647	putative-transcriptional-regulator	SMU.631	hypothetical-protein	NP_721059.1	R	-92	-86	TCTAAAT	TCTAAAT
SdpR	SMU_1647	putative-transcriptional-regulator	SMU.631	hypothetical-protein	NP_721059.1	R	-36	-30	TCTAAAT	TCTAAAT
SdpR	SMU_1647	putative-transcriptional-regulator	SMU.634	S-adenosylmethionine:tRNA-ribosyltransferase-isomerase	NP_721062.1	R	-117	-111	TCTAAAT	TCTAAAT
SdpR	SMU_1647	putative-transcriptional-regulator	SMU.635	hypothetical-protein	NP_721063.1	D	-27	-21	TCTAAAT	TCTAAAT
SdpR	SMU_1647	putative-transcriptional-regulator	SMU.644	putative-competence-protein/transcription-factor	NP_721072.1	R	-19	-13	TCTAAAT	TCTAAAT
SdpR	SMU_1647	putative-transcriptional-regulator	SMU.646	putative-phosphatase	NP_721074.1	R	-72	-66	TCTAAAT	TCTAAAT
SdpR	SMU_1647	putative-transcriptional-regulator	SMU.650	alanyl-tRNA-synthetase	NP_721078.1	D	-7	-1	TCTAAAT	TCTAAAT
SdpR	SMU_1647	putative-transcriptional-regulator	SMU.658	hypothetical-protein	NP_721086.1	R	-374	-368	TCTAAAT	TCTAAAT
SdpR	SMU_1647	putative-transcriptional-regulator	SMU.714	elongation-factor-Tu	NP_721137.1	D	-172	-166	TCTAAAT	TCTAAAT
SdpR	SMU_1647	putative-transcriptional-regulator	SMU.735	hypothetical-protein	NP_721155.1	D	-172	-166	TCTAAAT	TCTAAAT
SdpR	SMU_1647	putative-transcriptional-regulator	SMU.753	hypothetical-protein	NP_721170.1	D	-70	-64	TCTAAAT	TCTAAAT
SdpR	SMU_1647	putative-transcriptional-regulator	SMU.758c	hypothetical-protein	NP_721175.1	R	-17	-11	TCTAAAT	TCTAAAT
SdpR	SMU_1647	putative-transcriptional-regulator	SMU.759	putative-protease	NP_721176.1	D	-229	-223	TCTAAAT	TCTAAAT
SdpR	SMU_1647	putative-transcriptional-regulator	SMU.764	alkyl-hydroperoxide-reductase	NP_721178.1	R	-21	-15	TCTAAAT	TCTAAAT
SdpR	SMU_1647	putative-transcriptional-regulator	SMU.773c	lysyl-tRNA-synthetase	NP_721187.1	D	-393	-387	TCTAAAT	TCTAAAT
SdpR	SMU_1647	putative-transcriptional-regulator	SMU.774	hypothetical-protein	NP_721188.1	R	-18	-12	TCTAAAT	TCTAAAT
SdpR	SMU_1647	putative-transcriptional-regulator	SMU.789	conserved-hypothetical-protein-(similar-to-BlpY)	NP_721202.1	R	-373	-367	TCTAAAT	TCTAAAT
SdpR	SMU_1647	putative-transcriptional-regulator	SMU.798c	hypothetical-protein	NP_721210.1	D	-77	-71	TCTAAAT	TCTAAAT
SdpR	SMU_1647	putative-transcriptional-regulator	SMU.834	hypothetical-protein	NP_721244.1	D	-45	-39	TCTAAAT	TCTAAAT
SdpR	SMU_1647	putative-transcriptional-regulator	SMU.834	hypothetical-protein	NP_721244.1	R	-116	-110	TCTAAAT	TCTAAAT
SdpR	SMU_1647	putative-transcriptional-regulator	SMU.842	thiamine-biosynthesis-protein-ThiI	NP_721252.1	R	-88	-82	TCTAAAT	TCTAAAT
SdpR	SMU_1647	putative-transcriptional-regulator	SMU.856	bifunctional-pyrimidine-regulatory-protein-PyrR-uracil-phosphoribosyltransferase	NP_721266.1	R	-196	-190	TCTAAAT	TCTAAAT
SdpR	SMU_1647	putative-transcriptional-regulator	SMU.865	30S-ribosomal-protein-S16	NP_721274.1	R	-129	-123	TCTAAAT	TCTAAAT
SdpR	SMU_1647	putative-transcriptional-regulator	SMU.893	anticodon-nuclease	NP_721301.1	R	-16	-10	TCTAAAT	TCTAAAT
SdpR	SMU_1647	putative-transcriptional-regulator	SMU.924	thiol-peroxidase	NP_721324.1	D	-129	-123	TCTAAAT	TCTAAAT
SdpR	SMU_1647	putative-transcriptional-regulator	SMU.941c	hypothetical-protein	NP_721340.1	R	-77	-71	TCTAAAT	TCTAAAT
SdpR	SMU_1647	putative-transcriptional-regulator	SMU.967	putative-folyl-polyglutamate-synthetase	NP_721364.1	R	-19	-13	TCTAAAT	TCTAAAT
SdpR	SMU_1647	putative-transcriptional-regulator	SMU.980	putative-PTS-system.-beta-glucoside-specific-EII-component	NP_721375.1	D	-322	-316	TCTAAAT	TCTAAAT
SdpR	SMU_1647	putative-transcriptional-regulator	SMU.991	putative-ribonucleotide-reductase	NP_721386.1	R	-25	-19	TCTAAAT	TCTAAAT
SdpR	SMU_1647	putative-transcriptional-regulator	SMU.1192	DNA-polymerase-III-DnaE	NP_721575.1	R	-98	-92	TCTAAAT	TCTAAAT
SdpR	SMU_1647	putative-transcriptional-regulator	SMU.1193	putative-transcriptional-regulator	NP_721576.1	D	-86	-80	TCTAAAT	TCTAAAT
SdpR	SMU_1647	putative-transcriptional-regulator	SMU.1208c	hypothetical-protein	NP_721588.1	D	-124	-118	TCTAAAT	TCTAAAT
SdpR	SMU_1647	putative-transcriptional-regulator	SMU.1237c	hypothetical-protein	NP_721616.1	D	-134	-128	TCTAAAT	TCTAAAT
SdpR	SMU_1647	putative-transcriptional-regulator	SMU.1273	histidinol-phosphate-aminotransferase	NP_721649.1	D	-924	-918	TCTAAAT	TCTAAAT
SdpR	SMU_1647	putative-transcriptional-regulator	SMU.1332c	putative-transposase	NP_721700.1	D	-551	-545	TCTAAAT	TCTAAAT
SdpR	SMU_1647	putative-transcriptional-regulator	SMU.1348c	putative-ABC-transporter.-ATP-binding-protein	NP_721715.1	R	-24	-18	TCTAAAT	TCTAAAT
SdpR	SMU_1647	putative-transcriptional-regulator	SMU.1349	hypothetical-protein	NP_721716.1	D	-335	-329	TCTAAAT	TCTAAAT
SdpR	SMU_1647	putative-transcriptional-regulator	SMU.1397c	hypothetical-protein	NP_721757.1	D	-349	-343	TCTAAAT	TCTAAAT
SdpR	SMU_1647	putative-transcriptional-regulator	SMU.1398	putative-transcriptional-regulator	NP_721758.1	R	-11	-5	TCTAAAT	TCTAAAT
SdpR	SMU_1647	putative-transcriptional-regulator	SMU.1400c	hypothetical-protein	NP_721760.1	D	-285	-279	TCTAAAT	TCTAAAT
SdpR	SMU_1647	putative-transcriptional-regulator	SMU.1432c	putative-endoglucanase-precursor	NP_721790.1	D	-99	-93	TCTAAAT	TCTAAAT
SdpR	SMU_1647	putative-transcriptional-regulator	SMU.1453c	hypothetical-protein	NP_721806.1	R	-206	-200	TCTAAAT	TCTAAAT
SdpR	SMU_1647	putative-transcriptional-regulator	SMU.1456c	hypothetical-protein	NP_721809.1	R	-117	-111	TCTAAAT	TCTAAAT
SdpR	SMU_1647	putative-transcriptional-regulator	SMU.1457	putative-dTDP-glucose-4.6-dehydratase	NP_721810.1	D	-131	-125	TCTAAAT	TCTAAAT
SdpR	SMU_1647	putative-transcriptional-regulator	SMU.1486c	hypothetical-protein	NP_721834.1	R	-152	-146	TCTAAAT	TCTAAAT
SdpR	SMU_1647	putative-transcriptional-regulator	SMU.1487	hypothetical-protein	NP_721835.1	D	-75	-69	TCTAAAT	TCTAAAT
SdpR	SMU_1647	putative-transcriptional-regulator	SMU.1573	S-adenosylmethionine-synthetase	NP_721912.1	D	-176	-170	TCTAAAT	TCTAAAT
SdpR	SMU_1647	putative-transcriptional-regulator	SMU.1611c	putative-permease;-multi-drug-resistance-efflux-pump	NP_721946.1	R	-54	-48	TCTAAAT	TCTAAAT
SdpR	SMU_1647	putative-transcriptional-regulator	SMU.1639	methionyl-tRNA-synthetase	NP_721973.1	D	-577	-571	TCTAAAT	TCTAAAT
SdpR	SMU_1647	putative-transcriptional-regulator	SMU.1639	methionyl-tRNA-synthetase	NP_721973.1	R	-191	-185	TCTAAAT	TCTAAAT
SdpR	SMU_1647	putative-transcriptional-regulator	SMU.1643c	hypothetical-protein	NP_721976.1	R	-198	-192	TCTAAAT	TCTAAAT
SdpR	SMU_1647	putative-transcriptional-regulator	SMU.1643c	hypothetical-protein	NP_721976.1	R	-101	-95	TCTAAAT	TCTAAAT
SdpR	SMU_1647	putative-transcriptional-regulator	SMU.1647c	putative-transcriptional-regulator	NP_721980.1	D	-77	-71	TCTAAAT	TCTAAAT
SdpR	SMU_1647	putative-transcriptional-regulator	SMU.1647c	putative-transcriptional-regulator	NP_721980.1	D	-22	-16	TCTAAAT	TCTAAAT
SdpR	SMU_1647	putative-transcriptional-regulator	SMU.1647c	putative-transcriptional-regulator	NP_721980.1	R	-90	-84	TCTAAAT	TCTAAAT
SdpR	SMU_1647	putative-transcriptional-regulator	SMU.1647c	putative-transcriptional-regulator	NP_721980.1	R	-35	-29	TCTAAAT	TCTAAAT
SdpR	SMU_1647	putative-transcriptional-regulator	SMU.1648c	hypothetical-protein	NP_721981.1	D	-153	-147	TCTAAAT	TCTAAAT
SdpR	SMU_1647	putative-transcriptional-regulator	SMU.1649	putative-exodeoxyribonuclease-III	NP_721982.1	R	-86	-80	TCTAAAT	TCTAAAT
SdpR	SMU_1647	putative-transcriptional-regulator	SMU.1678	acyl-CoA-thioesterase	NP_722011.1	R	-22	-16	TCTAAAT	TCTAAAT
SdpR	SMU_1647	putative-transcriptional-regulator	SMU.1728	transcription-elongation-factor-GreA	NP_722055.1	D	-29	-23	TCTAAAT	TCTAAAT
SdpR	SMU_1647	putative-transcriptional-regulator	SMU.1739	3-oxoacyl-(acyl-carrier-protein)-synthase-II	NP_722066.1	R	-37	-31	TCTAAAT	TCTAAAT
SdpR	SMU_1647	putative-transcriptional-regulator	SMU.1764c	hypothetical-protein	NP_722087.1	R	-214	-208	TCTAAAT	TCTAAAT
SdpR	SMU_1647	putative-transcriptional-regulator	SMU.1804c	hypothetical-protein	NP_722123.1	R	-42	-36	TCTAAAT	TCTAAAT
SdpR	SMU_1647	putative-transcriptional-regulator	SMU.1805	putative-transcriptional-regulator	NP_722124.1	D	-202	-196	TCTAAAT	TCTAAAT
SdpR	SMU_1647	putative-transcriptional-regulator	SMU.1851	excinuclease-ABC-subunit-A	NP_722167.1	D	-518	-512	TCTAAAT	TCTAAAT
SdpR	SMU_1647	putative-transcriptional-regulator	SMU.1851	excinuclease-ABC-subunit-A	NP_722167.1	R	-504	-498	TCTAAAT	TCTAAAT
SdpR	SMU_1647	putative-transcriptional-regulator	SMU.1852	putative-magnesium/cobalt-transport-protein	NP_722168.1	D	-173	-167	TCTAAAT	TCTAAAT
SdpR	SMU_1647	putative-transcriptional-regulator	SMU.1852	putative-magnesium/cobalt-transport-protein	NP_722168.1	R	-159	-153	TCTAAAT	TCTAAAT
SdpR	SMU_1647	putative-transcriptional-regulator	SMU.1860	30S-ribosomal-protein-S6	NP_722175.1	D	-142	-136	TCTAAAT	TCTAAAT
SdpR	SMU_1647	putative-transcriptional-regulator	SMU.1865	putative-A/G-specific-DNA-glycosylase	NP_722178.1	D	-739	-733	TCTAAAT	TCTAAAT
SdpR	SMU_1647	putative-transcriptional-regulator	SMU.1865	putative-A/G-specific-DNA-glycosylase	NP_722178.1	D	-101	-95	TCTAAAT	TCTAAAT
SdpR	SMU_1647	putative-transcriptional-regulator	SMU.1877	putative-PTS-system.-mannose-specific-component-IIAB	NP_722188.1	R	-850	-844	TCTAAAT	TCTAAAT
SdpR	SMU_1647	putative-transcriptional-regulator	SMU.1913c	putative-immunity-protein.-BLpL-like	NP_722218.1	R	-23	-17	TCTAAAT	TCTAAAT
SdpR	SMU_1647	putative-transcriptional-regulator	SMU.1951c	hypothetical-protein	NP_722254.1	R	-280	-274	TCTAAAT	TCTAAAT
SdpR	SMU_1647	putative-transcriptional-regulator	SMU.1954	chaperonin-GroEL	NP_722255.1	R	-23	-17	TCTAAAT	TCTAAAT
SdpR	SMU_1647	putative-transcriptional-regulator	SMU.1961c	putative-PTS-system.-sugar-specific-enzyme-IIA-component	NP_722261.1	R	-277	-271	TCTAAAT	TCTAAAT
SdpR	SMU_1647	putative-transcriptional-regulator	SMU.1966c	putative-periplasmic-sugar-binding-protein	NP_722265.1	D	-309	-303	TCTAAAT	TCTAAAT
SdpR	SMU_1647	putative-transcriptional-regulator	SMU.1977c	putative-transcriptional-regulator	NP_722276.1	R	-152	-146	TCTAAAT	TCTAAAT
SdpR	SMU_1647	putative-transcriptional-regulator	SMU.1995c	putative-transcriptional-regulator	NP_722293.1	D	-171	-165	TCTAAAT	TCTAAAT
SdpR	SMU_1647	putative-transcriptional-regulator	SMU.2033c	hypothetical-protein	NP_722330.1	D	-158	-152	TCTAAAT	TCTAAAT
SdpR	SMU_1647	putative-transcriptional-regulator	SMU.2035	bacteriocin-immunity-protein	NP_722331.1	R	-642	-636	TCTAAAT	TCTAAAT
SdpR	SMU_1647	putative-transcriptional-regulator	SMU.2074	anaerobic-ribonucleoside-triphosphate-reductase	NP_722364.1	D	-77	-71	TCTAAAT	TCTAAAT
SdpR	SMU_1647	putative-transcriptional-regulator	SMU.2086	competence-damage-inducible-protein-A	NP_722375.1	R	-64	-58	TCTAAAT	TCTAAAT
SdpR	SMU_1647	putative-transcriptional-regulator	SMU.2093	putative-transcriptional-regulator-of-arginine-metabolism	NP_722382.1	R	-349	-343	TCTAAAT	TCTAAAT
SdpR	SMU_1647	putative-transcriptional-regulator	SMU.2093	putative-transcriptional-regulator-of-arginine-metabolism	NP_722382.1	R	-115	-109	TCTAAAT	TCTAAAT
SdpR	SMU_1647	putative-transcriptional-regulator	SMU.2116	putative-osmoprotectant-amino-acid-ABC-transporter.-ATP-binding-protein	NP_722403.1	R	-40	-34	TCTAAAT	TCTAAAT
SdpR	SMU_1647	putative-transcriptional-regulator	SMU.2133c	hypothetical-protein	NP_722418.1	R	-32	-26	TCTAAAT	TCTAAAT
SdpR	SMU_1647	putative-transcriptional-regulator	SMU.2134	putative-transcriptional-regulator	NP_722419.1	D	-106	-100	TCTAAAT	TCTAAAT
SdpR	SMU_1647	putative-transcriptional-regulator	SMU.2139c	50S-ribosomal-protein-L9	NP_722424.1	D	-712	-706	TCTAAAT	TCTAAAT
MleR	SMU_135	putative-transcriptional-regulator	SMU.530c	hypothetical-protein	NP_720967.1	D	-170	-156	TTCTAATCTGAGAGA	aTCTaRyawaaKRtG
MleR	SMU_135	putative-transcriptional-regulator	SMU.531	putative-chorismate-mutase	NP_720968.1	R	-516	-502	TTCTAATCTGAGAGA	aTCTaRyawaaKRtG
MleR	SMU_135	putative-transcriptional-regulator	SMU.365	glutamate-synthase-(large-subunit)	NP_720817.1	D	-120	-106	ATCTAATAATTGAAT	aTCTaRyawaaKRtG
MleR	SMU_135	putative-transcriptional-regulator	SMU.642	hypothetical-protein	NP_721070.1	R	-54	-40	ATCGAATAATCGAAT	aTCTaRyawaaKRtG
MleR	SMU_135	putative-transcriptional-regulator	SMU.2028	levansucrase-precursor;-beta-D-fructosyltransferase	NP_722325.1	D	-160	-146	ATCTAATATGTGAAT	aTCTaRyawaaKRtG
MleR	SMU_135	putative-transcriptional-regulator	SMU.2093	putative-transcriptional-regulator-of-arginine-metabolism	NP_722382.1	D	-288	-274	ATCTAATAGTTAAAT	aTCTaRyawaaKRtG
MleR	SMU_135	putative-transcriptional-regulator	SMU.2094c	hypothetical-protein	NP_722383.1	R	-179	-165	ATCCAATAATTCAAT	aTCTaRyawaaKRtG
CiaR	SMU_1129	putative-response-regulator-CiaR	SMU.2164	serine-protease-HtrA	NP_722446.1	D	-61	-45	TTTAAG-(5)-aTTAAG	TTTAAG-(5)-aTTAAG
CiaR	SMU_1129	putative-response-regulator-CiaR	SMU.1723c	hypothetical-protein	NP_722051.1	R	-49	-33	TTTtAG-(5)-TTTAAG	TTTAAG-(5)-aTTAAG
CiaR	SMU_1129	putative-response-regulator-CiaR	SMU.320	putative-5-formyltetrahydrofolate-cyclo-ligase	NP_720774.1	R	-161	-145	CTTAAA-(5)-CTTAAA	TTTAAG-(5)-aTTAAG
CiaR	SMU_1129	putative-response-regulator-CiaR	SMU.648	foldase-protein-PrsA	NP_721076.1	R	-67	-51	aTTAAG-(5)-TTTAAG	TTTAAG-(5)-aTTAAG
CiaR	SMU_1129	putative-response-regulator-CiaR	SMU.1131c	hypothetical-protein	NP_721517.1	D	-182	-166	aTTAAG-(5)-TTTAAG	TTTAAG-(5)-aTTAAG
LacR	SMU_1498	lactose-repressor	SMU.1691	D-alanine--poly(phosphoribitol)-ligase-subunit-1	NP_722022.1	D	-269	-261	AAAAAAACA	aaaCaaaaa
LacR	SMU_1498	lactose-repressor	SMU.1692	pyruvate-formate-lyase-activating-enzyme	NP_722023.1	D	-265	-257	AAACAATAA	aaaCaaaaa
LacR	SMU_1498	lactose-repressor	SMU.1496	galactose-6-phosphate-isomerase-subunit-LacA	NP_721844.1	D	-109	-101	AAAAAATAA	aaaCaaaaa
LacR	SMU_1498	lactose-repressor	SMU.1498	lactose repressor	NP_721845.1	D	-173	-165	AAACAAAAA	aaaCaaaaa
LacR	SMU_1498	lactose-repressor	SMU.1498	lactose-repressor	NP_721845.1	D	-102	-94	AAACAAAAA	aaaCaaaaa
LacR	SMU_1498	lactose-repressor	SMU.1499	putative-exonuclease-RexA	NP_721846.1	D	-286	-278	GATCAGAAA	aaaCaaaaa
LacR	SMU_1498	lactose-repressor	SMU.1500	putative-exonuclease-RexB	NP_721847.1	D	-67	-59	GTATATTAT	aaaCaaaaa
LacR	SMU_1498	lactose-repressor	SMU.1348c	putative-ABC-transporter.-ATP-binding-protein	NP_721715.1	D	-288	-280	AAACAAAAT	aaaCaaaaa
LacR	SMU_1498	lactose-repressor	SMU.1348c	putative-ABC-transporter.-ATP-binding-protein	NP_721715.1	D	-275	-267	AAACAATAA	aaaCaaaaa
LacR	SMU_1498	lactose-repressor	SMU.369c	hypothetical-protein	NP_720821.1	D	-420	-412	AAAAAAACA	aaaCaaaaa
LacR	SMU_1498	lactose-repressor	SMU.369c	hypothetical-protein	NP_720821.1	D	-416	-408	AAACAAAAA	aaaCaaaaa
LacR	SMU_1498	lactose-repressor	SMU.644	putative-competence-protein/transcription-factor	NP_721072.1	D	-298	-290	AAAAAATAA	aaaCaaaaa
LacR	SMU_1498	lactose-repressor	SMU.644	putative-competence-protein/transcription-factor	NP_721072.1	D	-279	-271	AAATATAAA	aaaCaaaaa
LacR	SMU_1498	lactose-repressor	SMU.661	putative-transcriptional-regulator	NP_721089.1	D	-280	-272	AAACAAAAA	aaaCaaaaa
PdxR	SMU_953	putative-transcriptional-regulator/aminotransferase	SMU.953c	putative-transcriptional-regulator/aminotransferase	NP_721351.1	D	-61	-29	TATTGTA-AGAAATTTCAAAATAGAG-TACAATA	TATTGTA-(18)-TACAATA
PdxR	SMU_953	putative-transcriptional-regulator/aminotransferase	SMU.954	pyridoxamine-kinase	NP_721352.1	D	-68	-36	TATTGTA-CTCTATTTTGAAATTTCT-TACAATA	TATTGTA-(18)-TACAATA
PurR	SMU_356	pur-operon-repressor	SMU.82	molecular-chaperone-DnaK	NP_720561.1	D	-104	-101	aaccCGAA	aaarCGaa
PurR	SMU_356	pur-operon-repressor	SMU.20	putative-cell-shape-determining-protein-MreC	NP_720503.1	D	-969	-966	actaCGAA	aaarCGaa
PurR	SMU_356	pur-operon-repressor	SMU.1185	PTS-system.-mannitol-specific-enzyme-IIBC-component	NP_721569.1	D	-54	-51	ggaaCGAA	aaarCGaa
PurR	SMU_356	pur-operon-repressor	SMU.2071	putative-anaerobic-ribonucleotide-reductase-activating-protein	NP_722361.1	D	-496	-493	atggCGAA	aaarCGaa
PurR	SMU_356	pur-operon-repressor	SMU.2071	putative-anaerobic-ribonucleotide-reductase-activating-protein	NP_722361.1	D	-299	-296	acaaCGAA	aaarCGaa
PurR	SMU_356	pur-operon-repressor	SMU.1200	30S-ribosomal-protein-S1	NP_721581.1	D	-431	-428	gtagCGAA	aaarCGaa
PurR	SMU_356	pur-operon-repressor	SMU.154	30S-ribosomal-protein-S15	NP_720624.1	D	-410	-407	taggCGAA	aaarCGaa
PurR	SMU_356	pur-operon-repressor	SMU.1763c	hypothetical-protein	NP_722086.1	D	-73	-70	ctaaCGAA	aaarCGaa
PurR	SMU_356	pur-operon-repressor	SMU.1795c	hypothetical-protein	NP_722115.1	D	-90	-87	aaacCGAA	aaarCGaa
PurR	SMU_356	pur-operon-repressor	SMU.1958c	putative-PTS-system.-mannose-specific-IIC-component	NP_722259.1	D	-341	-338	atggCGAA	aaarCGaa
PurR	SMU_356	pur-operon-repressor	SMU.2073c	hypothetical-protein	NP_722363.1	D	-62	-59	gaagCGAA	aaarCGaa
PurR	SMU_356	pur-operon-repressor	SMU.343	hypothetical-protein	NP_720796.1	D	-187	-184	atggCGAA	aaarCGaa
PurR	SMU_356	pur-operon-repressor	SMU.423	hypothetical-protein	NP_720871.1	D	-436	-433	agtaCGAA	aaarCGaa
PurR	SMU_356	pur-operon-repressor	SMU.423	hypothetical-protein	NP_720871.1	D	-395	-392	ccaaCGAA	aaarCGaa
PurR	SMU_356	pur-operon-repressor	SMU.516	hypothetical-protein	NP_720954.1	D	-241	-238	aaatCGAA	aaarCGaa
PurR	SMU_356	pur-operon-repressor	SMU.68	hypothetical-protein	NP_720549.1	D	-231	-228	aaatCGAA	aaarCGaa
PurR	SMU_356	pur-operon-repressor	SMU.913	glutamate-dehydrogenase	NP_721315.1	D	-27	-24	attaCGAA	aaarCGaa
HtrA	SMU_2165	putative-SpoJ	SMU.45	hypothetical-protein	NP_720528.1	D	-18	-11	TTTTCACA	TTTYCaCa
HtrA	SMU_2165	putative-SpoJ	SMU.83	heat-shock-protein-DnaJ-(HSP-40)	NP_720562.1	R	-90	-83	TTTTCACA	TTTYCaCa
HtrA	SMU_2165	putative-SpoJ	SMU.93c	putative-putative-transposase	NP_720571.1	R	-174	-167	TTTTCACA	TTTYCaCa
HtrA	SMU_2165	putative-SpoJ	SMU.127	putative-acetoin-dehydrogenase-(TPP-dependent).-E1-component-alpha-subunit	NP_720600.1	R	-24	-17	TTTTCACA	TTTYCaCa
HtrA	SMU_2165	putative-SpoJ	SMU.148	bifunctional-acetaldehyde-CoA/alcohol-dehydrogenase	NP_720618.1	R	-95	-88	TTTTCACA	TTTYCaCa
HtrA	SMU_2165	putative-SpoJ	SMU.292	putative-transcriptional-regulator	NP_720750.1	R	-103	-96	TTTTCACA	TTTYCaCa
HtrA	SMU_2165	putative-SpoJ	SMU.360	glyceraldehyde-3-phosphate-dehydrogenase	NP_720812.1	D	-72	-65	TTTTCACA	TTTYCaCa
HtrA	SMU_2165	putative-SpoJ	SMU.613	hypothetical-protein	NP_721044.1	D	-80	-73	TTTTCACA	TTTYCaCa
HtrA	SMU_2165	putative-SpoJ	SMU.616	hypothetical-protein	NP_721046.1	D	-106	-99	TTTTCACA	TTTYCaCa
HtrA	SMU_2165	putative-SpoJ	SMU.661	putative-transcriptional-regulator	NP_721089.1	R	-181	-174	TTTTCACA	TTTYCaCa
HtrA	SMU_2165	putative-SpoJ	SMU.739c	hypothetical-protein	NP_721158.1	D	-128	-121	TTTTCACA	TTTYCaCa
HtrA	SMU_2165	putative-SpoJ	SMU.741	hypothetical-protein	NP_721159.1	R	-189	-182	TTTTCACA	TTTYCaCa
HtrA	SMU_2165	putative-SpoJ	SMU.809	excinuclease-ABC-(subunit-B);-helicase-subunit-of-the-DNA-excision-repair-complex	NP_721220.1	R	-168	-161	TTTTCACA	TTTYCaCa
HtrA	SMU_2165	putative-SpoJ	SMU.811	hypothetical-protein	NP_721221.1	D	-310	-303	TTTTCACA	TTTYCaCa
HtrA	SMU_2165	putative-SpoJ	SMU.850	hypothetical-protein	NP_721260.1	R	-185	-178	TTTTCACA	TTTYCaCa
HtrA	SMU_2165	putative-SpoJ	SMU.905	putative-ABC-transporter.-ATP-binding-protein	NP_721310.1	D	-164	-157	TTTTCACA	TTTYCaCa
HtrA	SMU_2165	putative-SpoJ	SMU.985	putative-beta-glucosidase	NP_721380.1	D	-75	-68	TTTTCACA	TTTYCaCa
HtrA	SMU_2165	putative-SpoJ	SMU.1053	redox-sensing-transcriptional-repressor-Rex	NP_721445.1	D	-49	-42	TTTTCACA	TTTYCaCa
HtrA	SMU_2165	putative-SpoJ	SMU.1065c	GntR-family-transcriptional-regulator	NP_721457.1	R	-110	-103	TTTTCACA	TTTYCaCa
HtrA	SMU_2165	putative-SpoJ	SMU.1066	GMP-synthase	NP_721458.1	D	-101	-94	TTTTCACA	TTTYCaCa
HtrA	SMU_2165	putative-SpoJ	SMU.1174	ATP-dependent-DNA-helicase	NP_721559.1	R	-31	-24	TTTTCACA	TTTYCaCa
HtrA	SMU_2165	putative-SpoJ	SMU.1175	putative-sodium/amino-acid-(alanine)-symporter	NP_721560.1	D	-422	-415	TTTTCACA	TTTYCaCa
HtrA	SMU_2165	putative-SpoJ	SMU.1196c	hypothetical-protein	NP_721579.1	D	-412	-405	TTTTCACA	TTTYCaCa
HtrA	SMU_2165	putative-SpoJ	SMU.1197	hypothetical-protein	NP_721580.1	R	-68	-61	TTTTCACA	TTTYCaCa
HtrA	SMU_2165	putative-SpoJ	SMU.1231c	hypothetical-protein	NP_721610.1	D	-96	-89	TTTTCACA	TTTYCaCa
HtrA	SMU_2165	putative-SpoJ	SMU.1231c	hypothetical-protein	NP_721610.1	D	-14	-7	TTTTCACA	TTTYCaCa
HtrA	SMU_2165	putative-SpoJ	SMU.1313c	bifunctional-ATP-dependent-DNA-helicase/DNA-polymerase-III-subunit-epsilon	NP_721684.1	D	-265	-258	TTTTCACA	TTTYCaCa
HtrA	SMU_2165	putative-SpoJ	SMU.1313c	bifunctional-ATP-dependent-DNA-helicase/DNA-polymerase-III-subunit-epsilon	NP_721684.1	R	-207	-200	TTTTCACA	TTTYCaCa
HtrA	SMU_2165	putative-SpoJ	SMU.1314	hypothetical-protein	NP_721685.1	D	-209	-202	TTTTCACA	TTTYCaCa
HtrA	SMU_2165	putative-SpoJ	SMU.1314	hypothetical-protein	NP_721685.1	R	-151	-144	TTTTCACA	TTTYCaCa
HtrA	SMU_2165	putative-SpoJ	SMU.1399	hypothetical-protein	NP_721759.1	D	-128	-121	TTTTCACA	TTTYCaCa
HtrA	SMU_2165	putative-SpoJ	SMU.1424	putative-dihydrolipoamide-dehydrogenase	NP_721782.1	D	-220	-213	TTTTCACA	TTTYCaCa
[truncated: 60 more rows]
