# Supplementary material for: Construction and verification of the transcriptional regulatory response network of Streptococcus mutans upon treatment with the biofilm inhibitor carolacton
Source: BMC Genomics. 2014 May 12;15:362. doi: 10.1186/1471-2164-15-362 (PMC4048456; doi:10.1186/1471-2164-15-362)
Supplement: Supplementary file 5 — Additional file 5: Data representing the transcriptional regulatory response network (TRRN) of S. mutans biofilms upon treatment with the biofilm inhibitor carolacton. The table displays the co-expression characteristics of significant correlations as well as the information corresponding to the predicted transcription factor binding sites on the upstream regulatory regions of the target genes or their corresponding operons. NA*: motifs predicted using the pattern matching tool dna pattern. Positive relationship between the genes is denoted by 1 and negative inverted relationships by 0 under the Relationship column. (XLSX 43 KB) [file 12864_2013_6097_MOESM5_ESM.xlsx]

## Sheet: Additional file 5 
Data representing the transcriptional regulatory response network of S. mutans biofilms under carolacton treatment. TF- Transcription factor; TG-Target gene.
TF Gene index	TF Gene Name	TF description	TG Gene index	TG description	Strand	Site start	Site stop	Putative site	Consensus	Site Weight Score	Site P-value	ln(Site P-value)	Site Significance score	Correlation start (min)	Correlation stop (min)	Time shift (mins)	Relationship°	Absolute correlation coefficient	P-value	Reference if the transcriptional regulatory relationship was already verified
SMU.01	dnaA	chromosomal-replication-initiation-protein	SMU.05	hypothetical-protein	D	-146	-138	TTATCCACA	ttwtCcACA	NA*	NA*	NA*	NA*	20	120	20	1	0.528	0.00043352	--
SMU.01	dnaA	chromosomal-replication-initiation-protein	SMU.302	hypothetical-protein	R	-378	-370	TTATCTTCA	ttwtCcACA	NA*	NA*	NA*	NA*	5	80	15	1	0.991	0.00011498	--
SMU.01	dnaA	chromosomal-replication-initiation-protein	SMU.1916	putative-histidine-kinase-of-the-competence-regulon.-ComD	D	-333	-325	TTATCTTCA	ttwtCcACA	NA*	NA*	NA*	NA*	5	80	15	1	0.9999	1.25e-05	--
SMU.01	dnaA	chromosomal-replication-initiation-protein	SMU.2099c	hypothetical-protein	R	-23	-15	TTATCAACA	ttwtCcACA	NA*	NA*	NA*	NA*	0	60	5	1	0.534	0.0004582	--
SMU.01	dnaA	chromosomal-replication-initiation-protein	SMU.2164	serine-protease-HtrA	D	-98	-90	TTTTCCACA	ttwtCcACA	NA*	NA*	NA*	NA*	0	120	5	1	0.8094	0.00023668	--
SMU.80	hrcA	heat-inducible-transcription-repressor	SMU.301	hypothetical-protein	D	-309	-283	TTAACTGTTGTGTTAATCGAGTGCAAA	TTAGCaSTCkwkkdamaaGAGTGCTAA	6.2	1.6e-06	-13.37	5.807	0	60	5	0	0.434	0.00047245	--
SMU.135	mleR	putative-transcriptional-regulator	SMU.2091c	DNA-mismatch-repair-protein-MutS	D	-288	-274	ATCTAATAGTTAAAT	aTCTaRyawaaKRtG	NA*	NA*	NA*	NA*	20	100	20	1	0.727	0.00040457	--
SMU.135	mleR	putative-transcriptional-regulator	SMU.2092c	hypothetical-protein	D	-288	-274	ATCTAATAGTTAAAT	aTCTaRyawaaKRtG	NA*	NA*	NA*	NA*	5	160	15	1	0.5417	0.00041828	--
SMU.135	mleR	putative-transcriptional-regulator	SMU.2093	putative-transcriptional-regulator-of-arginine-metabolism	D	-288	-274	ATCTAATAGTTAAAT	aTCTaRyawaaKRtG	NA*	NA*	NA*	NA*	5	160	15	1	0.5692	0.00040585	--
SMU.135	mleR	putative-transcriptional-regulator	SMU.2094c	hypothetical-protein	R	-179	-165	ATCCAATAATTCAAT	aTCTaRyawaaKRtG	NA*	NA*	NA*	NA*	5	100	15	1	0.5283	0.00043345	--
SMU.186	sloR	putative-metal-dependent-transcriptional-regulator	SMU.68	hypothetical-protein	D	-216	-195	AGAAGAAAGTTGAGATTTTTTT	maaagamwsytksSttatTtkS	10.1	4.5e-06	-12.303	5.343	0	100	5	0	0.9467	0.00010453	--
SMU.186	sloR	putative-metal-dependent-transcriptional-regulator	SMU.217c	hypothetical-protein	R	-643	-624	TATTTTAAATGAGGTTAACT	maaagamwsytksSttatTtkS	8.5	2.3e-05	-10.693	4.644	20	120	20	0	0.612	0.00040592	Ref 25
SMU.186	sloR	putative-metal-dependent-transcriptional-regulator	SMU.355	putative-CMP-binding-factor	D	-57	-36	AGCAAAAAGATTGTTTTTTTGA	maaagamwsytksSttatTtkS	7.4	8.1e-05	-9.423	4.092	0	60	5	0	0.5802	0.0004492	--
SMU.186	sloR	putative-metal-dependent-transcriptional-regulator	SMU.384	hypothetical-protein	D	-38	-17	TAAAGAAACGAATTATATTTTT	maaagamwsytksSttatTtkS	8.1	4.2e-05	-10.089	4.382	20	120	20	0	0.49	0.00044397	--
SMU.186	sloR	putative-metal-dependent-transcriptional-regulator	SMU.1916	putative-histidine-kinase-of-the-competence-regulon.-ComD	D	-201	-180	AGAAGAAACTTTTCTTTTTTTG	maaagamwsytksSttatTtkS	13.7	1.2e-08	-18.242	7.922	5	120	15	0	0.6152	0.00040187	Ref 70
SMU.186	sloR	putative-metal-dependent-transcriptional-regulator	SMU.1945	hypothetical-protein	D	-61	-40	AAGAGAATAATGCCATATTTTA	maaagamwsytksSttatTtkS	8.1	4.2e-05	-10.089	4.382	20	120	20	0	0.4913	0.00044364	--
SMU.186	sloR	putative-metal-dependent-transcriptional-regulator	SMU.1946	hypothetical-protein	D	-61	-40	AAGAGAATAATGCCATATTTTA	maaagamwsytksSttatTtkS	8.1	4.2e-05	-10.089	4.382	20	120	20	0	0.4609	0.00045138	--
SMU.186	sloR	putative-metal-dependent-transcriptional-regulator	SMU.2099c	hypothetical-protein	D	-123	-102	ATAAGAAAGGATTCAAATTTGG	maaagamwsytksSttatTtkS	7.9	5e-05	-9.894	4.297	0	60	5	0	0.8948	0.00031168	--
SMU.186	sloR	putative-metal-dependent-transcriptional-regulator	SMU.2102	histidyl-tRNA-synthetase	D	-123	-102	ATAAGAAAGGATTCAAATTTGG	maaagamwsytksSttatTtkS	7.9	5e-05	-9.894	4.297	0	100	5	0	0.5816	0.00041598	--
SMU.363	glnR	transcriptional-regulator;-glutamine-synthetase-repressor	SMU.365	glutamate-synthase-(large-subunit)	D	-117	-99	ATGTTAGAAGTAATAACAT	aTGTyAkrwaaymTrACAt	10.4	2.6e-06	-12.853	5.582	5	80	0	1	0.9769	8.46e-05	Castellen et al 2011
SMU.363	glnR	transcriptional-regulator;-glutamine-synthetase-repressor	SMU.366	glutamate-synthase-subunit-beta	D	-117	-99	ATGTTAGAAGTAATAACAT	aTGTyAkrwaaymTrACAt	10.4	2.6e-06	-12.853	5.582	20	100	0	1	0.8476	0.00028275	Castellen et al 2011
SMU.363	glnR	transcriptional-regulator;-glutamine-synthetase-repressor	SMU.632	putative-transcriptional-regulator	D	-31	-13	ATGTTAAGATACTTAACAA	aTGTyAkrwaaymTrACAt	7.6	1.8e-05	-10.943	4.752	0	100	0	1	0.7656	0.00027843	--
SMU.363	glnR	transcriptional-regulator;-glutamine-synthetase-repressor	SMU.670	aconitate-hydratase	D	-97	-79	ATGTTATAAAACATAACAT	aTGTyAkrwaaymTrACAt	16.5	4.8e-09	-19.158	8.32	0	120	0	1	0.9595	3.36e-05	Ref 53
SMU.363	glnR	transcriptional-regulator;-glutamine-synthetase-repressor	SMU.1519	putative-amino-acid-ABC-transporter.-ATP-binding-protein	D	-47	-29	ATGTTAGAAAAGCTAACAA	aTGTyAkrwaaymTrACAt	13.5	2e-07	-15.417	6.695	0	160	0	1	0.9674	2.41e-05	--
SMU.363	glnR	transcriptional-regulator;-glutamine-synthetase-repressor	SMU.1520	putative-ABC-transporter.-glutamine-binding-protein	D	-47	-29	ATGTTAGAAAAGCTAACAA	aTGTyAkrwaaymTrACAt	13.5	2e-07	-15.417	6.695	0	160	0	1	0.9789	1.16e-05	--
SMU.363	glnR	transcriptional-regulator;-glutamine-synthetase-repressor	SMU.1521	putative-amino-acid-ABC-transporter.-permease-protein	D	-47	-29	ATGTTAGAAAAGCTAACAA	aTGTyAkrwaaymTrACAt	13.5	2e-07	-15.417	6.695	0	200	0	1	0.992	9.1e-06	--
SMU.363	glnR	transcriptional-regulator;-glutamine-synthetase-repressor	SMU.1522	putative-amino-acid-ABC-transporter.-integral-membrane-protein	D	-47	-29	ATGTTAGAAAAGCTAACAA	aTGTyAkrwaaymTrACAt	13.5	2e-07	-15.417	6.695	0	160	0	1	0.993	2.04e-06	--
SMU.363	glnR	transcriptional-regulator;-glutamine-synthetase-repressor	SMU.1658	putative-ammonium-transporter.-NrgA-protein	R	-39	-21	ATGTTATATAATATAACAT	aTGTyAkrwaaymTrACAt	16.5	4.8e-09	-19.158	8.32	0	120	0	1	0.9575	3.56e-05	--
SMU.593	fur	putative-ferric-uptake-regulator-protein-FurR	SMU.540	peroxide-resistance-protein-Dpr	D	-57	-43	TTAGAATCGTTCTAA	TtakAatsatTmTaa	11.7	6.5e-07	-14.239	6.184	0	80	5	1	0.8723	0.00026056	--
SMU.593	fur	putative-ferric-uptake-regulator-protein-FurR	SMU.635	hypothetical-protein	D	-37	-23	TTGTAATCATTCTAA	TtakAatsatTmTaa	10.8	3.6e-06	-12.523	5.439	5	80	15	1	0.7949	0.00037536	--
SMU.593	fur	putative-ferric-uptake-regulator-protein-FurR	SMU.768c	hypothetical-protein	R	-36	-22	TTAGAATGATTATAC	TtakAatsatTmTaa	9.6	7.9e-06	-11.747	5.102	5	120	0	1	0.9052	0.0001328	--
SMU.593	fur	putative-ferric-uptake-regulator-protein-FurR	SMU.1245c	hypothetical-protein	D	-22	-8	TTATAAGGATTTTTA	TtakAatsatTmTaa	8.8	2.1e-05	-10.765	4.675	0	80	5	1	0.9688	0.00010742	--
SMU.593	fur	putative-ferric-uptake-regulator-protein-FurR	SMU.1426c	putative-phospho-sugar-mutase	R	-48	-34	TTTTAATCATTATAA	TtakAatsatTmTaa	9.8	6.6e-06	-11.933	5.183	5	80	15	1	0.9846	0.00014581	--
SMU.593	fur	putative-ferric-uptake-regulator-protein-FurR	SMU.2161c	hypothetical-protein	D	-227	-213	TTAAAATGATTTTTA	TtakAatsatTmTaa	7.9	4.1e-05	-10.092	4.383	5	80	0	1	0.8524	0.00027931	--
SMU.593	fur	putative-ferric-uptake-regulator-protein-FurR	SMU.2164	serine-protease-HtrA	D	-71	-57	TTTTAATTATTTTAA	TtakAatsatTmTaa	7.6	5e-05	-9.899	4.299	0	80	5	1	0.9011	0.00022775	--
SMU.677	SMU.677	MerR-family-transcriptional-regulator	SMU.1595	putative-carbonic-anhydrase-precursor	R	-85	-67	GGTTGACTTAATGCCAACT	vCTTGaCTTGRaGTYvaCT	9	2.8e-06	-12.799	5.559	5	120	15	0	0.9244	0.0001392	--
SMU.852	cysR	putative-transcriptional-regulator;-CpsY-like-protein	SMU.243	hypothetical-protein	R	-270	-258	GATCACCGCTATG	TATCASmGyGaTa	6.6	9.8e-05	-9.23	4.009	20	80	20	1	0.74512	0.00040318	--
SMU.852	cysR	putative-transcriptional-regulator;-CpsY-like-protein	SMU.246	putative-glycosyl-transferase-N-acetylglucosaminyltransferase).-RgpG	R	-270	-258	GATCACCGCTATG	TATCASmGyGaTa	6.6	9.8e-05	-9.23	4.009	20	80	0	1	0.8052	0.00031448	--
SMU.852	cysR	putative-transcriptional-regulator;-CpsY-like-protein	SMU.247	putative-ABC-transporter.-ATP-binding-protein	R	-270	-258	GATCACCGCTATG	TATCASmGyGaTa	6.6	9.8e-05	-9.23	4.009	0	100	0	1	0.8605	0.0001526	--
SMU.852	cysR	putative-transcriptional-regulator;-CpsY-like-protein	SMU.248	putative-ABC-transporter.-membrane-protein	R	-270	-258	GATCACCGCTATG	TATCASmGyGaTa	6.6	9.8e-05	-9.23	4.009	0	80	0	1	0.8551	0.00019084	--
SMU.852	cysR	putative-transcriptional-regulator;-CpsY-like-protein	SMU.249	putative-NifS-protein-homologue.-class-V-aminotransferase	R	-270	-258	GATCACCGCTATG	TATCASmGyGaTa	6.6	9.8e-05	-9.23	4.009	0	60	5	1	0.6818	0.00041979	--
SMU.852	cysR	putative-transcriptional-regulator;-CpsY-like-protein	SMU.250	putative-nitrogen-fixation-like-protein.-NifU	R	-270	-258	GATCACCGCTATG	TATCASmGyGaTa	6.6	9.8e-05	-9.23	4.009	0	100	0	1	0.5862	0.00039903	--
SMU.852	cysR	putative-transcriptional-regulator;-CpsY-like-protein	SMU.251	ABC-transporter-membrane-protein	R	-270	-258	GATCACCGCTATG	TATCASmGyGaTa	6.6	9.8e-05	-9.23	4.009	0	100	0	1	0.6935	0.00033497	--
SMU.852	cysR	putative-transcriptional-regulator;-CpsY-like-protein	SMU.1457c	putative-dTDP-glucose-4.6-dehydratase	R	-320	-308	TATCAGCTCGATA	TATCASmGyGaTa	10.2	5e-06	-12.213	5.304	0	240	5	1	0.7405	0.0001628	--
SMU.852	cysR	putative-transcriptional-regulator;-CpsY-like-protein	SMU.609	putative-40K-cell-wall-protein-precursor	D	-27	-15	TATCATAATGATA	TATCASmGyGaTa	8.2	2.9e-05	-10.447	4.537	0	60	5	1	0.9834	0.00015112	--
SMU.852	cysR	putative-transcriptional-regulator;-CpsY-like-protein	SMU.613	hypothetical-protein	D	-298	-286	TATCACAACGGTG	TATCASmGyGaTa	7.6	4.6e-05	-9.979	4.334	20	300	0	1	0.9562	4.455e-05	--
SMU.852	cysR	putative-transcriptional-regulator;-CpsY-like-protein	SMU.691	peptidase-T	R	-39	-27	TATCACAGTTATG	TATCASmGyGaTa	10.1	5.5e-06	-12.106	5.258	0	60	0	1	0.7314	0.00035658	--
SMU.852	cysR	putative-transcriptional-regulator;-CpsY-like-protein	SMU.692	hypothetical-protein	R	-39	-27	TATCACAGTTATG	TATCASmGyGaTa	10.1	5.5e-06	-12.106	5.258	5	120	15	1	0.2342	0.00049163	--
SMU.852	cysR	putative-transcriptional-regulator;-CpsY-like-protein	SMU.1500	putative-exonuclease-RexB	R	-529	-517	TATCACTGCGTTA	TATCASmGyGaTa	11.8	1.1e-06	-13.724	5.96	0	240	0	1	0.8181	9.4e-05	--
SMU.852	cysR	putative-transcriptional-regulator;-CpsY-like-protein	SMU.840c	hypothetical-protein	D	-120	-108	TATCACCTTTTTA	TATCASmGyGaTa	7.2	6.4e-05	-9.656	4.193	5	80	15	1	0.741	0.00039	--
SMU.852	cysR	putative-transcriptional-regulator;-CpsY-like-protein	SMU.984	hypothetical-protein	D	-152	-140	TATCAGACTAATA	TATCASmGyGaTa	6.9	7.7e-05	-9.474	4.115	0	60	5	1	0.9964	7.36e-05	--
SMU.852	cysR	putative-transcriptional-regulator;-CpsY-like-protein	SMU.1509	putative-transcriptional-regulator rgg	R	-119	-107	TATGACTTTGATA	TATCASmGyGaTa	7	7.2e-05	-9.545	4.145	0	300	0	1	0.8963	2.09e-05	--
SMU.852	cysR	putative-transcriptional-regulator;-CpsY-like-protein	SMU.1867c	putative-alcohol-dehydrogenase	D	-28	-16	TATCAAAATGATG	TATCASmGyGaTa	6.8	8.3e-05	-9.399	4.082	0	100	0	1	0.7593	0.00028356	--
SMU.852	cysR	putative-transcriptional-regulator;-CpsY-like-protein	SMU.1869	putative-thioredoxin	D	-28	-16	TATCAAAATGATG	TATCASmGyGaTa	6.8	8.3e-05	-9.399	4.082	0	120	0	1	0.739	0.00026383	--
SMU.852	cysR	putative-transcriptional-regulator;-CpsY-like-protein	SMU.1074	phosphopantothenate--cysteine-ligase	R	-70	-58	TATCACTTTCATA	TATCASmGyGaTa	7.4	5.4e-05	-9.831	4.269	0	240	0	1	0.8579	0.00097874	--
SMU.856	pyrR	bifunctional-pyrimidine-regulatory-protein-PyrR-uracil-phosphoribosyltransferase	SMU.858	aspartate-carbamoyltransferase-catalytic-subunit	D	-130	-100	CCTTTAACACTGTCCCGTGAGGCAGGCAAGG	CCTTTaaCmCTGTCCCGTGaGGCaGGCaaGG	44.8	1.9e-21	-47.728	20.728	0	300	0	1	0.9994	1.02e-06	--
SMU.856	pyrR	bifunctional-pyrimidine-regulatory-protein-PyrR-uracil-phosphoribosyltransferase	SMU.859	carbamoyl-phosphate-synthase-small-subunit	D	-130	-100	CCTTTAACACTGTCCCGTGAGGCAGGCAAGG	CCTTTaaCmCTGTCCCGTGaGGCaGGCaaGG	44.8	1.9e-21	-47.728	20.728	0	300	0	1	0.9977	1.02e-06	--
SMU.856	pyrR	bifunctional-pyrimidine-regulatory-protein-PyrR-uracil-phosphoribosyltransferase	SMU.860	carbamoyl-phosphate-synthase-large-subunit	D	-130	-100	CCTTTAACACTGTCCCGTGAGGCAGGCAAGG	CCTTTaaCmCTGTCCCGTGaGGCaGGCaaGG	44.8	1.9e-21	-47.728	20.728	0	300	0	1	0.9946	2.11e-06	--
SMU.856	pyrR	bifunctional-pyrimidine-regulatory-protein-PyrR-uracil-phosphoribosyltransferase	SMU.1220c	hypothetical-protein	D	-126	-96	CCTTTAATTTAGTCCAGAGAGGCTGTCAAGG	CCTTTaaCmCTGTCCCGTGaGGCaGGCaaGG	14.5	2.4e-10	-22.143	9.617	0	300	0	1	0.9959	2.11e-06	--
SMU.856	pyrR	bifunctional-pyrimidine-regulatory-protein-PyrR-uracil-phosphoribosyltransferase	SMU.1221	orotate-phosphoribosyltransferase	D	-126	-96	CCTTTAATTTAGTCCAGAGAGGCTGTCAAGG	CCTTTaaCmCTGTCCCGTGaGGCaGGCaaGG	14.5	2.4e-10	-22.143	9.617	0	300	0	1	0.9977	1.02e-06	--
SMU.856	pyrR	bifunctional-pyrimidine-regulatory-protein-PyrR-uracil-phosphoribosyltransferase	SMU.1223	dihydroorotate-dehydrogenase-1B	D	-126	-96	CCTTTAATTTAGTCCAGAGAGGCTGTCAAGG	CCTTTaaCmCTGTCCCGTGaGGCaGGCaaGG	14.5	2.4e-10	-22.143	9.617	0	300	0	1	0.9998	1.02e-06	--
SMU.856	pyrR	bifunctional-pyrimidine-regulatory-protein-PyrR-uracil-phosphoribosyltransferase	SMU.1224	dihydroorotate-dehydrogenase-electron-transfer-subunit	D	-126	-96	CCTTTAATTTAGTCCAGAGAGGCTGTCAAGG	CCTTTaaCmCTGTCCCGTGaGGCaGGCaaGG	14.5	2.4e-10	-22.143	9.617	0	300	0	1	0.9995	1.02e-06	--
SMU.870	fruR	lactose-phosphotransferase-system-repressor/transcriptional-repressor-of-the-fructose-operon	SMU.334	argininosuccinate-synthase	D	-321	-312	TTGCTTGAAA	tTGmtwGamw	7.9	4.7e-05	-9.974	4.332	0	100	5	1	0.9379	0.0001193	--
SMU.870	fruR	lactose-phosphotransferase-system-repressor/transcriptional-repressor-of-the-fructose-operon	SMU.335	argininosuccinate-lyase	D	-321	-312	TTGCTTGAAA	tTGmtwGamw	7.9	4.7e-05	-9.974	4.332	0	60	0	1	0.1587	0.0004912	--
SMU.870	fruR	lactose-phosphotransferase-system-repressor/transcriptional-repressor-of-the-fructose-operon	SMU.1109c	putative-integral-membrane-protein;-permease	R	-78	-69	TTGATAGAAA	tTGmtwGamw	8.1	3.7e-05	-10.209	4.434	0	60	0	1	0.9321	0.00018205	--
SMU.870	fruR	lactose-phosphotransferase-system-repressor/transcriptional-repressor-of-the-fructose-operon	SMU.1203	branched-chain-amino-acid-aminotransferase	R	-50	-41	TTGCTAGAAT	tTGmtwGamw	8.5	1.1e-05	-11.384	4.944	5	80	15	1	0.953	0.0002353	--
SMU.870	fruR	lactose-phosphotransferase-system-repressor/transcriptional-repressor-of-the-fructose-operon	SMU.1321c	hypothetical-protein	D	-41	-32	GTGCTAGACT	tTGmtwGamw	8.1	3.7e-05	-10.209	4.434	0	80	5	1	0.9703	0.00010326	--
SMU.870	fruR	lactose-phosphotransferase-system-repressor/transcriptional-repressor-of-the-fructose-operon	SMU.1750c	hypothetical-protein	R	-19	-10	TTGCTTGAAT	tTGmtwGamw	7.9	4.7e-05	-9.974	4.332	5	80	15	1	0.1102	0.00049538	--
SMU.870	fruR	lactose-phosphotransferase-system-repressor/transcriptional-repressor-of-the-fructose-operon	SMU.2007	50S-ribosomal-protein-L15	R	-277	-268	TTGCAAGACT	tTGmtwGamw	8.2	2.2e-05	-10.745	4.667	0	80	5	1	0.2713	0.00048237	--
SMU.885	galR	galactose-operon-repressor-GalR	SMU.887	galactose-1-phosphate-uridylyltransferase	D	-81	-63	AAAATTTTAGTAAAAATAT	aaaatTTTASTAAAatttt	14.6	1.7e-08	-17.866	7.759	20	120	20	1	0.9264	0.000193	--
SMU.885	galR	galactose-operon-repressor-GalR	SMU.1066	GMP-synthase	D	-35	-17	GTAAGTTTAGTAAAACTGT	aaaatTTTASTAAAatttt	10	5.9e-06	-12.039	5.229	5	80	15	1	0.931	0.00027104	--
SMU.885	galR	galactose-operon-repressor-GalR	SMU.1193	putative-transcriptional-regulator	D	-67	-49	AATATTTTACTATAATTGT	aaaatTTTASTAAAatttt	9.6	8.5e-06	-11.68	5.073	20	120	0	1	0.6171	0.00040088	--
SMU.885	galR	galactose-operon-repressor-GalR	SMU.1194	putative-ABC-transporter.-ATP-binding-protein	D	-67	-49	AATATTTTACTATAATTGT	aaaatTTTASTAAAatttt	9.6	8.5e-06	-11.68	5.073	20	120	0	1	0.7803	0.00029523	--
SMU.885	galR	galactose-operon-repressor-GalR	SMU.1195	permease	D	-67	-49	AATATTTTACTATAATTGT	aaaatTTTASTAAAatttt	9.6	8.5e-06	-11.68	5.073	20	120	0	1	0.675	0.00036915	--
SMU.930c	homR	putative-transcriptional-regulator	SMU.932	hypothetical-protein	D	-88	-74	TATAGCCAACCATAA	TaTaGCyaaCyaTCa	15.8	8.8e-09	-18.547	8.055	0	300	0	1	0.7885	0.00019104	Ref 79
SMU.930c	homR	putative-transcriptional-regulator	SMU.933	amino-acid-ABC-transporter,-amino-acid-substrate-binding-protein	D	-88	-74	TATAGCCAACCATAA	TaTaGCyaaCyaTCa	15.8	8.8e-09	-18.547	8.055	0	200	0	1	0.8293	0.00018006	Ref 79
SMU.930c	homR	putative-transcriptional-regulator	SMU.934	putative-amino-acid-ABC-transporter.-permease-protein	D	-88	-74	TATAGCCAACCATAA	TaTaGCyaaCyaTCa	15.8	8.8e-09	-18.547	8.055	0	160	0	1	0.8982	0.00010854	Ref 79
SMU.930c	homR	putative-transcriptional-regulator	SMU.935	putative-amino-acid-ABC-transporter.-permease-protein	D	-88	-74	TATAGCCAACCATAA	TaTaGCyaaCyaTCa	15.8	8.8e-09	-18.547	8.055	0	160	0	1	0.8671	0.00014327	Ref 79
SMU.1008	mbrC	mbrC-response-regulator	SMU.610	cell-surface-antigen-SpaP	D	-64	-51	TTACAATTTTTTAA	TTaCamtttTGTaa	9.7	8.1e-06	-11.722	5.091	0	60	0	1	0.8778	3.41e-05	--
SMU.1008	mbrC	mbrC-response-regulator	SMU.718c	hypothetical-protein	R	-33	-20	TTACAAATTTCTAC	TTaCamtttTGTaa	6.7	6.4e-05	-9.658	4.194	0	300	0	1	0.5792	4.24e-05	--
SMU.1053	rex	redox-sensing-transcriptional-repressor-Rex	SMU.1708	potassium-transporter-peripheral-membrane-component	D	-457	-436	CTAGTTTTTTACTTTACAAAAA	TTaGYSwMTTTYTYwwCwaaRR	4.4	7.4e-05	-9.517	4.133	0	80	0	0	0.4844	0.00044728	--
SMU.1053	rex	redox-sensing-transcriptional-repressor-Rex	SMU.1709	putative-potassium-uptake-protein-TrkH	D	-457	-436	CTAGTTTTTTACTTTACAAAAA	TTaGYSwMTTTYTYwwCwaaRR	4.4	7.4e-05	-9.517	4.133	5	80	0	0	0.9976	0.001785	--
SMU.1053	rex	redox-sensing-transcriptional-repressor-Rex	SMU.1867c	putative-alcohol-dehydrogenase	R	-73	-52	TAAGTCAAGTTTTTATCAAAAA	TTaGYSwMTTTYTYwwCwaaRR	10.2	1.7e-06	-13.284	5.769	0	60	5	0	0.4447	0.00047203	--
SMU.1053	rex	redox-sensing-transcriptional-repressor-Rex	SMU.1905c	putative-bacteriocin-secretion-protein	R	-108	-87	TTTTTCATTTTTTCTTCCAAAG	TTaGYSwMTTTYTYwwCwaaRR	5.4	4.1e-05	-10.097	4.385	20	100	0	0	0.9379	0.00017256	--
SMU.1053	rex	redox-sensing-transcriptional-repressor-Rex	SMU.1909c	hypothetical-protein	D	-127	-106	TTATCGCATTATTTTTCTAATG	TTaGYSwMTTTYTYwwCwaaRR	5.2	4.6e-05	-9.98	4.334	20	120	0	0	0.9294	0.00013247	--
SMU.1053	rex	redox-sensing-transcriptional-repressor-Rex	SMU.2158c	tryptophanyl-tRNA-synthetase-II	D	-207	-186	TTATCGTATTGTTTGACAAAGA	TTaGYSwMTTTYTYwwCwaaRR	8.6	5.5e-06	-12.117	5.262	0	300	0	0	0.5672	0.0003976	--
SMU.1053	rex	redox-sensing-transcriptional-repressor-Rex	SMU.2159	putative-ABC-transporter.-ATP-binding-protein	R	-247	-226	TTATCGTATTGTTTGACAAAGA	TTaGYSwMTTTYTYwwCwaaRR	8.6	5.5e-06	-12.117	5.262	5	160	0	0	0.8725	0.00015125	--
SMU.1065c	nagR	GntR-family-transcriptional-regulator	SMU.636	putative-N-acetylglucosamine-6-phosphate-isomerase	D	-30	-11	CTATTTGTATAGACCGATTA	maatwGGwMTAtACCawttw	10.8	1.9e-06	-13.195	5.731	5	300	0	1	0.6007	0.00037741	--
SMU.1129	ciaR	putative-response-regulator-CiaR	SMU.1131c	hypothetical-protein	D	-182	-166	aTTAAG-(5)-TTTAAG	TTTAAG-(5)-aTTAAG	NA*	NA*	NA*	NA*	5	80	0	1	0.1784	0.00048891	Wu et al 2010
SMU.1129	ciaR	putative-response-regulator-CiaR	SMU.1723c	hypothetical-protein	R	-49	-33	TTTtAG-(5)-TTTAAG	TTTAAG-(5)-aTTAAG	NA*	NA*	NA*	NA*	20	80	0	1	0.9928	0.0001029	--
SMU.1193	SMU.1193	putative-transcriptional-regulator	SMU.788	RNA-methyltransferase,-TrmA-family	R	-24	-3	TTCTCCTATATAAAAAGTGCAC	tTGTayyAtataawtaRtACAa	7.3	2e-05	-10.818	4.698	5	300	0	1	0.5895	0.0003826	--
SMU.1193	SMU.1193	putative-transcriptional-regulator	SMU.807	hypothetical-protein	R	-35	-14	TTGTTTTATTGAAATAATACAA	tTGTayyAtataawtaRtACAa	14.5	6.3e-08	-16.584	7.202	0	240	0	1	0.9218	0.0003452	--
SMU.1193	SMU.1193	putative-transcriptional-regulator	SMU.862	putative-permease	D	-112	-91	TTGTATTATAGCCTTAAGACAA	tTGTayyAtataawtaRtACAa	14.5	6.3e-08	-16.584	7.202	0	120	0	1	0.9913	2.3e-05	--
SMU.1193	SMU.1193	putative-transcriptional-regulator	SMU.863	putative-ABC-transporter.-ATP-binding-protein	D	-112	-91	TTGTATTATAGCCTTAAGACAA	tTGTayyAtataawtaRtACAa	14.5	6.3e-08	-16.584	7.202	0	120	0	1	0.9876	5.36e-05	--
SMU.1193	SMU.1193	putative-transcriptional-regulator	SMU.864	putative-ABC-transporter.-permease-component	D	-112	-91	TTGTATTATAGCCTTAAGACAA	tTGTayyAtataawtaRtACAa	14.5	6.3e-08	-16.584	7.202	0	120	0	1	0.9897	3.06e-05	--
SMU.1193	SMU.1193	putative-transcriptional-regulator	SMU.1039c	putative-lipopolysaccharide-glycosyltransferase	D	-136	-115	TTATACTACTGAAATCATACAA	tTGTayyAtataawtaRtACAa	8.2	1.1e-05	-11.412	4.956	0	60	0	1	0.9878	5.02e-05	--
SMU.1193	SMU.1193	putative-transcriptional-regulator	SMU.1041	putative-ABC-transporter.-ATP-binding-protein	R	-46	-25	TTATACTACTGAAATCATACAA	tTGTayyAtataawtaRtACAa	8.2	1.1e-05	-11.412	4.956	5	120	0	1	0.9924	0.00011836	--
SMU.1193	SMU.1193	putative-transcriptional-regulator	SMU.1042	hypothetical-protein	R	-46	-25	TTATACTACTGAAATCATACAA	tTGTayyAtataawtaRtACAa	8.2	1.1e-05	-11.412	4.956	0	60	5	1	0.9151	0.00029087	--
SMU.1193	SMU.1193	putative-transcriptional-regulator	SMU.1179c	putative-amino-acid-ABC-transporter.-permease-protein	R	-130	-109	CTGTATCACCAAAAAAGAACAA	tTGTayyAtataawtaRtACAa	7.4	1.9e-05	-10.883	4.726	0	100	5	1	0.9859	0.001533	--
SMU.1193	SMU.1193	putative-transcriptional-regulator	SMU.1194	putative-ABC-transporter.-ATP-binding-protein	D	-52	-31	TTGTATTATATATATAACACAA	tTGTayyAtataawtaRtACAa	16.2	1.1e-08	-18.341	7.965	0	300	0	1	0.9908	1.53e-06	--
SMU.1193	SMU.1193	putative-transcriptional-regulator	SMU.1195	permease	D	-52	-31	TTGTATTATATATATAACACAA	tTGTayyAtataawtaRtACAa	16.2	1.1e-08	-18.341	7.965	0	300	0	1	0.9905	1.53e-06	--
SMU.1225	SMU.1225	putative-transcriptional-regulator	SMU.1397c	hypothetical-protein	R	-275	-259	TATAGATGAAAGCGATA	tATAGtttmaarCTATA	8.6	1.4e-05	-11.186	4.858	0	300	0	1	0.9866	1.15e-06	--
SMU.1225	SMU.1225	putative-transcriptional-regulator	SMU.1398	putative-transcriptional-regulator	D	-95	-79	TATAGATGAAAGCGATA	tATAGtttmaarCTATA	8.6	1.4e-05	-11.186	4.858	0	200	0	1	0.9572	0.0002313	--
SMU.1225	SMU.1225	putative-transcriptional-regulator	SMU.1485c	putative-endonuclease	R	-137	-121	TATAGTTTAAAACTATA	tATAGtttmaarCTATA	16.5	3e-09	-19.608	8.516	0	60	5	1	0.9303	0.00027133	--
SMU.1225	SMU.1225	putative-transcriptional-regulator	SMU.1486c	hypothetical-protein	R	-137	-121	TATAGTTTAAAACTATA	tATAGtttmaarCTATA	16.5	3e-09	-19.608	8.516	0	40	0	1	0.9913	0.00011333	--
SMU.1517	vicR	response-regulator-VicR	SMU.22	putative-secreted-antigen-GbpB/SagA;-putative-peptidoglycan-hydrolase	D	-102	-86	TGTTAAAGCATTTTAAA	TGTamTrryGmYGkmak	8.2	3.8e-05	-10.189	4.425	5	100	15	1	0.8854	0.00024639	Ref 77
SMU.1517	vicR	response-regulator-VicR	SMU.910	glucosyltransferase-S	D	-71	-55	TGTAACGTATATGTTAT	TGTamTrryGmYGkmak	8.4	3.1e-05	-10.395	4.515	5	80	0	1	0.8737	0.00025915	--
SMU.1517	vicR	response-regulator-VicR	SMU.1004	glucosyltransferase-I	R	-62	-46	TGTAACACCTTTCTAAT	TGTamTrryGmYGkmak	7.2	9.5e-05	-9.258	4.021	0	100	5	1	0.617	0.00040012	Ref 35
SMU.1517	vicR	response-regulator-VicR	SMU.1091	cell-wall-protein.-WapE	D	-110	-94	TTTTACAGAAATGTAAA	TGTamTrryGmYGkmak	8.7	2.2e-05	-10.713	4.653	5	80	15	1	0.9228	0.0002823	--
SMU.1517	vicR	response-regulator-VicR	SMU.1317c	hypothetical-protein	R	-523	-507	TGTTAAATAAATGTAAT	TGTamTrryGmYGkmak	10.3	3.5e-06	-12.555	5.452	5	80	15	1	0.4438	0.00047216	--
SMU.1517	vicR	response-regulator-VicR	SMU.1345c	putative-peptide-synthetase-MycA	R	-300	-284	TGTTTACAAATTGTAAT	TGTamTrryGmYGkmak	9	1.6e-05	-11.049	4.798	20	240	20	1	0.0102	0.49795	--
SMU.1517	vicR	response-regulator-VicR	SMU.1347c	permease	R	-300	-284	TGTTTACAAATTGTAAT	TGTamTrryGmYGkmak	9	1.6e-05	-11.049	4.798	5	80	15	1	0.8544	0.00034315	--
SMU.1517	vicR	response-regulator-VicR	SMU.1348c	putative-ABC-transporter.-ATP-binding-protein	R	-300	-284	TGTTTACAAATTGTAAT	TGTamTrryGmYGkmak	9	1.6e-05	-11.049	4.798	5	80	15	1	0.7985	0.00037382	--
SMU.1517	vicR	response-regulator-VicR	SMU.1349	hypothetical-protein	D	-69	-53	TGTTTACAAATTGTAAT	TGTamTrryGmYGkmak	9	1.6e-05	-11.049	4.798	20	100	20	1	0.8339	0.00035556	--
SMU.1517	vicR	response-regulator-VicR	SMU.1390	hypothetical-protein	R	-76	-60	AGTAAAAACTTTGTAAA	TGTamTrryGmYGkmak	7.6	6.6e-05	-9.619	4.178	5	100	15	1	0.9145	0.00020947	--
SMU.1517	vicR	response-regulator-VicR	SMU.1435c	hypothetical-protein	D	-89	-73	TGTATTGAAAATGTAAT	TGTamTrryGmYGkmak	8.5	2.7e-05	-10.506	4.563	5	80	15	1	0.0021	0.00049967	--
SMU.1517	vicR	response-regulator-VicR	SMU.1436c	hypothetical-protein	D	-89	-73	TGTATTGAAAATGTAAT	TGTamTrryGmYGkmak	8.5	2.7e-05	-10.506	4.563	5	80	15	1	0.1568	0.00049358	--
SMU.1517	vicR	response-regulator-VicR	SMU.1437	putative-UDP-N-acetylglucosamine-2-epimerase	D	-89	-73	TGTATTGAAAATGTAAT	TGTamTrryGmYGkmak	8.5	2.7e-05	-10.506	4.563	5	80	15	1	0.3795	0.00047831	--
SMU.1517	vicR	response-regulator-VicR	SMU.1915	competence-stimulating-peptide.-precursor	R	-204	-188	TGAAAATAAATTGTTAT	TGTamTrryGmYGkmak	7.4	8e-05	-9.435	4.097	5	80	15	0	0.91	0.00029618	Ref 78
SMU.1566	malR	putative-maltose-operon-transcriptional-repressor	SMU.74	hypothetical-protein	R	-54	-35	AAAAGAAAACACTTGCAAAA	ttayGCAArCGyTTGCrywa	7.1	1.2e-05	-11.335	4.923	0	120	5	0	0.6844	0.00034059	--
SMU.1566	malR	putative-maltose-operon-transcriptional-repressor	SMU.153	hypothetical-protein	D	-340	-321	ATCGGCAACCGCTTGAAAAG	ttayGCAArCGyTTGCrywa	8.4	5.4e-06	-12.121	5.264	5	240	15	0	0.3512	0.00046964	--
SMU.1566	malR	putative-maltose-operon-transcriptional-repressor	SMU.179	hypothetical-protein	D	-80	-61	ATATGTAAACGCTTGCTTTT	ttayGCAArCGyTTGCrywa	10.2	1.7e-06	-13.289	5.771	0	120	5	0	0.6965	0.00033258	--
SMU.1566	malR	putative-maltose-operon-transcriptional-repressor	SMU.180	putative-oxidoreductase;-fumarate-reductase	D	-80	-61	ATATGTAAACGCTTGCTTTT	ttayGCAArCGyTTGCrywa	10.2	1.7e-06	-13.289	5.771	0	100	5	0	0.6373	0.00038963	--
SMU.1566	malR	putative-maltose-operon-transcriptional-repressor	SMU.2036	putative-peptidase	D	-308	-289	CCAAGAAAACGATAGCAGAT	ttayGCAArCGyTTGCrywa	6.1	2.1e-05	-10.76	4.673	20	120	20	0	0.7037	0.0003705	--
SMU.1566	malR	putative-maltose-operon-transcriptional-repressor	SMU.2127	putative-succinate-semialdehyde-dehydrogenase	D	-59	-40	CCTTGAAATCGGTTTCAAAA	ttayGCAArCGyTTGCrywa	7.3	1.1e-05	-11.454	4.974	0	100	5	0	0.683	0.00036235	--
SMU.1591	ccpA	catabolite-control-protein-A.-CcpA	SMU.22	putative-secreted-antigen-GbpB/SagA;-putative-peptidoglycan-hydrolase	R	-60	-45	AAAAAAACCTTTTCAT	wtGaaArCGyTttCaw	8.4	2.8e-05	-10.496	4.558	5	80	15	1	0.2939	0.00048536	--
SMU.1591	ccpA	catabolite-control-protein-A.-CcpA	SMU.231	acetolactate-synthase-catalytic-subunit	D	-56	-41	TTGTTAACCCTTGCCT	wtGaaArCGyTttCaw	6.3	0.00016	-8.767	3.807	0	100	5	1	0.102	0.00049869	--
SMU.1591	ccpA	catabolite-control-protein-A.-CcpA	SMU.232	acetolactate-synthase-3-regulatory-subunit	D	-56	-41	TTGTTAACCCTTGCCT	wtGaaArCGyTttCaw	6.3	0.00016	-8.767	3.807	0	100	5	1	0.0463	0.00049936	--
SMU.1591	ccpA	catabolite-control-protein-A.-CcpA	SMU.233	ketol-acid-reductoisomerase	D	-56	-41	TTGTTAACCCTTGCCT	wtGaaArCGyTttCaw	6.3	0.00016	-8.767	3.807	0	100	5	1	0.4332	0.00046049	--
SMU.1591	ccpA	catabolite-control-protein-A.-CcpA	SMU.878	multiple-sugar-binding-ABC-transporter.-sugar-binding-protein-precursor-MsmE	R	-50	-35	TTGTAACCGTTTTAAA	wtGaaArCGyTttCaw	10	5.9e-06	-12.036	5.227	0	120	5	1	0.3174	0.00048465	--
SMU.1591	ccpA	catabolite-control-protein-A.-CcpA	SMU.879	multiple-sugar-binding-ABC-transporter.-permease-protein-MsmF	R	-50	-35	TTGTAACCGTTTTAAA	wtGaaArCGyTttCaw	10	5.9e-06	-12.036	5.227	0	120	5	1	0.0907	0.00049926	--
SMU.1591	ccpA	catabolite-control-protein-A.-CcpA	SMU.922	putative-ABC-transporter.-ATP-binding-protein	D	-153	-138	AAGCAATCGTTTAAAG	wtGaaArCGyTttCaw	5.6	0.00026	-8.251	3.584	0	160	5	1	0.4415	0.00044503	--
SMU.1591	ccpA	catabolite-control-protein-A.-CcpA	SMU.957	50S-ribosomal-protein-L10	D	-168	-153	TAGTAAAGGTTTTGAA	wtGaaArCGyTttCaw	5.6	0.00026	-8.251	3.584	20	240	20	1	0.7823	0.00022534	--
SMU.1591	ccpA	catabolite-control-protein-A.-CcpA	SMU.1317c	hypothetical-protein	D	-493	-478	TTATAATCGTTTTTAA	wtGaaArCGyTttCaw	6.3	0.00016	-8.767	3.807	0	120	5	1	0.2829	0.00048978	--
SMU.1591	ccpA	catabolite-control-protein-A.-CcpA	SMU.1390	hypothetical-protein	R	-269	-254	ATAACAGCGTTTACAT	wtGaaArCGyTttCaw	6.8	0.00011	-9.154	3.975	5	80	0	1	0.8755	0.00025725	--
SMU.1591	ccpA	catabolite-control-protein-A.-CcpA	SMU.1877	putative-PTS-system.-mannose-specific-component-IIAB	D	-105	-90	ATGTAAACGTTTTACA	wtGaaArCGyTttCaw	9.9	6.6e-06	-11.931	5.182	5	160	0	1	0.8554	0.00015907	--
SMU.1591	ccpA	catabolite-control-protein-A.-CcpA	SMU.1878	putative-PTS-system.-mannose-specific-component-IIC	D	-105	-90	ATGTAAACGTTTTACA	wtGaaArCGyTttCaw	9.9	6.6e-06	-11.931	5.182	0	120	5	1	0.6508	0.00036391	--
SMU.1591	ccpA	catabolite-control-protein-A.-CcpA	SMU.1879	putative-PTS-system.-mannose-specific-component-IID	D	-105	-90	ATGTAAACGTTTTACA	wtGaaArCGyTttCaw	9.9	6.6e-06	-11.931	5.182	0	120	5	1	0.7399	0.00029781	--
SMU.1591	ccpA	catabolite-control-protein-A.-CcpA	SMU.1960c	putative-PTS-system.-mannose-specific-IIB-component	D	-62	-47	GCAAAAGCGTTTTCAA	wtGaaArCGyTttCaw	8.3	3e-05	-10.406	4.519	20	100	20	1	0.8999	0.00030662	--
SMU.1591	ccpA	catabolite-control-protein-A.-CcpA	SMU.1961c	putative-PTS-system.-sugar-specific-enzyme-IIA-component	D	-62	-47	GCAAAAGCGTTTTCAA	wtGaaArCGyTttCaw	8.3	3e-05	-10.406	4.519	20	100	20	1	0.985	0.00014524	--
SMU.1647c	sdpR	putative-transcriptional-regulator	SMU.1638c	hypothetical-protein	D	-577	-571	TCTAAAT	TCTAAAT	NA*	NA*	NA*	NA*	5	80	0	1	0.7479	0.00034855	--
SMU.1824c	codY	transcriptional-repressor-CodY	SMU.26	putative-glycerol-3-phosphate-acyltransferase-PlsX	R	-203	-189	TCTTTTTTGAAATTT	tmRtytACAaatGTArayww	4.9	0.00029	-8.133	3.532	5	80	15	0	0.9946	8.98e-05	--
SMU.1824c	codY	transcriptional-repressor-CodY	SMU.27	acyl-carrier-protein	R	-203	-189	TCTTTTTTGAAATTT	tmRtytACAaatGTArayww	4.9	0.00029	-8.133	3.532	5	80	15	0	0.9934	9.86e-05	--
SMU.1824c	codY	transcriptional-repressor-CodY	SMU.72	conserved-hypothetical-protein	R	-79	-65	AATGTTCGGACTTTT	tmRtytACAaatGTArayww	6.4	0.00011	-9.138	3.969	20	100	0	1	0.9229	0.0002145	--
SMU.1824c	codY	transcriptional-repressor-CodY	SMU.166	hypothetical-protein	D	-85	-71	ATATTTTAGATATTT	tmRtytACAaatGTArayww	4.4	0.0004	-7.816	3.394	20	100	20	1	0.8776	0.00032621	--
SMU.1824c	codY	transcriptional-repressor-CodY	SMU.167	hypothetical-protein	D	-85	-71	ATATTTTAGATATTT	tmRtytACAaatGTArayww	4.4	0.0004	-7.816	3.394	20	120	20	1	0.4503	0.00045317	--
SMU.1824c	codY	transcriptional-repressor-CodY	SMU.208c	putative-transposon-protein;-DNA-segregation-ATPase	R	-169	-155	AATTTTCTTAATTTA	tmRtytACAaatGTArayww	5.2	0.00024	-8.326	3.616	5	80	15	1	0.9392	0.00025919	--
SMU.1824c	codY	transcriptional-repressor-CodY	SMU.209c	hypothetical-protein	R	-169	-155	AATTTTCTTAATTTA	tmRtytACAaatGTArayww	5.2	0.00024	-8.326	3.616	5	80	15	1	0.9958	8.02e-05	--
SMU.1824c	codY	transcriptional-repressor-CodY	SMU.210c	hypothetical-protein	R	-169	-155	AATTTTCTTAATTTA	tmRtytACAaatGTArayww	5.2	0.00024	-8.326	3.616	5	80	15	1	0.3186	0.00048364	--
SMU.1824c	codY	transcriptional-repressor-CodY	SMU.231	acetolactate-synthase-catalytic-subunit	D	-42	-28	AATTTTTTGAAAATT	tmRtytACAaatGTArayww	12.1	7e-07	-14.168	6.153	5	80	15	1	0.9407	0.00025633	--
SMU.1824c	codY	transcriptional-repressor-CodY	SMU.232	acetolactate-synthase-3-regulatory-subunit	D	-42	-28	AATTTTTTGAAAATT	tmRtytACAaatGTArayww	12.1	7e-07	-14.168	6.153	5	80	15	1	0.0657	0.00049678	--
SMU.1824c	codY	transcriptional-repressor-CodY	SMU.233	ketol-acid-reductoisomerase	D	-42	-28	AATTTTTTGAAAATT	tmRtytACAaatGTArayww	12.1	7e-07	-14.168	6.153	5	80	15	1	0.5287	0.00045976	--
SMU.1824c	codY	transcriptional-repressor-CodY	SMU.278	hypothetical-protein	D	-235	-221	ATATTTCAGAATAGT	tmRtytACAaatGTArayww	5.1	0.00026	-8.259	3.587	5	80	15	1	0.3167	0.00048413	--
SMU.1824c	codY	transcriptional-repressor-CodY	SMU.286	putative-ABC-transporter.-ATP-binding-protein-ComA	D	-35	-21	ATTTTTCTGAATATA	tmRtytACAaatGTArayww	8.3	2.6e-05	-10.568	4.59	5	80	15	1	0.9773	0.00017303	--
SMU.1824c	codY	transcriptional-repressor-CodY	SMU.287	putative-ComB.-accessory-factor-for-ComA	D	-35	-21	ATTTTTCTGAATATA	tmRtytACAaatGTArayww	8.3	2.6e-05	-10.568	4.59	5	80	15	1	0.9799	0.00016504	--
SMU.1824c	codY	transcriptional-repressor-CodY	SMU.302	hypothetical-protein	D	-93	-79	AATTTTTTAAGTATT	tmRtytACAaatGTArayww	4.4	0.0004	-7.816	3.394	0	80	0	0	0.4468	0.00045702	--
SMU.1824c	codY	transcriptional-repressor-CodY	SMU.385	putative-glycoprotein-endopeptidase	R	-74	-60	AAATTGTTGACAATT	tmRtytACAaatGTArayww	4.6	0.00035	-7.944	3.45	5	80	15	0	0.134	0.00049442	--
SMU.1824c	codY	transcriptional-repressor-CodY	SMU.386	putative-ribosomal-protein-alanine-acetyltransferase	R	-74	-60	AAATTGTTGACAATT	tmRtytACAaatGTArayww	4.6	0.00035	-7.944	3.45	5	80	15	0	0.3349	0.00048279	--
SMU.1824c	codY	transcriptional-repressor-CodY	SMU.387	putative-DNA-binding/iron-metalloprotein/AP-endonuclease	R	-74	-60	AAATTGTTGACAATT	tmRtytACAaatGTArayww	4.6	0.00035	-7.944	3.45	5	80	15	0	0.9326	0.00026889	--
SMU.1824c	codY	transcriptional-repressor-CodY	SMU.501	hypothetical-protein	D	-32	-18	AATATTTTTAATATT	tmRtytACAaatGTArayww	5.5	0.0002	-8.525	3.702	5	80	15	1	0.3275	0.00048342	--
SMU.1824c	codY	transcriptional-repressor-CodY	SMU.551	cell-division-protein-FtsA	R	-71	-57	ATTATTCAGAAAATA	tmRtytACAaatGTArayww	7.4	5.2e-05	-9.863	4.283	5	100	0	1	0.7931	0.00028572	--
SMU.1824c	codY	transcriptional-repressor-CodY	SMU.602	putative-sodium-dependent-transporter	D	-156	-142	AAAGTTTTGAAAATT	tmRtytACAaatGTArayww	8.4	2.3e-05	-10.66	4.629	5	80	15	1	0.9027	0.00030416	--
SMU.1824c	codY	transcriptional-repressor-CodY	SMU.630	hypothetical-protein	D	-415	-401	AAATTTGAGAAGATT	tmRtytACAaatGTArayww	4.3	0.00043	-7.757	3.369	0	300	5	1	0.2721	0.00048937	--
SMU.1824c	codY	transcriptional-repressor-CodY	SMU.771c	hypothetical-protein	D	-277	-263	AATTTATTAAAAATT	tmRtytACAaatGTArayww	5.5	0.0002	-8.525	3.702	20	100	0	1	0.9233	0.00019631	--
SMU.1824c	codY	transcriptional-repressor-CodY	SMU.772	putative-glucan-binding-protein-D;-BglB-like-protein	R	-179	-165	AATTTATTAAAAATT	tmRtytACAaatGTArayww	5.5	0.0002	-8.525	3.702	5	80	15	1	0.9403	0.00025696	--
SMU.1824c	codY	transcriptional-repressor-CodY	SMU.773c	lysyl-tRNA-synthetase	D	-353	-339	AATTTTCAAAGTTTT	tmRtytACAaatGTArayww	5.6	0.00019	-8.591	3.731	5	80	15	1	0.1718	0.00049223	--
SMU.1824c	codY	transcriptional-repressor-CodY	SMU.819	putative-large-conductance-mechanosensitive-channel	R	-87	-73	ACTTTTTTCAAAATT	tmRtytACAaatGTArayww	4.3	0.00043	-7.757	3.369	5	100	15	1	0.0001	0.16464	--
SMU.1824c	codY	transcriptional-repressor-CodY	SMU.820	hypothetical-protein	D	-87	-73	ACTTTTTTCAAAATT	tmRtytACAaatGTArayww	4.3	0.00043	-7.757	3.369	5	100	0	1	0.6151	0.00040117	--
SMU.1824c	codY	transcriptional-repressor-CodY	SMU.900	dihydrodipicolinate-reductase	D	-195	-181	ATTTTTTTGTAAATT	tmRtytACAaatGTArayww	4.7	0.00033	-8.003	3.476	5	80	0	1	0.2537	0.00048405	--
SMU.1824c	codY	transcriptional-repressor-CodY	SMU.913	glutamate-dehydrogenase	R	-68	-54	AATTTTCTGAATATT	tmRtytACAaatGTArayww	14.1	4.8e-08	-16.842	7.315	5	80	15	1	0.5193	0.00046164	--
SMU.1824c	codY	transcriptional-repressor-CodY	SMU.956	putative-Clp-like-ATP-dependent-protease.-ATP-binding-subunit	R	-82	-68	AATTTTCAGACACTG	tmRtytACAaatGTArayww	5.3	0.00023	-8.393	3.645	5	80	0	1	0.1799	0.0004899	--
SMU.1824c	codY	transcriptional-repressor-CodY	SMU.963c	putative-deacetylase	D	-54	-40	AATTTACAGCTAATT	tmRtytACAaatGTArayww	5.8	0.00016	-8.722	3.788	5	80	15	1	0.9378	0.00026047	--
SMU.1824c	codY	transcriptional-repressor-CodY	SMU.1095	putative-choline-ABC-transporter.-osmoprotectant-binding-protein	R	-67	-53	AATAGTCAAATATTT	tmRtytACAaatGTArayww	4.8	0.00031	-8.07	3.505	5	80	0	1	0.0856	0.00049532	--
SMU.1824c	codY	transcriptional-repressor-CodY	SMU.1096	putative-ABC-transporter.-ATP-binding-protein.-choline-transporter	R	-67	-53	AATAGTCAAATATTT	tmRtytACAaatGTArayww	4.8	0.00031	-8.07	3.505	20	100	20	1	0.9081	0.00029798	--
SMU.1824c	codY	transcriptional-repressor-CodY	SMU.1098c	putative-oxidoreductase	R	-67	-53	AATAGTCAAATATTT	tmRtytACAaatGTArayww	4.8	0.00031	-8.07	3.505	5	80	0	1	0.1601	0.00049116	--
SMU.1824c	codY	transcriptional-repressor-CodY	SMU.1164c	putative-ABC-transporter.-ATP-binding-protein	D	-100	-86	ATTATTTTGAATTTA	tmRtytACAaatGTArayww	4.2	0.00046	-7.694	3.341	5	80	0	1	0.082	0.00049533	--
SMU.1824c	codY	transcriptional-repressor-CodY	SMU.1179c	putative-amino-acid-ABC-transporter.-permease-protein	D	-52	-38	AATTTTCTGAAAATT	tmRtytACAaatGTArayww	14.5	2.5e-08	-17.522	7.61	5	80	15	1	0.9472	0.00024505	--
SMU.1824c	codY	transcriptional-repressor-CodY	SMU.1203	branched-chain-amino-acid-aminotransferase	D	-83	-69	AATTTTCAGAATTTT	tmRtytACAaatGTArayww	12.9	2.8e-07	-15.091	6.554	5	80	15	1	0.7456	0.00039731	--
SMU.1824c	codY	transcriptional-repressor-CodY	SMU.1211	putative-glycerol-3-phosphate-acyltransferase-PlsY	D	-74	-60	GTTTTTTAGAAATTT	tmRtytACAaatGTArayww	4.2	0.00046	-7.694	3.341	20	120	20	1	0.4718	0.00044826	--
SMU.1824c	codY	transcriptional-repressor-CodY	SMU.1266	imidazole-glycerol-phosphate-synthase-subunit-HisH	D	-310	-296	AATATTCAGAATTTT	tmRtytACAaatGTArayww	11.9	8.5e-07	-13.973	6.069	5	80	15	1	0.9231	0.00028189	--
SMU.1824c	codY	transcriptional-repressor-CodY	SMU.1267c	hypothetical-protein	D	-310	-296	AATATTCAGAATTTT	tmRtytACAaatGTArayww	11.9	8.5e-07	-13.973	6.069	5	80	15	1	0.498	0.00046398	--
SMU.1824c	codY	transcriptional-repressor-CodY	SMU.1268	imidazoleglycerol-phosphate-dehydratase	D	-310	-296	AATATTCAGAATTTT	tmRtytACAaatGTArayww	11.9	8.5e-07	-13.973	6.069	5	80	15	1	0.6283	0.00043554	--
SMU.1824c	codY	transcriptional-repressor-CodY	SMU.1269	putative-phosphoserine-phosphatase	D	-310	-296	AATATTCAGAATTTT	tmRtytACAaatGTArayww	11.9	8.5e-07	-13.973	6.069	5	80	15	1	0.8254	0.00035994	--
SMU.1824c	codY	transcriptional-repressor-CodY	SMU.1270	histidinol-dehydrogenase	D	-310	-296	AATATTCAGAATTTT	tmRtytACAaatGTArayww	11.9	8.5e-07	-13.973	6.069	5	80	15	1	0.9139	0.00029216	--
SMU.1824c	codY	transcriptional-repressor-CodY	SMU.1271	ATP-phosphoribosyltransferase-catalytic-subunit	D	-310	-296	AATATTCAGAATTTT	tmRtytACAaatGTArayww	11.9	8.5e-07	-13.973	6.069	5	80	15	1	0.6629	0.00042559	--
SMU.1824c	codY	transcriptional-repressor-CodY	SMU.1272	putative-histidyl-tRNA-synthetase	D	-310	-296	AATATTCAGAATTTT	tmRtytACAaatGTArayww	11.9	8.5e-07	-13.973	6.069	5	80	15	1	0.7612	0.00039012	--
SMU.1824c	codY	transcriptional-repressor-CodY	SMU.1273	histidinol-phosphate-aminotransferase	D	-310	-296	AATATTCAGAATTTT	tmRtytACAaatGTArayww	11.9	8.5e-07	-13.973	6.069	0	60	0	1	0.0492	0.00049736	--
SMU.1824c	codY	transcriptional-repressor-CodY	SMU.1288	50S-ribosomal-protein-L19	R	-154	-140	TATTTTCTGAGAATG	tmRtytACAaatGTArayww	4.3	0.00043	-7.757	3.369	5	80	15	1	0.3647	0.00048029	--
SMU.1824c	codY	transcriptional-repressor-CodY	SMU.1377c	hypothetical-protein	R	-43	-29	TATTTTCTGACAACT	tmRtytACAaatGTArayww	6.3	0.00012	-9.068	3.938	5	80	0	1	0.0155	0.00049902	--
SMU.1824c	codY	transcriptional-repressor-CodY	SMU.1381	isopropylmalate-isomerase-small-subunit	D	-246	-232	ATTTTTCAGAAAATT	tmRtytACAaatGTArayww	11.2	1.8e-06	-13.21	5.737	20	100	0	1	0.9706	0.00010397	--
SMU.1824c	codY	transcriptional-repressor-CodY	SMU.1382	isopropylmalate-isomerase-large-subunit	D	-246	-232	ATTTTTCAGAAAATT	tmRtytACAaatGTArayww	11.2	1.8e-06	-13.21	5.737	20	100	0	1	0.9468	0.00015784	--
SMU.1824c	codY	transcriptional-repressor-CodY	SMU.1383	3-isopropylmalate-dehydrogenase	D	-246	-232	ATTTTTCAGAAAATT	tmRtytACAaatGTArayww	11.2	1.8e-06	-13.21	5.737	20	100	0	1	0.9451	0.00016137	--
SMU.1824c	codY	transcriptional-repressor-CodY	SMU.1384	2-isopropylmalate-synthase	D	-246	-232	ATTTTTCAGAAAATT	tmRtytACAaatGTArayww	11.2	1.8e-06	-13.21	5.737	20	100	0	0	0.9582	0.00013434	--
SMU.1824c	codY	transcriptional-repressor-CodY	SMU.1390	hypothetical-protein	D	-134	-120	ATTTTTTAGAAAATT	tmRtytACAaatGTArayww	8.7	1.9e-05	-10.893	4.731	5	100	15	1	0.7118	0.00036681	--
SMU.1824c	codY	transcriptional-repressor-CodY	SMU.1435c	hypothetical-protein	R	-217	-203	AAGCTTTAGAATTTT	tmRtytACAaatGTArayww	5.2	0.00024	-8.326	3.616	5	80	15	1	0.1884	0.00049226	--
SMU.1824c	codY	transcriptional-repressor-CodY	SMU.1436c	hypothetical-protein	R	-217	-203	AAGCTTTAGAATTTT	tmRtytACAaatGTArayww	5.2	0.00024	-8.326	3.616	5	80	15	1	0.03	0.00049862	--
SMU.1824c	codY	transcriptional-repressor-CodY	SMU.1437	putative-UDP-N-acetylglucosamine-2-epimerase	R	-217	-203	AAGCTTTAGAATTTT	tmRtytACAaatGTArayww	5.2	0.00024	-8.326	3.616	5	80	15	1	0.5453	0.00045664	--
SMU.1824c	codY	transcriptional-repressor-CodY	SMU.1447c	hypothetical-protein	R	-169	-155	AATTTTCAGCTTTTT	tmRtytACAaatGTArayww	7.5	4.8e-05	-9.941	4.317	20	100	20	1	0.7714	0.00038618	--
SMU.1824c	codY	transcriptional-repressor-CodY	SMU.1516	histidine-kinase-VicK	R	-266	-252	AATTTTCTGATAATA	tmRtytACAaatGTArayww	9.8	7.4e-06	-11.814	5.131	0	100	5	1	0.0001	0.098487	--
SMU.1824c	codY	transcriptional-repressor-CodY	SMU.1669	putative-ABC-transporter.-branched-chain-amino-acid-binding-protein	D	-66	-52	AATATTCAGATAATT	tmRtytACAaatGTArayww	11.4	1.5e-06	-13.44	5.837	5	80	15	1	0.9838	0.00014965	--
SMU.1824c	codY	transcriptional-repressor-CodY	SMU.1916	putative-histidine-kinase-of-the-competence-regulon.-ComD	D	-295	-281	ACTTTTTTGAAAATA	tmRtytACAaatGTArayww	5.6	0.00019	-8.591	3.731	20	160	0	0	0.6716	0.00034917	--
SMU.1824c	codY	transcriptional-repressor-CodY	SMU.1988c	putative-DNA-binding-protein	R	-57	-43	ATTTTTTAAAAAATT	tmRtytACAaatGTArayww	5.1	0.00026	-8.259	3.587	20	100	20	1	0.5521	0.00045465	--
SMU.1917	comE	putative-response-regulator-of-the-competence-regulon.-ComE;-response-regulator-of-sakacin-A-production	SMU.05	hypothetical-protein	R	-195	-185	GGGATTTACTA	rGGaTTkrCCa	7.9	3.6e-05	-10.234	4.445	20	120	20	1	0.5344	0.00043136	--
SMU.1917	comE	putative-response-regulator-of-the-competence-regulon.-ComE;-response-regulator-of-sakacin-A-production	SMU.154	30S-ribosomal-protein-S15	D	-51	-41	AGGATTCGCCA	rGGaTTkrCCa	9.2	1.3e-05	-11.281	4.899	20	120	20	1	0.9991	4.75e-06	--
SMU.1917	comE	putative-response-regulator-of-the-competence-regulon.-ComE;-response-regulator-of-sakacin-A-production	SMU.355	putative-CMP-binding-factor	D	-77	-67	AAAATTTGCCA	rGGaTTkrCCa	9.7	8e-06	-11.735	5.096	0	60	5	1	0.5118	0.0004619	--
SMU.1917	comE	putative-response-regulator-of-the-competence-regulon.-ComE;-response-regulator-of-sakacin-A-production	SMU.562	ATP-dependent-protease-ClpE	D	-72	-62	AAGTTTGACCA	rGGaTTkrCCa	7.4	8.6e-05	-9.356	4.063	0	100	5	0	0.9206	0.0001446	--
SMU.1917	comE	putative-response-regulator-of-the-competence-regulon.-ComE;-response-regulator-of-sakacin-A-production	SMU.616	hypothetical-protein	D	-551	-541	AGGATTTGCAA	rGGaTTkrCCa	7.9	3.6e-05	-10.234	4.445	0	60	5	0	0.9474	0.00024473	--
SMU.1917	comE	putative-response-regulator-of-the-competence-regulon.-ComE;-response-regulator-of-sakacin-A-production	SMU.889	putative-penicillin-binding-protein.-class-C;-fmt-like-protein	R	-129	-119	GAGATTTTCCA	rGGaTTkrCCa	7.8	5.3e-05	-9.842	4.274	0	300	5	0	0.7973	0.00019856	--
SMU.1917	comE	putative-response-regulator-of-the-competence-regulon.-ComE;-response-regulator-of-sakacin-A-production	SMU.1655c	hypothetical-protein	R	-89	-79	GGGATTGACCA	rGGaTTkrCCa	12.4	5.8e-07	-14.356	6.235	20	100	20	0	0.7939	0.0003762	--
SMU.1917	comE	putative-response-regulator-of-the-competence-regulon.-ComE;-response-regulator-of-sakacin-A-production	SMU.1908c	hypothetical-protein	D	-562	-552	AAGTTTTACCA	rGGaTTkrCCa	7.4	8.6e-05	-9.356	4.063	5	120	15	1	0.8485	0.00023229	--
SMU.1917	comE	putative-response-regulator-of-the-competence-regulon.-ComE;-response-regulator-of-sakacin-A-production	SMU.1914c	hypothetical-protein	D	-126	-116	ACCGTTTAGGA	rGGaTTkrCCa	14.2	1.6e-07	-15.668	6.805	5	160	15	1	0.7069	0.00032486	Ref 72
SMU.1917	comE	putative-response-regulator-of-the-competence-regulon.-ComE;-response-regulator-of-sakacin-A-production	SMU.2085	recombinase-A	R	-39	-29	AAGATTGACCA	rGGaTTkrCCa	11	5.5e-06	-12.11	5.259	0	100	5	1	0.7935	0.00028506	--
SMU.1917	comE	putative-response-regulator-of-the-competence-regulon.-ComE;-response-regulator-of-sakacin-A-production	SMU.2086	competence-damage-inducible-protein-A	R	-39	-29	AAGATTGACCA	rGGaTTkrCCa	11	5.5e-06	-12.11	5.259	20	120	20	1	0.8564	0.0002756	--
SMU.1917	comE	putative-response-regulator-of-the-competence-regulon.-ComE;-response-regulator-of-sakacin-A-production	SMU.2088	Holliday-junction-DNA-helicase-RuvA	R	-108	-98	AGAACTTGCCA	rGGaTTkrCCa	7.4	8.6e-05	-9.356	4.063	0	120	5	1	0.778	0.00026466	--
SMU.2030	ctsR	putative-transcriptional-regulator-CtsR	SMU.1527	F0F1-ATP-synthase-subunit-epsilon	R	-110	-87	TTTTCTTAGACTTTTCCTAACCTA	twwkkYttGaCYaktyytGaCCaa	10.7	2.5e-06	-12.906	5.605	0	60	5	1	0.9825	0.0001547	--
SMU.2030	ctsR	putative-transcriptional-regulator-CtsR	SMU.1528	F0F1-ATP-synthase-subunit-beta	R	-110	-87	TTTTCTTAGACTTTTCCTAACCTA	twwkkYttGaCYaktyytGaCCaa	10.7	2.5e-06	-12.906	5.605	0	60	5	1	0.94	0.00025743	--
SMU.2030	ctsR	putative-transcriptional-regulator-CtsR	SMU.1530	F0F1-ATP-synthase-subunit-alpha	R	-110	-87	TTTTCTTAGACTTTTCCTAACCTA	twwkkYttGaCYaktyytGaCCaa	10.7	2.5e-06	-12.906	5.605	0	100	5	1	0.2354	0.00049155	--
SMU.2030	ctsR	putative-transcriptional-regulator-CtsR	SMU.1532	F0F1-ATP-synthase-subunit-B	R	-110	-87	TTTTCTTAGACTTTTCCTAACCTA	twwkkYttGaCYaktyytGaCCaa	10.7	2.5e-06	-12.906	5.605	0	100	5	1	0.4226	0.00046281	--
SMU.2030	ctsR	putative-transcriptional-regulator-CtsR	SMU.2158c	tryptophanyl-tRNA-synthetase-II	D	-337	-314	TTAAACATGATTATTTTTTACCAT	twwkkYttGaCYaktyytGaCCaa	10.6	2.7e-06	-12.808	5.562	0	100	5	1	0.3294	0.00048019	--
SMU.2030	ctsR	putative-transcriptional-regulator-CtsR	SMU.2159	putative-ABC-transporter.-ATP-binding-protein	R	-119	-96	TTAAACATGATTATTTTTTACCAT	twwkkYttGaCYaktyytGaCCaa	10.6	2.7e-06	-12.808	5.562	0	100	5	1	0.2776	0.0004867	--
SMU.2125	SMU.2125	hypothetical-protein	SMU.1933c	cobalt-permease	R	-103	-90	CAGCTATAGTTATT	CaCCyayvrTTTTt	NA*	NA*	NA*	NA*	20	100	0	0	0.8828	0.0002495	--
SMU.2125	SMU.2125	hypothetical-protein	SMU.2017	50S-ribosomal-protein-L14	R	-34	-21	GACCCACGATTTTA	CaCCyayvrTTTTt	NA*	NA*	NA*	NA*	20	100	20	0	0.8913	0.00031505	--
SMU.2125	SMU.2125	hypothetical-protein	SMU.2018	30S-ribosomal-protein-S17	R	-34	-21	GACCCACGATTTTA	CaCCyayvrTTTTt	NA*	NA*	NA*	NA*	5	80	15	0	0.7458	0.00039637	--
SMU.2125	SMU.2125	hypothetical-protein	SMU.2022	50S-ribosomal-protein-L22	R	-34	-21	GACCCACGATTTTA	CaCCyayvrTTTTt	NA*	NA*	NA*	NA*	0	100	0	0	0.0002	0.27248	--
SMU.2125	SMU.2125	hypothetical-protein	SMU.2023c	30S-ribosomal-protein-S19	R	-34	-21	GACCCACGATTTTA	CaCCyayvrTTTTt	NA*	NA*	NA*	NA*	5	100	15	0	0.6916	0.00037587	--
SMU.2125	SMU.2125	hypothetical-protein	SMU.2109	putative-MDR-permease;-multidrug-efflux-pump	D	-58	-45	ATTCGATATTTTTA	CaCCyayvrTTTTt	NA*	NA*	NA*	NA*	0	60	0	1	0.3489	0.00047296	--
SMU.2134	SMU.2134	putative-transcriptional-regulator	SMU.413	putative-ABC-transporter.-ATP-binding-protein	D	-35	-17	TATAATATAGTATATCAAA	TaTraTmtAtTwtAtYatA	14.9	2.9e-08	-17.343	7.532	0	80	5	1	0.7992	0.00031872	--
Castellen P, Rego FG, Portugal ME, Benelli EM: The Streptococcus mutans GlnR protein exhibits an increased affinity for the glnRA operon promoter when bound to GlnK. Braz J Med Biol Res 2011, 44:1202–8.
Wu C, Ayala EA, Downey JS, Merritt J, Goodman SD, Qi F: Regulation of ciaXRH Operon Expression and Identification of the CiaR Regulon in Streptococcus mutans. J Bacteriol 2010, 192:4669–4679.
